# Supplementary material for: Compact zinc finger architecture utilizing toxin-derived cytidine deaminases for highly efficient base editing in human cells
Source: Nat Commun. 2024 Feb 15;15:1181. doi: 10.1038/s41467-024-45100-w (PMC10869815; doi:10.1038/s41467-024-45100-w)
Supplement: Supplementary file 5 — Supplementary Dataset 1 [file 41467_2024_45100_MOESM5_ESM.xlsx]

## Sheet: Sheet1
Supplementary Data 1. DddA-G1333-derived ZF-CBEs targeting CCR5. See supplementary data 15-17 for full construct annotations.
				Replicate 1								Replicate 2								Average								StDev
Construct IDs		ZF-CBE			Base Editing %								Base Editing %								Base Editing %								Base Editing %
Left arm	Right arm	Left arm	Right arm	Indel %	C3	C4	C8	C10	C12	C14	C18	Indel %	C3	C4	C8	C10	C12	C14	C18	Indel %	C3	C4	C8	C10	C12	C14	C18	Indel %	C3	C4	C8	C10	C12	C14	C18
SGC1679	SGC1687	Left ZF #1-DddA-G1333-N	Right ZF #1-DddA-G1333-C	0.61	1.46	0.63	0.02	0.04	0.04	0.04	0.03	0.79	1.47	0.69	0.03	0.03	0.05	0.04	0.03	0.7	1.465	0.66	0.025	0.035	0.045	0.04	0.03	0.127279	0.00707107	0.0424264	0.00707107	0.00707107	0.00707107	0	0
SGC1680		Left ZF #2-DddA-G1333-N		0.81	0.16	0.07	0.03	0.02	0.06	0.07	0.08	1.01	0.13	0.06	0.04	0.02	0.05	0.04	0.06	0.91	0.145	0.065	0.035	0.02	0.055	0.055	0.07	0.141421	0.0212132	0.00707107	0.00707107	0	0.00707107	0.0212132	0.0141421
SGC1681		Left ZF #3-DddA-G1333-N		0.53	0.26	0.14	0.04	0.03	0.05	0.05	0.03	0.79	0.25	0.15	0.03	0.05	0.05	0.07	0.06	0.66	0.255	0.145	0.035	0.04	0.05	0.06	0.045	0.183848	0.00707107	0.00707107	0.00707107	0.0141421	0	0.0141421	0.0212132
SGC1682		Left ZF #4-DddA-G1333-N		0.7	0.42	0.08	0.05	0.04	0.09	0.04	0.08	1.15	0.4	0.07	0.04	0.02	0.06	0.04	0.1	0.925	0.41	0.075	0.045	0.03	0.075	0.04	0.09	0.318198	0.0141421	0.00707107	0.00707107	0.0141421	0.0212132	0	0.0141421
SGC1683		Left ZF #5-DddA-G1333-N		0.67	0.05	0.04	0.03	0.04	0.2	0.04	0.05	0.83	0.05	0.04	0.03	0.06	0.2	0.06	0.04	0.75	0.05	0.04	0.03	0.05	0.2	0.05	0.045	0.113137	0	0	0	0.0141421	0	0.0141421	0.00707107
SGC1684		Left ZF #6-DddA-G1333-N		0.55	0.04	0.04	0.03	0.01	0.05	0.02	0.02	0.82	0.04	0.03	0.03	0.02	0.08	0.03	0.04	0.685	0.04	0.035	0.03	0.015	0.065	0.025	0.03	0.190919	0	0.00707107	0	0.00707107	0.0212132	0.00707107	0.0141421
SGC1685		Left ZF #7-DddA-G1333-N		0.42	0.09	0.03	0.03	0.02	0.04	0.03	0.03	0.89	0.08	0.02	0.05	0.02	0.05	0.03	0.03	0.655	0.085	0.025	0.04	0.02	0.045	0.03	0.03	0.33234	0.00707107	0.00707107	0.0141421	0	0.00707107	0	0
SGC1686		Left ZF #8-DddA-G1333-N		0.4	0.11	0.04	0.03	0.01	0.17	0.06	0.04	0.67	0.07	0.03	0.04	0.04	0.15	0.05	0.02	0.535	0.09	0.035	0.035	0.025	0.16	0.055	0.03	0.190919	0.0282843	0.00707107	0.00707107	0.0212132	0.0141421	0.00707107	0.0141421
SGC1679	SGC1688	Left ZF #1-DddA-G1333-N	Right ZF #2-DddA-G1333-C	0.8	0.11	0.06	0.03	0.04	0.04	0.02	0.05	0.9	0.1	0.07	0.03	0.02	0.07	0.05	0.04	0.85	0.105	0.065	0.03	0.03	0.055	0.035	0.045	0.0707107	0.00707107	0.00707107	0	0.0141421	0.0212132	0.0212132	0.00707107
SGC1680		Left ZF #2-DddA-G1333-N		0.8	0.07	0.05	0.03	0.03	0.07	0.04	0.07	0.96	0.11	0.05	0.04	0.04	0.1	0.03	0.07	0.88	0.09	0.05	0.035	0.035	0.085	0.035	0.07	0.113137	0.0282843	0	0.00707107	0.00707107	0.0212132	0.00707107	0
SGC1681		Left ZF #3-DddA-G1333-N		0.73	0.05	0.04	0.03	0.03	0.06	0.03	0.04	0.86	0.05	0.04	0.04	0.04	0.05	0.03	0.03	0.795	0.05	0.04	0.035	0.035	0.055	0.03	0.035	0.0919239	0	0	0.00707107	0.00707107	0.00707107	0	0.00707107
SGC1682		Left ZF #4-DddA-G1333-N		0.79	0.07	0.02	0.05	0.04	0.07	0.05	0.07	0.97	0.07	0.04	0.03	0.04	0.1	0.04	0.08	0.88	0.07	0.03	0.04	0.04	0.085	0.045	0.075	0.127279	0	0.0141421	0.0141421	0	0.0212132	0.00707107	0.00707107
SGC1683		Left ZF #5-DddA-G1333-N		0.92	0.05	0.04	0.04	0.02	0.19	0.05	0.04	0.94	0.05	0.05	0.02	0.03	0.13	0.03	0.06	0.93	0.05	0.045	0.03	0.025	0.16	0.04	0.05	0.0141421	0	0.00707107	0.0141421	0.00707107	0.0424264	0.0141421	0.0141421
SGC1684		Left ZF #6-DddA-G1333-N		0.77	0.04	0.04	0.04	0.04	0.05	0.02	0.05	0.9	0.02	0.05	0.02	0.02	0.05	0.02	0.03	0.835	0.03	0.045	0.03	0.03	0.05	0.02	0.04	0.0919239	0.0141421	0.00707107	0.0141421	0.0141421	0	0	0.0141421
SGC1685		Left ZF #7-DddA-G1333-N		0.85	0.04	0.04	0.02	0.03	0.05	0.05	0.04	0.87	0.04	0.03	0.03	0.02	0.05	0.06	0.06	0.86	0.04	0.035	0.025	0.025	0.05	0.055	0.05	0.0141421	0	0.00707107	0.00707107	0.00707107	0	0.00707107	0.0141421
SGC1686		Left ZF #8-DddA-G1333-N		0.47	0.05	0.02	0.04	0.01	0.23	0.03	0.03	0.68	0.02	0.03	0.02	0.05	0.26	0.06	0.05	0.575	0.035	0.025	0.03	0.03	0.245	0.045	0.04	0.148492	0.0212132	0.00707107	0.0141421	0.0282843	0.0212132	0.0212132	0.0141421
SGC1679	SGC1689	Left ZF #1-DddA-G1333-N	Right ZF #3-DddA-G1333-C	0.75	0.12	0.08	0.04	0.05	0.06	0.03	0.05	0.88	0.14	0.09	0.04	0.03	0.06	0.06	0.03	0.815	0.13	0.085	0.04	0.04	0.06	0.045	0.04	0.0919239	0.0141421	0.00707107	0	0.0141421	0	0.0212132	0.0141421
SGC1680		Left ZF #2-DddA-G1333-N		0.9	0.08	0.04	0.04	0.03	0.08	0.06	0.05	0.98	0.07	0.06	0.07	0.04	0.08	0.05	0.05	0.94	0.075	0.05	0.055	0.035	0.08	0.055	0.05	0.0565685	0.00707107	0.0141421	0.0212132	0.00707107	0	0.00707107	0
SGC1681		Left ZF #3-DddA-G1333-N		0.77	0.05	0.06	0.03	0.03	0.06	0.05	0.11	1.07	0.07	0.03	0.04	0.03	0.07	0.03	0.04	0.92	0.06	0.045	0.035	0.03	0.065	0.04	0.075	0.212132	0.0141421	0.0212132	0.00707107	0	0.00707107	0.0141421	0.0494975
SGC1682		Left ZF #4-DddA-G1333-N		1.07	0.05	0.05	0.06	0.02	0.1	0.04	0.07	0.98	0.09	0.02	0.11	0.04	0.08	0.06	0.08	1.025	0.07	0.035	0.085	0.03	0.09	0.05	0.075	0.0636396	0.0282843	0.0212132	0.0353553	0.0141421	0.0141421	0.0141421	0.00707107
SGC1683		Left ZF #5-DddA-G1333-N		0.96	0.02	0.02	0.05	0.01	0.22	0.04	0.04	1.1	0.05	0.06	0.02	0.03	0.21	0.03	0.07	1.03	0.035	0.04	0.035	0.02	0.215	0.035	0.055	0.0989949	0.0212132	0.0282843	0.0212132	0.0141421	0.00707107	0.00707107	0.0212132
SGC1684		Left ZF #6-DddA-G1333-N		0.83	0.04	0.03	0.03	0.02	0.05	0.03	0.03	0.99	0.02	0.04	0.05	0.02	0.04	0.02	0.03	0.91	0.03	0.035	0.04	0.02	0.045	0.025	0.03	0.113137	0.0141421	0.00707107	0.0141421	0	0.00707107	0.00707107	0
SGC1685		Left ZF #7-DddA-G1333-N		0.84	0.03	0.04	0.02	0.02	0.04	0.04	0.06	0.93	0.04	0.04	0.04	0.04	0.06	0.04	0.05	0.885	0.035	0.04	0.03	0.03	0.05	0.04	0.055	0.0636396	0.00707107	0	0.0141421	0.0141421	0.0141421	0	0.00707107
SGC1686		Left ZF #8-DddA-G1333-N		0.46	0.04	0.03	0.01	0.05	0.22	0.04	0.05	0.76	0.05	0.05	0.02	0.05	0.26	0.04	0.04	0.61	0.045	0.04	0.015	0.05	0.24	0.04	0.045	0.212132	0.00707107	0.0141421	0.00707107	0	0.0282843	0	0.00707107
SGC1679	SGC1690	Left ZF #1-DddA-G1333-N	Right ZF #4-DddA-G1333-C	0.87	0.47	0.35	0.03	0.06	0.28	0.04	0.02	0.84	0.41	0.21	0.05	0.05	0.23	0.05	0.03	0.855	0.44	0.28	0.04	0.055	0.255	0.045	0.025	0.0212132	0.0424264	0.0989949	0.0141421	0.00707107	0.0353553	0.00707107	0.00707107
SGC1680		Left ZF #2-DddA-G1333-N		1.03	0.06	0.04	0.06	0.04	0.07	0.04	0.1	1.12	0.09	0.06	0.07	0.05	0.09	0.07	0.08	1.075	0.075	0.05	0.065	0.045	0.08	0.055	0.09	0.0636396	0.0212132	0.0141421	0.00707107	0.00707107	0.0141421	0.0212132	0.0141421
SGC1681		Left ZF #3-DddA-G1333-N		0.98	0.09	0.07	0.1	0.02	0.12	0.03	0.07	0.89	0.1	0.05	0.04	0.03	0.1	0.06	0.07	0.935	0.095	0.06	0.07	0.025	0.11	0.045	0.07	0.0636396	0.00707107	0.0141421	0.0424264	0.00707107	0.0141421	0.0212132	0
SGC1682		Left ZF #4-DddA-G1333-N		1.18	0.07	0.07	0.27	0.06	0.49	0.04	0.18	1.09	0.1	0.07	0.27	0.04	0.46	0.06	0.15	1.135	0.085	0.07	0.27	0.05	0.475	0.05	0.165	0.0636396	0.0212132	0	0	0.0141421	0.0212132	0.0141421	0.0212132
SGC1683		Left ZF #5-DddA-G1333-N		1.05	0.05	0.07	0.03	0.05	1.04	0.08	0.06	0.92	0.08	0.05	0.04	0.03	0.85	0.09	0.1	0.985	0.065	0.06	0.035	0.04	0.945	0.085	0.08	0.0919239	0.0212132	0.0141421	0.00707107	0.0141421	0.13435	0.00707107	0.0282843
SGC1684		Left ZF #6-DddA-G1333-N		0.98	0.05	0.06	0.04	0.04	0.32	0.03	0.03	1.03	0.04	0.05	0.02	0.03	0.31	0.08	0.03	1.005	0.045	0.055	0.03	0.035	0.315	0.055	0.03	0.0353553	0.00707107	0.00707107	0.0141421	0.00707107	0.00707107	0.0353553	0
SGC1685		Left ZF #7-DddA-G1333-N		0.89	0.07	0.05	0.03	0.04	0.14	0.05	0.03	0.88	0.06	0.04	0.04	0.04	0.12	0.06	0.05	0.885	0.065	0.045	0.035	0.04	0.13	0.055	0.04	0.00707107	0.00707107	0.00707107	0.00707107	0	0.0141421	0.00707107	0.0141421
SGC1686		Left ZF #8-DddA-G1333-N		0.41	0.06	0.04	0.06	0.11	1.81	0.07	0.04	0.9	0.04	0.05	0.04	0.08	1.88	0.06	0.05	0.655	0.05	0.045	0.05	0.095	1.845	0.065	0.045	0.346482	0.0141421	0.00707107	0.0141421	0.0212132	0.0494975	0.00707107	0.00707107
SGC1679	SGC1691	Left ZF #1-DddA-G1333-N	Right ZF #5-DddA-G1333-C	0.76	0.23	0.15	0.04	0.06	0.46	0.08	0.32	0.77	0.28	0.18	0.03	0.05	0.42	0.03	0.3	0.765	0.255	0.165	0.035	0.055	0.44	0.055	0.31	0.00707107	0.0353553	0.0212132	0.00707107	0.00707107	0.0282843	0.0353553	0.0141421
SGC1680		Left ZF #2-DddA-G1333-N		0.99	0.07	0.06	0.05	0.03	0.09	0.05	0.53	0.99	0.06	0.04	0.03	0.04	0.1	0.07	0.43	0.99	0.065	0.05	0.04	0.035	0.095	0.06	0.48	0	0.00707107	0.0141421	0.0141421	0.00707107	0.00707107	0.0141421	0.0707107
SGC1681		Left ZF #3-DddA-G1333-N		1.11	0.04	0.05	0.05	0.04	0.2	0.1	1.41	0.95	0.05	0.07	0.07	0.03	0.16	0.06	1.26	1.03	0.045	0.06	0.06	0.035	0.18	0.08	1.335	0.113137	0.00707107	0.0141421	0.0141421	0.00707107	0.0282843	0.0282843	0.106066
SGC1682		Left ZF #4-DddA-G1333-N		1.07	0.05	0.05	0.19	0.06	0.54	0.07	3.81	1.09	0.07	0.04	0.15	0.03	0.52	0.09	3.47	1.08	0.06	0.045	0.17	0.045	0.53	0.08	3.64	0.0141421	0.0141421	0.00707107	0.0282843	0.0212132	0.0141421	0.0141421	0.240416
SGC1683		Left ZF #5-DddA-G1333-N		1.12	0.04	0.03	0.05	0.02	1.05	0.09	0.9	1.03	0.04	0.04	0.03	0.03	1.27	0.06	0.97	1.075	0.04	0.035	0.04	0.025	1.16	0.075	0.935	0.0636396	0	0.00707107	0.0141421	0.00707107	0.155563	0.0212132	0.0494975
SGC1684		Left ZF #6-DddA-G1333-N		0.95	0.05	0.03	0.04	0.04	0.5	0.03	0.16	0.82	0.03	0.02	0.03	0.03	0.43	0.07	0.24	0.885	0.04	0.025	0.035	0.035	0.465	0.05	0.2	0.0919239	0.0141421	0.00707107	0.00707107	0.00707107	0.0494975	0.0282843	0.0565685
SGC1685		Left ZF #7-DddA-G1333-N		1.03	0.04	0.03	0.02	0.02	0.15	0.05	0.33	0.98	0.06	0.04	0.02	0.03	0.18	0.06	0.3	1.005	0.05	0.035	0.02	0.025	0.165	0.055	0.315	0.0353553	0.0141421	0.00707107	0	0.00707107	0.0212132	0.00707107	0.0212132
SGC1686		Left ZF #8-DddA-G1333-N		0.96	0.06	0.04	0.02	0.22	2.35	0.08	0.56	0.79	0.06	0.02	0.04	0.21	2.3	0.08	0.48	0.875	0.06	0.03	0.03	0.215	2.325	0.08	0.52	0.120208	0	0.0141421	0.0141421	0.00707107	0.0353553	0	0.0565685
SGC1692	SGC1699	Left ZF #1-DddA-G1333-C	Right ZF #1-DddA-G1333-N	0.49	0.99	0.2	0.03	0.02	0.03	0.02	0.03	0.59	0.79	0.17	0.04	0.05	0.02	0.06	0.02	0.54	0.89	0.185	0.035	0.035	0.025	0.04	0.025	0.0707107	0.141421	0.0212132	0.00707107	0.0212132	0.00707107	0.0282843	0.00707107
SGC1693		Left ZF #2-DddA-G1333-C		0.55	0.65	0.55	0.02	0.06	0.04	0.05	0.05	0.68	0.58	0.43	0.04	0.04	0.07	0.05	0.06	0.615	0.615	0.49	0.03	0.05	0.055	0.05	0.055	0.0919239	0.0494975	0.0848528	0.0141421	0.0141421	0.0212132	0	0.00707107
SGC1694		Left ZF #3-DddA-G1333-C		0.5	1.71	1.45	0.03	0.02	0.04	0.06	0.02	0.73	1.77	1.49	0.03	0.03	0.03	0.07	0.05	0.615	1.74	1.47	0.03	0.025	0.035	0.065	0.035	0.162635	0.0424264	0.0282843	0	0.00707107	0.00707107	0.00707107	0.0212132
SGC1695		Left ZF #4-DddA-G1333-C		0.66	5.27	5	0.03	0.05	0.04	0.17	0.04	0.86	5.43	5.07	0.03	0.06	0.04	0.12	0.04	0.76	5.35	5.035	0.03	0.055	0.04	0.145	0.04	0.141421	0.113137	0.0494975	0	0.00707107	0	0.0353553	0
SGC1696		Left ZF #5-DddA-G1333-C		0.45	0.04	0.03	0.02	0.03	0.04	0.03	0.02	0.72	0.06	0.06	0.03	0.04	0.03	0.04	0.04	0.585	0.05	0.045	0.025	0.035	0.035	0.035	0.03	0.190919	0.0141421	0.0212132	0.00707107	0.00707107	0.00707107	0.00707107	0.0141421
NA		NA		0.4	0.03	0.02	0.03	0.02	0.03	0.03	0.03	0.49	0.02	0.03	0.04	0.02	0.02	0.03	0.02	0.445	0.025	0.025	0.035	0.02	0.025	0.03	0.025	0.0636396	0.00707107	0.00707107	0.00707107	0	0.00707107	0	0.00707107
SGC1697		Left ZF #7-DddA-G1333-C		0.46	0.08	0.05	0.04	0.03	0.02	0.03	0.03	0.59	0.12	0.03	0.01	0.03	0.06	0.03	0.05	0.525	0.1	0.04	0.025	0.03	0.04	0.03	0.04	0.0919239	0.0282843	0.0141421	0.0212132	0	0.0282843	0	0.0141421
SGC1698		Left ZF #8-DddA-G1333-C		0.64	0.16	0.1	0.02	0.06	0.05	0.04	0.04	0.8	0.22	0.12	0.03	0.04	0.04	0.05	0.03	0.72	0.19	0.11	0.025	0.05	0.045	0.045	0.035	0.113137	0.0424264	0.0141421	0.00707107	0.0141421	0.00707107	0.00707107	0.00707107
SGC1692	SGC1700	Left ZF #1-DddA-G1333-C	Right ZF #2-DddA-G1333-N	0.55	0.05	0.04	0.05	0.03	0.04	0.03	0.05	0.68	0.05	0.03	0.03	0.03	0.04	0.03	0.04	0.615	0.05	0.035	0.04	0.03	0.04	0.03	0.045	0.0919239	0	0.00707107	0.0141421	0	0	0	0.00707107
SGC1693		Left ZF #2-DddA-G1333-C		0.57	0.1	0.05	0.04	0.04	0.09	0.06	0.07	0.74	0.1	0.05	0.03	0	0.06	0.06	0.06	0.655	0.1	0.05	0.035	0.02	0.075	0.06	0.065	0.120208	0	0	0.00707107	0.0282843	0.0212132	0	0.00707107
SGC1694		Left ZF #3-DddA-G1333-C		0.52	0.07	0.03	0.03	0.02	0.06	0.05	0.05	0.83	0.06	0.07	0.05	0.03	0.1	0.04	0.05	0.675	0.065	0.05	0.04	0.025	0.08	0.045	0.05	0.219203	0.00707107	0.0282843	0.0141421	0.00707107	0.0282843	0.00707107	0
SGC1695		Left ZF #4-DddA-G1333-C		0.66	0.08	0.05	0.04	0.04	0.09	0.06	0.06	0.88	0.11	0.09	0.04	0.03	0.14	0.06	0.09	0.77	0.095	0.07	0.04	0.035	0.115	0.06	0.075	0.155563	0.0212132	0.0282843	0	0.00707107	0.0353553	0	0.0212132
SGC1696		Left ZF #5-DddA-G1333-C		0.51	0.02	0.04	0.04	0.03	0.05	0.05	0.04	0.75	0.06	0.03	0.03	0.03	0.05	0.03	0.03	0.63	0.04	0.035	0.035	0.03	0.05	0.04	0.035	0.169706	0.0282843	0.00707107	0.00707107	0	0	0.0141421	0.00707107
NA		NA		0.43	0.01	0.03	0.03	0.02	0.02	0.04	0.02	0.58	0.02	0.04	0.03	0.02	0.03	0.03	0.02	0.505	0.015	0.035	0.03	0.02	0.025	0.035	0.02	0.106066	0.00707107	0.00707107	0	0	0.00707107	0.00707107	0
SGC1697		Left ZF #7-DddA-G1333-C		0.61	0.03	0.04	0.05	0.02	0.03	0.03	0.05	0.72	0.06	0.03	0.03	0.03	0.05	0.05	0.06	0.665	0.045	0.035	0.04	0.025	0.04	0.04	0.055	0.0777817	0.0212132	0.00707107	0.0141421	0.00707107	0.0141421	0.0141421	0.00707107
SGC1698		Left ZF #8-DddA-G1333-C		0.49	0.05	0.05	0.02	0.05	0.07	0.04	0.05	0.76	0.06	0.07	0.04	0.05	0.08	0.04	0.05	0.625	0.055	0.06	0.03	0.05	0.075	0.04	0.05	0.190919	0.00707107	0.0141421	0.0141421	0	0.00707107	0	0
SGC1692	SGC1701	Left ZF #1-DddA-G1333-C	Right ZF #3-DddA-G1333-N	0.44	0.06	0.03	0.03	0.01	0.02	0.02	0.04	0.49	0.04	0.04	0.06	0.02	0.04	0.02	0.05	0.465	0.05	0.035	0.045	0.015	0.03	0.02	0.045	0.0353553	0.0141421	0.00707107	0.0212132	0.00707107	0.0141421	0	0.00707107
SGC1693		Left ZF #2-DddA-G1333-C		0.56	0.09	0.03	0.05	0.02	0.06	0.05	0.05	0.78	0.04	0.04	0.02	0.02	0.05	0.04	0.03	0.67	0.065	0.035	0.035	0.02	0.055	0.045	0.04	0.155563	0.0353553	0.00707107	0.0212132	0	0.00707107	0.00707107	0.0141421
SGC1694		Left ZF #3-DddA-G1333-C		0.51	0.03	0.03	0.03	0.03	0.08	0.05	0.03	0.86	0.04	0.02	0.03	0.04	0.08	0.05	0.04	0.685	0.035	0.025	0.03	0.035	0.08	0.05	0.035	0.247487	0.00707107	0.00707107	0	0.00707107	0	0	0.00707107
SGC1695		Left ZF #4-DddA-G1333-C		0.62	0.05	0.03	0.02	0.04	0.08	0.06	0.03	0.78	0.08	0.04	0.05	0.03	0.07	0.05	0.06	0.7	0.065	0.035	0.035	0.035	0.075	0.055	0.045	0.113137	0.0212132	0.00707107	0.0212132	0.00707107	0.00707107	0.00707107	0.0212132
SGC1696		Left ZF #5-DddA-G1333-C		0.53	0.03	0.04	0.04	0.02	0.05	0.04	0.05	0.75	0.06	0.04	0.04	0.04	0.03	0.03	0.05	0.64	0.045	0.04	0.04	0.03	0.04	0.035	0.05	0.155563	0.0212132	0	0	0.0141421	0.0141421	0.00707107	0
NA		NA		0.44	0.03	0.04	0.03	0.02	0.03	0.03	0.02	0.58	0.03	0.03	0.01	0.03	0.04	0.04	0.02	0.51	0.03	0.035	0.02	0.025	0.035	0.035	0.02	0.0989949	0	0.00707107	0.0141421	0.00707107	0.00707107	0.00707107	0
SGC1697		Left ZF #7-DddA-G1333-C		0.65	0.04	0.03	0.04	0.03	0.03	0.03	0.02	0.61	0.03	0.03	0.03	0.04	0.02	0.04	0.02	0.63	0.035	0.03	0.035	0.035	0.025	0.035	0.02	0.0282843	0.00707107	0	0.00707107	0.00707107	0.00707107	0.00707107	0
SGC1698		Left ZF #8-DddA-G1333-C		0.59	0.04	0.06	0.02	0.05	0.07	0.03	0.05	0.73	0.03	0.05	0.04	0.06	0.07	0.04	0.07	0.66	0.035	0.055	0.03	0.055	0.07	0.035	0.06	0.0989949	0.00707107	0.00707107	0.0141421	0.00707107	0	0.00707107	0.0141421
SGC1692	SGC1702	Left ZF #1-DddA-G1333-C	Right ZF #4-DddA-G1333-N	0.61	0.05	0.05	0.05	0.06	0.08	0.06	0.06	0.59	0.05	0.02	0.03	0.05	0.1	0.05	0.03	0.6	0.05	0.035	0.04	0.055	0.09	0.055	0.045	0.0141421	0	0.0212132	0.0141421	0.00707107	0.0141421	0.00707107	0.0212132
SGC1693		Left ZF #2-DddA-G1333-C		0.53	0.1	0.05	0.02	0.04	0.07	0.05	0.06	0.7	0.08	0.04	0.03	0.04	0.11	0.04	0.07	0.615	0.09	0.045	0.025	0.04	0.09	0.045	0.065	0.120208	0.0141421	0.00707107	0.00707107	0	0.0282843	0.00707107	0.00707107
SGC1694		Left ZF #3-DddA-G1333-C		0.59	0.07	0.04	0.04	0.03	0.08	0.04	0.04	0.77	0.07	0.04	0.02	0.02	0.08	0.08	0.05	0.68	0.07	0.04	0.03	0.025	0.08	0.06	0.045	0.127279	0	0	0.0141421	0.00707107	0	0.0282843	0.00707107
SGC1695		Left ZF #4-DddA-G1333-C		0.65	0.12	0.06	0.02	0.04	0.25	0.11	0.07	0.86	0.15	0.09	0.03	0.06	0.2	0.11	0.08	0.755	0.135	0.075	0.025	0.05	0.225	0.11	0.075	0.148492	0.0212132	0.0212132	0.00707107	0.0141421	0.0353553	0	0.00707107
SGC1696		Left ZF #5-DddA-G1333-C		0.63	0.03	0.06	0.04	0.05	0.06	0.04	0.04	0.62	0.06	0.05	0.02	0.07	0.07	0.03	0.05	0.625	0.045	0.055	0.03	0.06	0.065	0.035	0.045	0.00707107	0.0212132	0.00707107	0.0141421	0.0141421	0.00707107	0.00707107	0.00707107
NA		NA		0.56	0.03	0.04	0.04	0.02	0.03	0.04	0.03	0.59	0.02	0.02	0.02	0.02	0.04	0.03	0.02	0.575	0.025	0.03	0.03	0.02	0.035	0.035	0.025	0.0212132	0.00707107	0.0141421	0.0141421	0	0.00707107	0.00707107	0.00707107
SGC1697		Left ZF #7-DddA-G1333-C		0.63	0.03	0.05	0.03	0.03	0.05	0.03	0.03	0.65	0.03	0.03	0.03	0.06	0.06	0.03	0.03	0.64	0.03	0.04	0.03	0.045	0.055	0.03	0.03	0.0141421	0	0.0141421	0	0.0212132	0.00707107	0	0
SGC1698		Left ZF #8-DddA-G1333-C		0.69	0.04	0.04	0.01	0.17	0.18	0.05	0.07	0.74	0.06	0.03	0.02	0.17	0.11	0.07	0.08	0.715	0.05	0.035	0.015	0.17	0.145	0.06	0.075	0.0353553	0.0141421	0.00707107	0.00707107	0	0.0494975	0.0141421	0.00707107
SGC1692	SGC1703	Left ZF #1-DddA-G1333-C	Right ZF #5-DddA-G1333-N	0.69	0.1	0.05	0.03	0.05	0.43	0.27	0.08	0.53	0.09	0.06	0.05	0.05	0.38	0.32	0.11	0.61	0.095	0.055	0.04	0.05	0.405	0.295	0.095	0.113137	0.00707107	0.00707107	0.0141421	0	0.0353553	0.0353553	0.0212132
SGC1693		Left ZF #2-DddA-G1333-C		0.86	0.2	0.13	0.05	0.06	0.26	0.36	0.09	0.66	0.15	0.09	0.05	0.03	0.29	0.33	0.14	0.76	0.175	0.11	0.05	0.045	0.275	0.345	0.115	0.141421	0.0353553	0.0282843	0	0.0212132	0.0212132	0.0212132	0.0353553
SGC1694		Left ZF #3-DddA-G1333-C		0.62	0.14	0.08	0.03	0.06	0.79	0.61	0.14	0.78	0.14	0.11	0.06	0.05	0.8	0.68	0.21	0.7	0.14	0.095	0.045	0.055	0.795	0.645	0.175	0.113137	0	0.0212132	0.0212132	0.00707107	0.00707107	0.0494975	0.0494975
SGC1695		Left ZF #4-DddA-G1333-C		0.86	0.19	0.13	0.08	0.04	2.14	1.27	0.24	0.99	0.18	0.13	0.04	0.03	2.2	1.17	0.24	0.925	0.185	0.13	0.06	0.035	2.17	1.22	0.24	0.0919239	0.00707107	0	0.0282843	0.00707107	0.0424264	0.0707107	0
SGC1696		Left ZF #5-DddA-G1333-C		0.76	0.06	0.05	0.04	0.05	0.25	0.18	0.2	0.59	0.06	0.07	0.04	0.05	0.23	0.13	0.15	0.675	0.06	0.06	0.04	0.05	0.24	0.155	0.175	0.120208	0	0.0141421	0	0	0.0141421	0.0353553	0.0353553
NA		NA		0.45	0.03	0.04	0.03	0.03	0.02	0.02	0.02	0.53	0.03	0.04	0.03	0.04	0.02	0.04	0.03	0.49	0.03	0.04	0.03	0.035	0.02	0.03	0.025	0.0565685	0	0	0	0.00707107	0	0.0141421	0.00707107
SGC1697		Left ZF #7-DddA-G1333-C		0.66	0.05	0.03	0.04	0.02	0.11	0.04	0.08	0.6	0.06	0.05	0.04	0.03	0.1	0.12	0.07	0.63	0.055	0.04	0.04	0.025	0.105	0.08	0.075	0.0424264	0.00707107	0.0141421	0	0.00707107	0.00707107	0.0565685	0.00707107
SGC1698		Left ZF #8-DddA-G1333-C		0.69	0.06	0.05	0.04	0.14	1.41	0.81	1.27	0.75	0.08	0.09	0.03	0.12	1.23	0.68	1.18	0.72	0.07	0.07	0.035	0.13	1.32	0.745	1.225	0.0424264	0.0141421	0.0282843	0.00707107	0.0141421	0.127279	0.0919239	0.0636396
		Control Sample			Base Editing %
				Indel %	C3	C4	C8	C10	C12	C14	C18
		EGFP replicate #1		0.7	0.03	0.02	0.04	0.03	0.03	0.04	0.02
		EGFP replicate #2		0.63	0.05	0.02	0.02	0.03	0.03	0.05	0.03	EGFP Average								EGFP StDev
		EGFP replicate #3		0.48	0	0	0	0	0.05	0.05	0.05		Base Editing %								Base Editing %
		EGFP replicate #4		0.7	0.02	0.04	0.02	0.03	0.02	0.03	0.02	Indel %	C3	C4	C8	C10	C12	C14	C18	Indel %	C3	C4	C8	C10	C12	C14	C18
		EGFP replicate #5		0.7	0.02	0.01	0.04	0.03	0.02	0.02	0.01	0.642	0.024	0.018	0.024	0.024	0.03	0.038	0.026	0.0954987	0.0181659	0.0148324	0.0167332	0.0134164	0.0122474	0.0130384	0.0151658
