# Supplementary material for: Compact zinc finger architecture utilizing toxin-derived cytidine deaminases for highly efficient base editing in human cells
Source: Nat Commun. 2024 Feb 15;15:1181. doi: 10.1038/s41467-024-45100-w (PMC10869815; doi:10.1038/s41467-024-45100-w)
Supplement: Supplementary file 6 — Supplementary Dataset 2 [file 41467_2024_45100_MOESM6_ESM.xlsx]

## Sheet: Sheet1
Supplementary Data 2. DddA-G1333-derived ZF-CBE-Nickases targeting CCR5. See supplementary data 15-17 for full construct annotations.
Construct IDs			ZF-CBE-Nickase					Base Editing %
Left arm	Right arm	Nickase ZF	Left arm	Right arm	Nickase ZF		Indel %	C3	C4	C8	C10	C12	C14	C18
SGC1682	SGC1691		Left ZF#4-DddA-G1333-N	Right ZF#5-DddA-G1333-C	NA	r1	0.78	0.04	0.02	0.18	0.04	0.61	0.04	3.8
SGC1682	SGC1691		Left ZF#4-DddA-G1333-N	Right ZF#5-DddA-G1333-C	NA	r2	1.03	0.06	0.03	0.15	0.06	0.53	0.13	3.13
SGC1682	SGC1691		Left ZF#4-DddA-G1333-N	Right ZF#5-DddA-G1333-C	NA	r3	0.65	0.05	0.04	0.17	0.06	0.59	0.1	3.37
SGC1682	SGC1691		Left ZF#4-DddA-G1333-N	Right ZF#5-DddA-G1333-C	NA	r4	1.1	0.05	0.03	0.16	0.07	0.64	0.11	4.15
SGC1682	SGC1691		Left ZF#4-DddA-G1333-N	Right ZF#5-DddA-G1333-C	NA	Average	0.89	0.05	0.03	0.165	0.0575	0.5925	0.095	3.6125
SGC1682	SGC1691		Left ZF#4-DddA-G1333-N	Right ZF#5-DddA-G1333-C	NA	StDev	0.210871	0.00816497	0.00816497	0.0129099	0.0125831	0.0464579	0.0387298	0.453018
SGC1682	SGC1964	SGC1977	Left ZF#4-DddA-G1333-N	Right ZF#5-DddA-G1333-C-FokI	Nickase ZF #1-FokI-D450N	r1	0.71	0.28	0.11	1.77	0.05	7.13	0.05	37.68
SGC1682	SGC1964	SGC1977	Left ZF#4-DddA-G1333-N	Right ZF#5-DddA-G1333-C-FokI	Nickase ZF #1-FokI-D450N	r2	0.83	0.21	0.08	1.55	0.01	5.98	0.03	31.9
SGC1682	SGC1964	SGC1977	Left ZF#4-DddA-G1333-N	Right ZF#5-DddA-G1333-C-FokI	Nickase ZF #1-FokI-D450N	r3	0.98	0.16	0.07	1.71	0.02	6.79	0.07	35.93
SGC1682	SGC1964	SGC1977	Left ZF#4-DddA-G1333-N	Right ZF#5-DddA-G1333-C-FokI	Nickase ZF #1-FokI-D450N	r4	1.24	0.24	0.09	1.9	0.03	8.35	0.08	43.6
SGC1682	SGC1964	SGC1977	Left ZF#4-DddA-G1333-N	Right ZF#5-DddA-G1333-C-FokI	Nickase ZF #1-FokI-D450N	Average	0.94	0.2225	0.0875	1.7325	0.0275	7.0625	0.0575	37.2775
SGC1682	SGC1964	SGC1977	Left ZF#4-DddA-G1333-N	Right ZF#5-DddA-G1333-C-FokI	Nickase ZF #1-FokI-D450N	StDev	0.228473	0.05058	0.0170783	0.14523	0.0170783	0.984594	0.0221736	4.86036
SGC1682	SGC1964	SGC1984	Left ZF#4-DddA-G1333-N	Right ZF#5-DddA-G1333-C-FokI	Nickase ZF #2-FokI-D450N	r1	1.19	0.34	0.12	2.55	0.05	10.26	0.06	44.51
SGC1682	SGC1964	SGC1984	Left ZF#4-DddA-G1333-N	Right ZF#5-DddA-G1333-C-FokI	Nickase ZF #2-FokI-D450N	r2	0.91	0.27	0.13	2.94	0.04	9.24	0.07	44.78
SGC1682	SGC1964	SGC1984	Left ZF#4-DddA-G1333-N	Right ZF#5-DddA-G1333-C-FokI	Nickase ZF #2-FokI-D450N	r3	1.19	0.28	0.08	2.46	0.02	10.2	0.08	43.74
SGC1682	SGC1964	SGC1984	Left ZF#4-DddA-G1333-N	Right ZF#5-DddA-G1333-C-FokI	Nickase ZF #2-FokI-D450N	r4	1.23	0.2	0.08	2.28	0.03	9.29	0.07	39.63
SGC1682	SGC1964	SGC1984	Left ZF#4-DddA-G1333-N	Right ZF#5-DddA-G1333-C-FokI	Nickase ZF #2-FokI-D450N	Average	1.13	0.2725	0.1025	2.5575	0.035	9.7475	0.07	43.165
SGC1682	SGC1964	SGC1984	Left ZF#4-DddA-G1333-N	Right ZF#5-DddA-G1333-C-FokI	Nickase ZF #2-FokI-D450N	StDev	0.147874	0.057373	0.0262996	0.278613	0.0129099	0.558055	0.00816497	2.39751
					Control
					EGFG	r1	0.56	0.03	0.03	0.02	0.01	0.03	0.03	0.01
					EGFG	r2	0.72	0.03	0.02	0.03	0.03	0.01	0.03	0.01
					EGFG	r3	0.73	0.02	0	0.03	0.05	0.03	0.03	0.03
					EGFG	r4	0.84	0.03	0.04	0.03	0.02	0.02	0.02	0.02
					EGFG	Average	0.7125	0.0275	0.0225	0.0275	0.0275	0.0225	0.0275	0.0175
					EGFG	StDev	0.115289	0.005	0.0170783	0.005	0.0170783	0.00957427	0.005	0.00957427
