# Supplementary material for: Compact zinc finger architecture utilizing toxin-derived cytidine deaminases for highly efficient base editing in human cells
Source: Nat Commun. 2024 Feb 15;15:1181. doi: 10.1038/s41467-024-45100-w (PMC10869815; doi:10.1038/s41467-024-45100-w)
Supplement: Supplementary file 7 — Supplementary Dataset 3 [file 41467_2024_45100_MOESM7_ESM.xlsx]

## Sheet: Sheet1
Supplementary Data 3. Split variants of DddA-derived ZF-CBEs targeting CCR5. See supplementary data 15-17 for full construct annotations.
Construct IDs		ZF-CBE-Nickase				Base Editing %
Left arm	Right arm	Left arm	Right arm		Indel %	C3	C4	C8	C10	C12	C14	C18
SGC1686	SGC1691	Left ZF#8-DddA-G1333-N	Right ZF#5-DddA-G1333-C	r1	0.96	0.03	0.03	0.02	0.16	2.37	0.09	0.62
SGC1686	SGC1691	Left ZF#8-DddA-G1333-N	Right ZF#5-DddA-G1333-C	r2	0.95	0.04	0.02	0.02	0.21	2.87	0.05	0.66
SGC1686	SGC1691	Left ZF#8-DddA-G1333-N	Right ZF#5-DddA-G1333-C	r3	0.81	0.03	0.03	0.02	0.23	2.31	0.07	0.53
SGC1686	SGC1691	Left ZF#8-DddA-G1333-N	Right ZF#5-DddA-G1333-C	r4	0.8	0.03	0.05	0.05	0.21	2.55	0.06	0.57
SGC1686	SGC1691	Left ZF#8-DddA-G1333-N	Right ZF#5-DddA-G1333-C	Average	0.88	0.0325	0.0325	0.0275	0.2025	2.525	0.0675	0.595
SGC1686	SGC1691	Left ZF#8-DddA-G1333-N	Right ZF#5-DddA-G1333-C	StDev	0.0867948	0.005	0.0125831	0.015	0.0298608	0.251595	0.0170783	0.0568624
SGC2219	SGC2243	Left ZF#8-DddA-G1397-N	Right ZF#5-DddA-G1397-C	r1	0.86	0.04	0.03	0.03	1	18.6	0.16	0.13
SGC2219	SGC2243	Left ZF#8-DddA-G1397-N	Right ZF#5-DddA-G1397-C	r2	0.66	0.03	0.04	0.03	0.97	20.75	0.14	0.12
SGC2219	SGC2243	Left ZF#8-DddA-G1397-N	Right ZF#5-DddA-G1397-C	r3	0.7	0.03	0.03	0.02	0.9	19.01	0.16	0.12
SGC2219	SGC2243	Left ZF#8-DddA-G1397-N	Right ZF#5-DddA-G1397-C	r4	0.73	0.03	0.04	0.03	0.8	18.64	0.15	0.12
SGC2219	SGC2243	Left ZF#8-DddA-G1397-N	Right ZF#5-DddA-G1397-C	Average	0.7375	0.0325	0.035	0.0275	0.9175	19.25	0.1525	0.1225
SGC2219	SGC2243	Left ZF#8-DddA-G1397-N	Right ZF#5-DddA-G1397-C	StDev	0.0865544	0.005	0.0057735	0.005	0.0888351	1.01689	0.00957427	0.005
SGC2221	SGC2245	Left ZF#8-DddA-G1404-N	Right ZF#5-DddA-G1404-C	r1	0.77	0.03	0.04	0.04	0.56	16.68	0.08	0.04
SGC2221	SGC2245	Left ZF#8-DddA-G1404-N	Right ZF#5-DddA-G1404-C	r2	0.71	0.02	0.03	0.03	0.69	17.57	0.08	0.04
SGC2221	SGC2245	Left ZF#8-DddA-G1404-N	Right ZF#5-DddA-G1404-C	r3	0.74	0.03	0.04	0.02	0.58	16.85	0.08	0.04
SGC2221	SGC2245	Left ZF#8-DddA-G1404-N	Right ZF#5-DddA-G1404-C	r4	0.77	0.03	0.03	0.03	0.5	16.79	0.08	0.04
SGC2221	SGC2245	Left ZF#8-DddA-G1404-N	Right ZF#5-DddA-G1404-C	Average	0.7475	0.0275	0.035	0.03	0.5825	16.9725	0.08	0.04
SGC2221	SGC2245	Left ZF#8-DddA-G1404-N	Right ZF#5-DddA-G1404-C	StDev	0.0287228	0.005	0.0057735	0.00816497	0.07932	0.404506	0	0
SGC2223	SGC2247	Left ZF#8-DddA-G1407-N	Right ZF#5-DddA-G1407-C	r1	0.87	0.03	0.03	0.04	0.14	9.37	0.07	0.02
SGC2223	SGC2247	Left ZF#8-DddA-G1407-N	Right ZF#5-DddA-G1407-C	r2	0.65	0.03	0.02	0.03	0.15	10.22	0.04	0.02
SGC2223	SGC2247	Left ZF#8-DddA-G1407-N	Right ZF#5-DddA-G1407-C	r3	0.79	0.02	0.04	0.03	0.21	9.21	0.07	0.03
SGC2223	SGC2247	Left ZF#8-DddA-G1407-N	Right ZF#5-DddA-G1407-C	r4	0.67	0.04	0.02	0.04	0.13	9.37	0.05	0.03
SGC2223	SGC2247	Left ZF#8-DddA-G1407-N	Right ZF#5-DddA-G1407-C	Average	0.745	0.03	0.0275	0.035	0.1575	9.5425	0.0575	0.025
SGC2223	SGC2247	Left ZF#8-DddA-G1407-N	Right ZF#5-DddA-G1407-C	StDev	0.103763	0.00816497	0.00957427	0.0057735	0.0359398	0.457921	0.015	0.0057735
			Control
			EGFG	r1	0.89	0.03	0.04	0.03	0.03	0.03	0.03	0.03
			EGFG	r2	0.89	0.05	0.03	0.03	0.03	0.03	0.04	0.04
			EGFG	r3	0.87	0.02	0.03	0.02	0.03	0.04	0.03	0.03
			EGFG	r4	0.84	0.03	0.04	0.02	0.03	0.04	0.06	0.02
			EGFG	Average	0.8725	0.0325	0.035	0.025	0.03	0.035	0.04	0.03
			EGFG	StDev	0.0236291	0.0125831	0.0057735	0.0057735	0	0.0057735	0.0141421	0.00816497
