# Supplementary material for: Compact zinc finger architecture utilizing toxin-derived cytidine deaminases for highly efficient base editing in human cells
Source: Nat Commun. 2024 Feb 15;15:1181. doi: 10.1038/s41467-024-45100-w (PMC10869815; doi:10.1038/s41467-024-45100-w)
Supplement: Supplementary file 8 — Supplementary Dataset 4 [file 41467_2024_45100_MOESM8_ESM.xlsx]

## Sheet: Sheet1
Supplementary Data 4. DddA-G1404-derived ZF-CBEs targeting CIITA. See supplementary data 15-17 for full construct annotations.
				Replicate 1																	Replicate 2																	Average
Construct IDs		ZF-CBE			Base Editing %																	Base Editing %																	Base Editing %
Left arm	Right arm	Left arm	Right arm	Indel %	Stop %	C-5	C-3	C-1	C0	C2	C5	C6	C8	C10	C11	C14	C15	C16	C18	C19	Indel %	Stop %	C-5	C-3	C-1	C0	C2	C5	C6	C8	C10	C11	C14	C15	C16	C18	C19	Indel %	Stop %	C-5	C-3	C-1	C0	C2	C5	C6	C8	C10	C11
SGC1713	SGC1705	Left ZF #1-DddA-G1404-C	Right ZF #1-DddA-G1404-N	0.06	0.11	0.02	0.37	0.01	0.02	0.07	0.02	0.01	0.02	0.02	0.09	0.02	0.07	0.02	0.04	0.01	0.06	0.07	0.05	0.27	0.04	0.03	0.02	0.02	0.02	0.04	0.02	0.06	0	0.05	0.02	0.02	0.01	0.06	0.09	0.035	0.32	0.025	0.025	0.045	0.02	0.015	0.03	0.02	0.075
	SGC1706		Right ZF #2-DddA-G1404-N	0.06	0.23	0.06	5.54	0.14	0.05	0.45	0.05	0.06	0.04	0.02	0.21	0.01	0.08	0.02	0.04	0.03	0.03	0.17	0.07	4.88	0.12	0.13	0.66	0.02	0.05	0.06	0.04	0.14	0.03	0.09	0.04	0.02	0.02	0.045	0.2	0.065	5.21	0.13	0.09	0.555	0.035	0.055	0.05	0.03	0.175
	SGC1707		Right ZF #3-DddA-G1404-N	0.04	0.06	0.05	3.65	0.27	0.08	0.11	0.03	0.02	0.02	0.02	0.04	0.02	0.11	0.02	0.04	0.02	0.06	0.05	0.02	3.44	0.14	0.08	0.16	0.01	0.02	0.03	0	0.05	0.03	0.07	0.06	0.02	0.06	0.05	0.055	0.035	3.545	0.205	0.08	0.135	0.02	0.02	0.025	0.01	0.045
	SGC1708		Right ZF #4-DddA-G1404-N	0.07	0.59	0.04	0.88	0.15	0.11	0.9	0.02	0.04	0.02	0.07	0.56	0.01	0.08	0.05	0.03	0.02	0.04	0.47	0.04	1.14	0.2	0.08	1.07	0.02	0.06	0.02	0.07	0.42	0.04	0.08	0.01	0.06	0.02	0.055	0.53	0.04	1.01	0.175	0.095	0.985	0.02	0.05	0.02	0.07	0.49
	SGC1709		Right ZF #5-DddA-G1404-N	0.02	2.02	0.03	1.2	0.22	0.1	3.02	0.03	0.08	0.07	0.35	1.97	0.01	0.05	0.03	0.02	0	0.03	1.87	0.05	1.11	0.26	0.12	3.78	0.01	0.06	0.03	0.28	1.82	0.03	0.04	0.03	0	0	0.025	1.945	0.04	1.155	0.24	0.11	3.4	0.02	0.07	0.05	0.315	1.895
	SGC1710		Right ZF #6-DddA-G1404-N	0.07	3.84	0.07	0.35	0.2	0.1	4.34	0.02	0.09	0.03	0.62	3.8	0.02	0.13	0.05	0.03	0.02	0.08	4.09	0.04	0.32	0.27	0.12	5.31	0.02	0.08	0.02	0.74	4.08	0.03	0.03	0.07	0.02	0.01	0.075	3.965	0.055	0.335	0.235	0.11	4.825	0.02	0.085	0.025	0.68	3.94
	SGC1711		Right ZF #7-DddA-G1404-N	0.08	2.03	0.03	0.35	0.15	0.07	2.86	0.02	0.03	0.05	0.08	2.02	0.05	0.03	0.02	0.03	0.03	0.05	1.7	0.06	0.24	0.07	0.11	2.97	0.04	0.05	0.07	0.05	1.69	0	0.12	0.04	0.06	0.05	0.065	1.865	0.045	0.295	0.11	0.09	2.915	0.03	0.04	0.06	0.065	1.855
	SGC1712		Right ZF #8-DddA-G1404-N	0.06	2.79	0.08	0.16	0.26	0.11	3.3	0.02	0.05	0.09	0.17	2.75	0.02	0.08	0.03	0.04	0.02	0.07	3.21	0.06	0.27	0.3	0.17	3.5	0.03	0.1	0.06	0.1	3.2	0.01	0.13	0.09	0.05	0.01	0.065	3	0.07	0.215	0.28	0.14	3.4	0.025	0.075	0.075	0.135	2.975
SGC1714	SGC1705	Left ZF #2-DddA-G1404-C	Right ZF #1-DddA-G1404-N	0.08	0.03	0.09	0.05	0.05	0.02	0.01	0.02	0.06	0.02	0.01	0.02	0.03	0.1	0.02	0.01	0.01	0.06	0.04	0.02	0.06	0.04	0.01	0.03	0.03	0.05	0.01	0.02	0.03	0.05	0.05	0.04	0.01	0.01	0.07	0.035	0.055	0.055	0.045	0.015	0.02	0.025	0.055	0.015	0.015	0.025
	SGC1706		Right ZF #2-DddA-G1404-N	0.11	0.08	0.07	0.83	0.06	0.01	0.12	0.04	0.04	0.03	0.03	0.05	0.02	0.03	0.03	0.02	0.05	0.08	0.1	0.08	0.89	0.02	0.02	0.08	0.05	0.04	0.03	0.02	0.08	0.01	0.02	0.02	0.03	0.03	0.095	0.09	0.075	0.86	0.04	0.015	0.1	0.045	0.04	0.03	0.025	0.065
	SGC1707		Right ZF #3-DddA-G1404-N	0.1	0.03	0.03	0.32	0.04	0.03	0.03	0.01	0.05	0.04	0.02	0.01	0.02	0.09	0	0.03	0.02	0.06	0.13	0.05	0.54	0.07	0.01	0.06	0.03	0.04	0.04	0.09	0.04	0.02	0.04	0.06	0.02	0	0.08	0.08	0.04	0.43	0.055	0.02	0.045	0.02	0.045	0.04	0.055	0.025
	SGC1708		Right ZF #4-DddA-G1404-N	0.08	0.29	0.03	0.09	0.05	0.02	0.12	0.02	0.02	0.03	0.08	0.24	0.02	0.1	0.03	0.03	0	0.04	0.19	0.11	0.12	0.03	0.03	0.15	0.03	0.01	0.03	0.02	0.18	0	0.03	0.02	0.03	0.01	0.06	0.24	0.07	0.105	0.04	0.025	0.135	0.025	0.015	0.03	0.05	0.21
	SGC1709		Right ZF #5-DddA-G1404-N	0.05	0.62	0.1	0.14	0.12	0.05	0.41	0	0.07	0.04	0.06	0.59	0.03	0.05	0.03	0.01	0.03	0.04	0.68	0.07	0.15	0.04	0.04	0.55	0.02	0.02	0.04	0.07	0.63	0.02	0.03	0.02	0.05	0.01	0.045	0.65	0.085	0.145	0.08	0.045	0.48	0.01	0.045	0.04	0.065	0.61
	SGC1710		Right ZF #6-DddA-G1404-N	0.13	1.12	0.06	0.02	0.06	0.04	0.76	0.02	0.02	0.02	0.17	1.1	0.02	0.09	0.06	0.05	0.03	0.06	1.15	0.05	0.07	0.06	0.04	0.88	0.02	0.06	0.02	0.17	1.1	0.04	0.1	0	0.02	0	0.095	1.135	0.055	0.045	0.06	0.04	0.82	0.02	0.04	0.02	0.17	1.1
	SGC1711		Right ZF #7-DddA-G1404-N	0.06	0.59	0.04	0.02	0.03	0.03	0.51	0.02	0.02	0.03	0.06	0.54	0.02	0.04	0.03	0.03	0.02	0.1	0.72	0.08	0.03	0.02	0.03	0.45	0.01	0.01	0.03	0.1	0.7	0	0.05	0.01	0.05	0.04	0.08	0.655	0.06	0.025	0.025	0.03	0.48	0.015	0.015	0.03	0.08	0.62
	SGC1712		Right ZF #8-DddA-G1404-N	0.06	0.78	0.05	0.04	0.07	0.06	0.56	0.02	0.05	0.05	0.05	0.74	0	0.05	0.02	0.03	0.02	0.06	1.08	0.06	0.05	0.08	0.03	0.94	0.02	0.02	0.07	0.05	1.04	0.01	0.05	0.05	0.04	0.03	0.06	0.93	0.055	0.045	0.075	0.045	0.75	0.02	0.035	0.06	0.05	0.89
SGC1715	SGC1705	Left ZF #3-DddA-G1404-C	Right ZF #1-DddA-G1404-N	0.09	0.04	0.03	0.01	0.02	0.03	0.03	0.01	0.05	0.04	0.01	0.03	0.03	0.1	0	0.06	0.03	0.06	0.03	0.04	0.01	0.04	0.03	0.02	0.01	0.02	0.05	0.01	0.03	0.01	0.06	0.03	0.03	0.03	0.075	0.035	0.035	0.01	0.03	0.03	0.025	0.01	0.035	0.045	0.01	0.03
	SGC1706		Right ZF #2-DddA-G1404-N	0.1	0.24	0.08	0.04	0.06	0.04	0.09	0.06	0.04	0.06	0.06	0.19	0.02	0.04	0.03	0.07	0.05	0.06	0.33	0.03	0.07	0.02	0.01	0.2	0.01	0.04	0.03	0.06	0.3	0.02	0.09	0.04	0.01	0.05	0.08	0.285	0.055	0.055	0.04	0.025	0.145	0.035	0.04	0.045	0.06	0.245
	SGC1707		Right ZF #3-DddA-G1404-N	0.07	0.09	0.06	0.08	0.04	0.03	0.05	0.05	0.05	0.01	0.03	0.07	0.02	0.07	0.02	0.05	0.05	0.03	0.06	0.04	0.02	0.05	0.03	0.05	0.02	0	0.01	0.02	0.04	0.01	0.05	0.02	0.02	0.01	0.05	0.075	0.05	0.05	0.045	0.03	0.05	0.035	0.025	0.01	0.025	0.055
	SGC1708		Right ZF #4-DddA-G1404-N	0.16	1	0.05	0.03	0.04	0.01	0.09	0.02	0.11	0.06	0.22	0.96	0.03	0.1	0.09	0.06	0.03	0.06	1.42	0.04	0.04	0.02	0.04	0.12	0.01	0.09	0.07	0.43	1.38	0.04	0.08	0.05	0.01	0.02	0.11	1.21	0.045	0.035	0.03	0.025	0.105	0.015	0.1	0.065	0.325	1.17
	SGC1709		Right ZF #5-DddA-G1404-N	0.1	3.21	0.03	0.05	0.09	0.04	0.26	0.07	0.14	0.07	0.87	3.13	0.02	0.07	0.09	0.03	0.02	0.08	4.33	0.02	0.04	0.02	0.03	0.38	0.02	0.1	0.08	1.39	4.23	0.03	0.04	0.04	0.03	0.03	0.09	3.77	0.025	0.045	0.055	0.035	0.32	0.045	0.12	0.075	1.13	3.68
	SGC1710		Right ZF #6-DddA-G1404-N	0.09	5.22	0.07	0.01	0.06	0.02	0.32	0.03	0.09	0.08	1.7	5.13	0	0.06	0.03	0.03	0.01	0.03	6.34	0.05	0.04	0.06	0.01	0.37	0.03	0.11	0.07	2.66	6.18	0.02	0.04	0.09	0.01	0.02	0.06	5.78	0.06	0.025	0.06	0.015	0.345	0.03	0.1	0.075	2.18	5.655
	SGC1711		Right ZF #7-DddA-G1404-N	0.11	2.89	0.04	0.01	0.02	0.03	0.23	0.05	0.13	0.06	0.27	2.84	0.04	0.09	0.03	0.05	0.01	0.09	3.81	0.03	0.02	0.06	0	0.28	0.02	0.06	0.09	0.58	3.79	0	0.13	0.06	0.01	0.04	0.1	3.35	0.035	0.015	0.04	0.015	0.255	0.035	0.095	0.075	0.425	3.315
	SGC1712		Right ZF #8-DddA-G1404-N	0.11	3.83	0.07	0.01	0.08	0.02	0.61	0.03	0.1	0.12	0.31	3.81	0.03	0.06	0.15	0.03	0.04	0.07	4.92	0.04	0.04	0.07	0.04	0.83	0.02	0.04	0.17	0.69	4.88	0.01	0.06	0.18	0.04	0.03	0.09	4.375	0.055	0.025	0.075	0.03	0.72	0.025	0.07	0.145	0.5	4.345
SGC1716	SGC1705	Left ZF #4-DddA-G1404-C	Right ZF #1-DddA-G1404-N	0.17	0.06	0.07	0.04	0.03	0.04	0.06	0.02	0.03	0.03	0.03	0.05	0.05	0.09	0.02	0.07	0.03	0.04	0.02	0.1	0.02	0.03	0.03	0.03	0.02	0.03	0.03	0.01	0.01	0.01	0.06	0.01	0.01	0.04	0.105	0.04	0.085	0.03	0.03	0.035	0.045	0.02	0.03	0.03	0.02	0.03
	SGC1706		Right ZF #2-DddA-G1404-N	0.11	0.15	0.12	0.13	0.02	0.05	0.08	0.05	0.01	0.07	0.02	0.13	0.01	0.03	0.03	0.09	0.03	0.05	0.13	0.05	0.13	0.03	0.03	0.11	0.03	0.03	0.01	0.02	0.11	0.03	0.07	0.02	0.03	0.01	0.08	0.14	0.085	0.13	0.025	0.04	0.095	0.04	0.02	0.04	0.02	0.12
	SGC1707		Right ZF #3-DddA-G1404-N	0.2	0.1	0.06	0.05	0.03	0.03	0.01	0.05	0.03	0.04	0.04	0.06	0.02	0.12	0.04	0.04	0.03	0.05	0.09	0.04	0.07	0.03	0.01	0.06	0.02	0.03	0.04	0.05	0.06	0.03	0.08	0.01	0.07	0.03	0.125	0.095	0.05	0.06	0.03	0.02	0.035	0.035	0.03	0.04	0.045	0.06
	SGC1708		Right ZF #4-DddA-G1404-N	0.09	0.62	0.05	0.03	0.03	0.03	0.13	0.07	0.03	0.06	0.09	0.57	0.03	0.05	0.05	0.05	0.03	0.04	0.72	0.1	0.03	0.04	0.03	0.13	0.01	0.06	0.03	0.15	0.7	0.03	0.07	0.03	0.02	0.01	0.065	0.67	0.075	0.03	0.035	0.03	0.13	0.04	0.045	0.045	0.12	0.635
	SGC1709		Right ZF #5-DddA-G1404-N	0.1	2.13	0.04	0.06	0.08	0.04	0.57	0.02	0.03	0.05	0.21	2.11	0.03	0.07	0.05	0.08	0.05	0.05	2.26	0.06	0.04	0.02	0.04	0.47	0.02	0.04	0.02	0.34	2.25	0.02	0.07	0.02	0.06	0.02	0.075	2.195	0.05	0.05	0.05	0.04	0.52	0.02	0.035	0.035	0.275	2.18
	SGC1710		Right ZF #6-DddA-G1404-N	0.13	3.58	0.06	0.02	0.06	0.06	0.97	0.03	0.04	0.03	0.55	3.53	0.05	0.08	0.03	0.06	0.03	0.06	3.6	0.08	0.01	0.01	0.04	0.88	0.04	0.02	0.03	0.51	3.57	0.05	0.1	0.02	0.03	0.05	0.095	3.59	0.07	0.015	0.035	0.05	0.925	0.035	0.03	0.03	0.53	3.55
	SGC1711		Right ZF #7-DddA-G1404-N	0.14	1.96	0.04	0.01	0.07	0.03	0.32	0.03	0.03	0.03	0.06	1.94	0.03	0.07	0.05	0.03	0.05	0.03	2.17	0.06	0.04	0.01	0.02	0.4	0.03	0.05	0.03	0.14	2.15	0.03	0.06	0.05	0.05	0.03	0.085	2.065	0.05	0.025	0.04	0.025	0.36	0.03	0.04	0.03	0.1	2.045
	SGC1712		Right ZF #8-DddA-G1404-N	0.1	1.67	0.05	0.03	0.05	0.04	0.51	0.03	0.07	0.06	0.13	1.59	0.04	0.04	0.02	0.05	0.01	0.08	1.84	0.03	0.02	0.04	0.01	0.56	0.02	0.04	0.02	0.09	1.82	0.02	0.07	0.06	0.01	0.01	0.09	1.755	0.04	0.025	0.045	0.025	0.535	0.025	0.055	0.04	0.11	1.705
SGC1717	SGC1705	Left ZF #5-DddA-G1404-C	Right ZF #1-DddA-G1404-N	0.13	0.45	0.07	0.06	0.04	0.05	0.12	0.09	0.1	0.11	0.2	0.4	0.02	0.07	0.04	0.03	0.02	0.04	0.2	0.07	0.07	0.05	0.03	0.06	0.04	0.07	0.07	0.11	0.15	0.04	0.09	0.04	0.04	0.02	0.085	0.325	0.07	0.065	0.045	0.04	0.09	0.065	0.085	0.09	0.155	0.275
	SGC1706		Right ZF #2-DddA-G1404-N	0.12	3.19	0.07	0.56	0.16	0.07	0.61	0.04	0.08	0.14	0.42	3.12	0.04	0.07	0.02	0.07	0.03	0.03	3.45	0.08	0.69	0.13	0.03	0.75	0	0.05	0.12	0.26	3.42	0.01	0.04	0.07	0.03	0.02	0.075	3.32	0.075	0.625	0.145	0.05	0.68	0.02	0.065	0.13	0.34	3.27
	SGC1707		Right ZF #3-DddA-G1404-N	0.12	1.06	0.05	0.35	0.12	0.08	0.23	0.05	0.08	0.09	0.47	1	0.05	0.05	0.04	0.05	0.02	0.06	0.92	0.04	0.45	0.18	0.08	0.2	0.01	0.06	0.02	0.44	0.86	0.02	0.06	0.06	0.04	0.01	0.09	0.99	0.045	0.4	0.15	0.08	0.215	0.03	0.07	0.055	0.455	0.93
	SGC1708		Right ZF #4-DddA-G1404-N	0.08	12.97	0.07	0.06	0.04	0.08	0.86	0.05	0.1	0.08	4.61	12.86	0.02	0.09	0.03	0.05	0.02	0.06	15.83	0.03	0.06	0.12	0.1	1.23	0.01	0.1	0.09	5.64	15.7	0.02	0.06	0.06	0.03	0.03	0.07	14.4	0.05	0.06	0.08	0.09	1.045	0.03	0.1	0.085	5.125	14.28
	SGC1709		Right ZF #5-DddA-G1404-N	0.18	23.79	0.11	0.08	0.19	0.17	2.81	0.02	0.11	0.34	12.12	23.49	0.03	0.1	0.07	0.03	0.03	0.04	27.48	0.06	0.09	0.21	0.11	3.12	0.02	0.09	0.27	14.67	27.04	0.02	0.09	0.07	0.07	0.03	0.11	25.635	0.085	0.085	0.2	0.14	2.965	0.02	0.1	0.305	13.395	25.265
	SGC1710		Right ZF #6-DddA-G1404-N	0.12	28.32	0.06	0.04	0.13	0.13	3.86	0.03	0.08	0.21	15.89	28.11	0.03	0.06	0.11	0.04	0.02	0.08	28.44	0.05	0.05	0.1	0.16	4.3	0.01	0.1	0.19	16.95	28.16	0.01	0.08	0.09	0.03	0.01	0.1	28.38	0.055	0.045	0.115	0.145	4.08	0.02	0.09	0.2	16.42	28.135
	SGC1711		Right ZF #7-DddA-G1404-N	0.15	23.19	0.08	0.01	0.11	0.09	2.64	0.03	0.04	0.39	3.68	23.1	0.04	0.05	0.06	0.05	0.04	0.08	25.27	0.08	0.08	0.12	0.07	2.66	0.04	0.04	0.23	3.78	25.11	0.03	0.07	0.08	0.04	0.03	0.115	24.23	0.08	0.045	0.115	0.08	2.65	0.035	0.04	0.31	3.73	24.105
	SGC1712		Right ZF #8-DddA-G1404-N	0.12	14.1	0.06	0.04	0.15	0.07	1.81	0.02	0.05	0.17	2.05	13.85	0.04	0.04	0.17	0.02	0.04	0.07	14.38	0.05	0.03	0.18	0.08	1.99	0.03	0.09	0.11	2.37	14.16	0.03	0.08	0.16	0.03	0.03	0.095	14.24	0.055	0.035	0.165	0.075	1.9	0.025	0.07	0.14	2.21	14.005
SGC1718	SGC1705	Left ZF #6-DddA-G1404-C	Right ZF #1-DddA-G1404-N	0.14	0.09	0.06	0.01	0.06	0.01	0.03	0.03	0.06	0.02	0.03	0.06	0.03	0.03	0.03	0.04	0.07	0.05	0.1	0.03	0.02	0.01	0.01	0.01	0.03	0.03	0.01	0.02	0.08	0.02	0.07	0.01	0.04	0.02	0.095	0.095	0.045	0.015	0.035	0.01	0.02	0.03	0.045	0.015	0.025	0.07
	SGC1706		Right ZF #2-DddA-G1404-N	0.1	1	0.07	0.03	0.04	0.05	0.03	0.06	0.05	0.05	0.06	0.97	0.06	0.05	0.01	0.07	0.01	0.04	0.97	0.06	0.02	0.01	0.02	0.06	0.01	0.05	0.03	0.02	0.95	0.02	0.08	0.02	0.03	0.02	0.07	0.985	0.065	0.025	0.025	0.035	0.045	0.035	0.05	0.04	0.04	0.96
	SGC1707		Right ZF #3-DddA-G1404-N	0.2	0.38	0.04	0.02	0.03	0.01	0.03	0.06	0.03	0.02	0.1	0.32	0.03	0.11	0.03	0.08	0.04	0.04	0.33	0.07	0.03	0.03	0.01	0.01	0.03	0.05	0.06	0.08	0.31	0.01	0.03	0.04	0.05	0.03	0.12	0.355	0.055	0.025	0.03	0.01	0.02	0.045	0.04	0.04	0.09	0.315
	SGC1708		Right ZF #4-DddA-G1404-N	0.12	7.36	0.07	0.01	0.04	0.02	0.02	0.02	0.04	0.04	1.57	7.32	0.02	0.05	0.04	0.02	0.01	0.06	6.4	0.03	0.04	0.03	0.01	0.02	0.01	0.03	0.07	1.32	6.34	0.02	0.03	0.04	0.03	0.02	0.09	6.88	0.05	0.025	0.035	0.015	0.02	0.015	0.035	0.055	1.445	6.83
	SGC1709		Right ZF #5-DddA-G1404-N	0.15	11.41	0.06	0.02	0.01	0.04	0.03	0.01	0.04	0.03	2.25	11.42	0.03	0.07	0.03	0.04	0.01	0.08	12.46	0.01	0.01	0.04	0.01	0.04	0.02	0.02	0.08	2.64	12.42	0.01	0.04	0.02	0.02	0.02	0.115	11.935	0.035	0.015	0.025	0.025	0.035	0.015	0.03	0.055	2.445	11.92
	SGC1710		Right ZF #6-DddA-G1404-N	0.15	12.12	0.06	0.02	0.03	0.02	0.05	0.05	0.04	0.08	4.16	12.07	0.02	0.11	0.04	0.05	0.05	0.06	11.84	0.05	0.02	0.03	0.04	0.04	0.01	0.05	0.05	3.97	11.82	0.02	0.1	0.06	0.01	0.02	0.105	11.98	0.055	0.02	0.03	0.03	0.045	0.03	0.045	0.065	4.065	11.945
	SGC1711		Right ZF #7-DddA-G1404-N	0.11	12.84	0.04	0.02	0	0.03	0.04	0	0.04	0.09	0.74	12.77	0.01	0.06	0.03	0.02	0.03	0.1	12.53	0.04	0.02	0.04	0.02	0.08	0.01	0.02	0.05	0.58	12.5	0.01	0.05	0.03	0.02	0.01	0.105	12.685	0.04	0.02	0.02	0.025	0.06	0.005	0.03	0.07	0.66	12.635
	SGC1712		Right ZF #8-DddA-G1404-N	0.13	5.78	0.05	0.03	0	0.05	0.01	0.01	0.05	0.09	0.16	5.77	0.05	0.06	0.05	0.04	0.01	0.09	6.7	0.02	0.01	0.02	0.02	0.03	0	0.02	0.08	0.24	6.67	0.01	0.02	0.05	0.02	0.01	0.11	6.24	0.035	0.02	0.01	0.035	0.02	0.005	0.035	0.085	0.2	6.22
SGC1719	SGC1705	Left ZF #7-DddA-G1404-C	Right ZF #1-DddA-G1404-N	0.09	0.11	0.05	0.03	0.04	0.02	0.02	0.03	0.03	0.01	0.05	0.06	0.01	0.05	0.06	0.03	0.03	0	1.45	0	0	0	0	0	0	0	0	1.45	0	0	0	0	0	0	0.045	0.78	0.025	0.015	0.02	0.01	0.01	0.015	0.015	0.005	0.75	0.03
	SGC1706		Right ZF #2-DddA-G1404-N	0.1	0.97	0.07	0.01	0.06	0.03	0.07	0.03	0.04	0.05	0.09	0.89	0.06	0.06	0.04	0.05	0.05	0.1	0.88	0.05	0.02	0.02	0.02	0.06	0.02	0.02	0.05	0.06	0.86	0.03	0.05	0.02	0.03	0.01	0.1	0.925	0.06	0.015	0.04	0.025	0.065	0.025	0.03	0.05	0.075	0.875
	SGC1707		Right ZF #3-DddA-G1404-N	0.11	0.28	0.03	0.03	0.06	0.03	0.01	0.03	0.04	0.06	0.03	0.26	0.03	0.05	0.02	0.03	0.03	0.04	0.24	0.09	0.01	0.04	0.01	0.05	0.04	0.04	0.04	0.02	0.24	0.01	0.04	0.04	0.04	0.02	0.075	0.26	0.06	0.02	0.05	0.02	0.03	0.035	0.04	0.05	0.025	0.25
	SGC1708		Right ZF #4-DddA-G1404-N	0.1	6.06	0.05	0.03	0.05	0.04	0.1	0.01	0.04	0.06	0.83	5.99	0.02	0.19	0.14	0.05	0.03	0.08	6.4	0.03	0.01	0.06	0.03	0.12	0.01	0.03	0.03	0.94	6.32	0.01	0.15	0.13	0.03	0.01	0.09	6.23	0.04	0.02	0.055	0.035	0.11	0.01	0.035	0.045	0.885	6.155
	SGC1709		Right ZF #5-DddA-G1404-N	0.11	8.74	0.1	0.02	0.03	0.05	0.22	0.01	0.07	0.09	2.3	8.59	0.03	0.17	0.12	0.04	0.02	0.05	9.5	0.06	0.03	0.07	0.07	0.23	0.03	0.06	0.07	2.5	9.33	0.02	0.13	0.09	0.03	0.01	0.08	9.12	0.08	0.025	0.05	0.06	0.225	0.02	0.065	0.08	2.4	8.96
	SGC1710		Right ZF #6-DddA-G1404-N	0.09	9.1	0.12	0.04	0.07	0.03	0.27	0.05	0.09	0.05	3.51	8.99	0.05	0.09	0.06	0.01	0.02	0.05	10.06	0.07	0.06	0.04	0.08	0.36	0.03	0.03	0.05	4.32	9.83	0.01	0.13	0.1	0.06	0.03	0.07	9.58	0.095	0.05	0.055	0.055	0.315	0.04	0.06	0.05	3.915	9.41
	SGC1711		Right ZF #7-DddA-G1404-N	0.08	11.86	0.06	0.04	0.03	0.02	0.18	0.01	0.04	0.06	0.46	11.82	0.01	0.14	0.09	0.06	0.01	0.07	13.02	0.02	0.01	0.05	0.01	0.18	0.02	0.04	0.08	0.81	12.95	0.02	0.11	0.13	0.05	0.01	0.075	12.44	0.04	0.025	0.04	0.015	0.18	0.015	0.04	0.07	0.635	12.385
	SGC1712		Right ZF #8-DddA-G1404-N	0.09	5.11	0.01	0.03	0.04	0.04	0.28	0.03	0.04	0.07	0.2	5.06	0.05	0.13	0.18	0.03	0.04	0.08	4.55	0.06	0	0.02	0.04	0.24	0.02	0.09	0.09	0.23	4.55	0.11	0.09	0.15	0.03	0.03	0.085	4.83	0.035	0.015	0.03	0.04	0.26	0.025	0.065	0.08	0.215	4.805
SGC1720	SGC1705	Left ZF #8-DddA-G1404-C	Right ZF #1-DddA-G1404-N	0.1	0.06	0.05	0.06	0.04	0.03	0.03	0.04	0.03	0.01	0.04	0.01	0.04	0.03	0.03	0.03	0.04	0.09	0.02	0.07	0	0.02	0.01	0	0.02	0.01	0.01	0.02	0.01	0.02	0.07	0.01	0.05	0.02	0.095	0.04	0.06	0.03	0.03	0.02	0.015	0.03	0.02	0.01	0.03	0.01
	SGC1706		Right ZF #2-DddA-G1404-N	0.08	0.21	0.04	0.01	0.03	0.01	0.01	0.02	0.09	0.03	0.06	0.16	0.03	0.07	0.01	0.02	0.03	0.08	0.39	0.04	0	0.02	0.01	0.03	0.03	0.03	0.05	0.05	0.37	0.04	0.04	0.04	0.03	0.01	0.08	0.3	0.04	0.005	0.025	0.01	0.02	0.025	0.06	0.04	0.055	0.265
	SGC1707		Right ZF #3-DddA-G1404-N	0.11	0.1	0.1	0.03	0.03	0.07	0.01	0.03	0.03	0.03	0.02	0.08	0.03	0.06	0.01	0.05	0.03	0.07	0.16	0.07	0.03	0.03	0.04	0.01	0.02	0.01	0.03	0.09	0.11	0.04	0.07	0.03	0.04	0.02	0.09	0.13	0.085	0.03	0.03	0.055	0.01	0.025	0.02	0.03	0.055	0.095
	SGC1708		Right ZF #4-DddA-G1404-N	0.11	2.25	0.01	0.01	0.05	0.04	0.02	0.05	0.03	0.05	0.84	2.21	0.03	0.13	0.09	0.05	0	0.08	2.16	0.08	0.02	0.02	0.04	0.01	0.02	0.04	0.05	0.84	2.14	0.03	0.2	0.13	0.05	0.01	0.095	2.205	0.045	0.015	0.035	0.04	0.015	0.035	0.035	0.05	0.84	2.175
	SGC1709		Right ZF #5-DddA-G1404-N	0.07	6.73	0.05	0.01	0.03	0.03	0.03	0.04	0.05	0.01	3.7	6.62	0.02	0.15	0.1	0.03	0.03	0.09	6.45	0.06	0.03	0.03	0.05	0.03	0.01	0.05	0.01	3.44	6.34	0.03	0.16	0.2	0.04	0.03	0.08	6.59	0.055	0.02	0.03	0.04	0.03	0.025	0.05	0.01	3.57	6.48
	SGC1710		Right ZF #6-DddA-G1404-N	0.13	9.76	0.07	0.01	0.03	0.04	0.04	0.02	0.04	0.05	6.48	9.6	0.03	0.17	0.39	0.04	0.03	0.11	10.88	0.07	0.02	0.04	0.02	0.02	0.01	0.05	0.03	6.93	10.74	0.04	0.15	0.36	0.04	0.02	0.12	10.32	0.07	0.015	0.035	0.03	0.03	0.015	0.045	0.04	6.705	10.17
	SGC1711		Right ZF #7-DddA-G1404-N	0.08	6.49	0.07	0.03	0.03	0.03	0.04	0.02	0.05	0.02	1.43	6.47	0.03	0.13	0.21	0.02	0.01	0.08	6.46	0.1	0.03	0.08	0.03	0.02	0.04	0.05	0.03	1.53	6.43	0.03	0.17	0.23	0.03	0.01	0.08	6.475	0.085	0.03	0.055	0.03	0.03	0.03	0.05	0.025	1.48	6.45
	SGC1712		Right ZF #8-DddA-G1404-N	0.07	3.36	0.06	0.01	0.05	0.01	0.02	0.03	0.04	0.06	0.62	3.23	0.1	0.08	0.62	0.03	0.03	0.11	3.27	0.06	0.01	0.04	0.03	0.01	0.02	0.03	0.02	0.71	3.08	0.06	0.06	0.85	0.04	0.01	0.09	3.315	0.06	0.01	0.045	0.02	0.015	0.025	0.035	0.04	0.665	3.155
		Control Sample			Base Editing %
				Indel %	Stop %	C-5	C-3	C-1	C0	C2	C5	C6	C8	C10	C11	C14	C15	C16	C18	C19
		EGFP Replicate #1		0.09	0.04	0.06	0.02	0.04	0.01	0.01	0.03	0.08	0.06	0.03	0.01	0.02	0.06	0.02	0.04	0.02
		EGFP Replicate #2		0.08	0.04	0.07	0.01	0.01	0.01	0.01	0.03	0.05	0.04	0.02	0.03	0.02	0.06	0.03	0.04	0.02
		EGFP Replicate #3		0.06	0.04	0.03	0.01	0.01	0.05	0.01	0.04	0.04	0.03	0.01	0.03	0.01	0.03	0.03	0.01	0.01
		EGFP Replicate #4		0.1	0.03	0.04	0.01	0.03	0.02	0.04	0.03	0.04	0.05	0.02	0.02	0.02	0.08	0.02	0.01	0.03
		EGFP Replicate #5		0.1	0.5	0.09	0.11	0.07	0.05	0.2	0.04	0.06	0.22	0.37	0.47	0.01	0.07	0.02	0.03	0.01
		EGFP Replicate #6		0.05	0.05	0.05	0.04	0.02	0.02	0.04	0.04	0.06	0.05	0.02	0.02	0.03	0.07	0.05	0.03	0.04
		EGFP Replicate #7		0.07	0.01	0.05	0.01	0.01	0.01	0.01	0.03	0.02	0.02	0.01	0.01	0.03	0.1	0.02	0.04	0.02
		EGFP Replicate #8		0.06	0.11	0.02	0.02	0.02	0.02	0.01	0.02	0.02	0.05	0.05	0.06	0.02	0.06	0.01	0.04	0.04
		EGFP Replicate #9		0.07	0.02	0.05	0.02	0.02	0.01	0.01	0.02	0.02	0.04	0.01	0.01	0.05	0.07	0.04	0.02	0.01
		EGFP Replicate #10		0.09	0.05	0.06	0.02	0.01	0.01	0.01	0.02	0.09	0.03	0.03	0.02	0	0.05	0.04	0.04	0.02
		EGFP Replicate #11		0.06	0.04	0.05	0.04	0.03	0.02	0.01	0.03	0.03	0.03	0.03	0.01	0.03	0.03	0.02	0.03	0.03
		EGFP Replicate #12		0.08	0.02	0.04	0.01	0.01	0.03	0.02	0.05	0.05	0.01	0	0.02	0.01	0.06	0.02	0.03	0.02
		EGFP Replicate #13		0.07	0.02	0.06	0.01	0.03	0.01	0.01	0.04	0.03	0.03	0	0.02	0.01	0.01	0.02	0.03	0.03	EGFP Average																	EGFP StDev
		EGFP Replicate #14		0.06	0.05	0.03	0.01	0.03	0.03	0.01	0.01	0.09	0.02	0.02	0.03	0.03	0.05	0.02	0.05	0.04		Base Editing %																	Base Editing %
		EGFP Replicate #15		0.07	0.09	0.08	0.01	0.02	0.05	0.01	0.03	0	0.02	0.05	0.04	0.03	0.03	0.04	0.07	0.03	Indel %	Stop %	C-5	C-3	C-1	C0	C2	C5	C6	C8	C10	C11	C14	C15	C16	C18	C19	Indel %	Stop %	C-5	C-3	C-1	C0	C2	C5	C6	C8	C10	C11
		EGFP Replicate #16		0.05	0.05	0.01	0.01	0.01	0.02	0.02	0.02	0.05	0.03	0.03	0.02	0.02	0.1	0.03	0.01	0.03	0.0725	0.0725	0.049375	0.0225	0.023125	0.023125	0.026875	0.03	0.045625	0.045625	0.04375	0.05125	0.02125	0.058125	0.026875	0.0325	0.025	0.0161245	0.116819	0.0211246	0.0254296	0.0157982	0.0149304	0.047289	0.010328	0.0260688	0.0484381	0.0882326	0.11242
[truncated: 22 more columns]
