# Supplementary material for: Compact zinc finger architecture utilizing toxin-derived cytidine deaminases for highly efficient base editing in human cells
Source: Nat Commun. 2024 Feb 15;15:1181. doi: 10.1038/s41467-024-45100-w (PMC10869815; doi:10.1038/s41467-024-45100-w)
Supplement: Supplementary file 9 — Supplementary Dataset 5 [file 41467_2024_45100_MOESM9_ESM.xlsx]

## Sheet: Sheet1
Supplementary Data 5. DddA-G1404-derived ZF-CBE-Nickases targeting CIITA. Note that different linkers were used for ZF-FokI fusions depending on the gap sequence. See supplementary data 15-17 for full construct annotations.
Construct IDs			ZF-CBE-Nickase					Base Editing %
Left arm	Right arm	Nickase ZF	Left arm	Right arm	Nickase ZF		Indel %	%Stop	C2	C5	C6	C8	C10	C11	C14	C15	C16
SGC1717	SGC1710	NA	Left ZF #5-DddA-G1404-C	Right ZF #6-DddA-G1404-N	NA	r1	0.1	28.09	4.3	0.01	0.07	0.19	16.85	27.87	0.03	0.03	0.15
SGC1717	SGC1710	NA	Left ZF #5-DddA-G1404-C	Right ZF #6-DddA-G1404-N	NA	r2	0.12	27.94	4.16	0.03	0.12	0.18	17	27.65	0	0.05	0.1
SGC1717	SGC1710	NA	Left ZF #5-DddA-G1404-C	Right ZF #6-DddA-G1404-N	NA	r3	0.1	26.79	4.12	0.03	0.09	0.14	15.86	26.51	0.04	0.05	0.15
SGC1717	SGC1710	NA	Left ZF #5-DddA-G1404-C	Right ZF #6-DddA-G1404-N	NA	r4	0.12	26.53	4.19	0.03	0.1	0.19	15.92	26.28	0.01	0.06	0.11
SGC1717	SGC1710	NA	Left ZF #5-DddA-G1404-C	Right ZF #6-DddA-G1404-N	NA	Average	0.11	27.3375	4.1925	0.025	0.095	0.175	16.4075	27.0775	0.02	0.0475	0.1275
SGC1717	SGC1710	NA	Left ZF #5-DddA-G1404-C	Right ZF #6-DddA-G1404-N	NA	StDev	0.011547	0.791849	0.0771902	0.01	0.0208167	0.0238048	0.601186	0.798723	0.0182574	0.0125831	0.0262996
SGC1717	SGC1746	SGC1745	Left ZF #5-DddA-G1404-C	Right ZF #6-DddA-G1404-N-FokI-D450N	Nickase ZF #1-FokI	r1	0.38	49.37	6.74	0.04	0.09	0.19	34.44	48.4	0.02	0.03	0.09	unintended editing at pos G114 A: 3.14 C: 0.00 G:96.86 T: 0.00
SGC1717	SGC1746	SGC1745	Left ZF #5-DddA-G1404-C	Right ZF #6-DddA-G1404-N-FokI-D450N	Nickase ZF #1-FokI	r2	0.32	51.2	6.55	0.01	0.05	0.24	35.13	49.99	0.01	0.02	0.05	unintended editing at pos G114 A: 3.28 C: 0.00 G:96.71 T: 0.01
SGC1717	SGC1746	SGC1745	Left ZF #5-DddA-G1404-C	Right ZF #6-DddA-G1404-N-FokI-D450N	Nickase ZF #1-FokI	r3	0.4	48.61	6.53	0.02	0.11	0.17	33.48	47.78	0.02	0.05	0.07
SGC1717	SGC1746	SGC1745	Left ZF #5-DddA-G1404-C	Right ZF #6-DddA-G1404-N-FokI-D450N	Nickase ZF #1-FokI	r4	0.25	52.41	7.21	0.01	0.12	0.15	35.99	51.45	0.02	0.05	0.11
SGC1717	SGC1746	SGC1745	Left ZF #5-DddA-G1404-C	Right ZF #6-DddA-G1404-N-FokI-D450N	Nickase ZF #1-FokI	Average	0.3375	50.3975	6.7575	0.02	0.0925	0.1875	34.76	49.405	0.0175	0.0375	0.08
SGC1717	SGC1746	SGC1745	Left ZF #5-DddA-G1404-C	Right ZF #6-DddA-G1404-N-FokI-D450N	Nickase ZF #1-FokI	StDev	0.0675154	1.72676	0.316162	0.0141421	0.030957	0.0386221	1.06311	1.65075	0.005	0.015	0.0258199
SGC1717	SGC1738	SGC1745	Left ZF #5-DddA-G1404-C	Right ZF #6-DddA-G1404-N-FokI	Nickase ZF #1-FokI	r1	24.94	22.73	2.84	0.04	0.03	0.03	12.32	22.52	0.02	0.04	0.05
SGC1717	SGC1738	SGC1745	Left ZF #5-DddA-G1404-C	Right ZF #6-DddA-G1404-N-FokI	Nickase ZF #1-FokI	r2	25.42	22.53	2.88	0.06	0.06	0.16	11.95	22.39	0.01	0.01	0.05
SGC1717	SGC1738	SGC1745	Left ZF #5-DddA-G1404-C	Right ZF #6-DddA-G1404-N-FokI	Nickase ZF #1-FokI	r3	26.65	23.07	2.62	0.05	0.04	0.02	12.29	22.82	0.02	0.03	0.01
SGC1717	SGC1738	SGC1745	Left ZF #5-DddA-G1404-C	Right ZF #6-DddA-G1404-N-FokI	Nickase ZF #1-FokI	r4	23.34	20.59	3.16	0.03	0.05	0.11	10.58	20.22	0.03	0.05	0.07
SGC1717	SGC1738	SGC1745	Left ZF #5-DddA-G1404-C	Right ZF #6-DddA-G1404-N-FokI	Nickase ZF #1-FokI	Average	25.0875	22.23	2.875	0.045	0.045	0.08	11.785	21.9875	0.02	0.0325	0.045
SGC1717	SGC1738	SGC1745	Left ZF #5-DddA-G1404-C	Right ZF #6-DddA-G1404-N-FokI	Nickase ZF #1-FokI	StDev	1.36961	1.11583	0.221736	0.0129099	0.0129099	0.0668331	0.82067	1.19201	0.00816497	0.0170783	0.0251661
SGC1739	SGC1710	SGC1742	Left ZF #5-DddA-G1404-C-FokI	Right ZF #6-DddA-G1404-N	Nickase ZF #2-FokI-D450N	r1	1.22	53.2	14.72	0.04	0.08	0.12	35.84	52.98	0.02	0.04	0.08
SGC1739	SGC1710	SGC1742	Left ZF #5-DddA-G1404-C-FokI	Right ZF #6-DddA-G1404-N	Nickase ZF #2-FokI-D450N	r2	1.44	54.5	14.77	0.03	0.08	0.1	36.94	54.11	0.03	0.02	0.03
SGC1739	SGC1710	SGC1742	Left ZF #5-DddA-G1404-C-FokI	Right ZF #6-DddA-G1404-N	Nickase ZF #2-FokI-D450N	r3	1.64	54.53	15.18	0.04	0.02	0.07	36.5	54.21	0.01	0.04	0.06
SGC1739	SGC1710	SGC1742	Left ZF #5-DddA-G1404-C-FokI	Right ZF #6-DddA-G1404-N	Nickase ZF #2-FokI-D450N	r4	1.56	52.43	13.65	0.01	0.05	0.07	35.41	52.12	0.02	0.04	0.05
SGC1739	SGC1710	SGC1742	Left ZF #5-DddA-G1404-C-FokI	Right ZF #6-DddA-G1404-N	Nickase ZF #2-FokI-D450N	Average	1.465	53.665	14.58	0.03	0.0575	0.09	36.1725	53.355	0.02	0.035	0.055
SGC1739	SGC1710	SGC1742	Left ZF #5-DddA-G1404-C-FokI	Right ZF #6-DddA-G1404-N	Nickase ZF #2-FokI-D450N	StDev	0.182848	1.03068	0.65335	0.0141421	0.0287228	0.0244949	0.680263	0.994468	0.00816497	0.01	0.0208167
SGC1739	SGC1710	SGC1741	Left ZF #5-DddA-G1404-C-FokI	Right ZF #6-DddA-G1404-N	Nickase ZF #2-FokI	r1	36.41	47.66	12.2	0.06	0.06	0.02	30.02	47.45	0.03	0.06	0.03
SGC1739	SGC1710	SGC1741	Left ZF #5-DddA-G1404-C-FokI	Right ZF #6-DddA-G1404-N	Nickase ZF #2-FokI	r2	35.22	45.26	11.47	0.01	0.03	0.04	27.65	45.06	0.02	0.06	0.03
SGC1739	SGC1710	SGC1741	Left ZF #5-DddA-G1404-C-FokI	Right ZF #6-DddA-G1404-N	Nickase ZF #2-FokI	r3	33.12	43.39	11.08	0.02	0.04	0.06	26.29	43.21	0	0.09	0.04
SGC1739	SGC1710	SGC1741	Left ZF #5-DddA-G1404-C-FokI	Right ZF #6-DddA-G1404-N	Nickase ZF #2-FokI	r4	34.13	45.03	11.2	0.04	0.02	0.05	28.09	44.82	0.02	0.03	0.04
SGC1739	SGC1710	SGC1741	Left ZF #5-DddA-G1404-C-FokI	Right ZF #6-DddA-G1404-N	Nickase ZF #2-FokI	Average	34.72	45.335	11.4875	0.0325	0.0375	0.0425	28.0125	45.135	0.0175	0.06	0.035
SGC1739	SGC1710	SGC1741	Left ZF #5-DddA-G1404-C-FokI	Right ZF #6-DddA-G1404-N	Nickase ZF #2-FokI	StDev	1.41589	1.75948	0.50222	0.0221736	0.0170783	0.0170783	1.54213	1.7483	0.0125831	0.0244949	0.0057735
SGC1717	SGC1737	SGC1743	Left ZF #5-DddA-G1404-C	Right ZF #6-DddA-G1404-N-FokI-D450N	Nickase ZF #3-FokI	r1	0.66	74.01	23.83	0.02	0.07	0.16	61.72	73.3	0.01	0.06	0.04
SGC1717	SGC1737	SGC1743	Left ZF #5-DddA-G1404-C	Right ZF #6-DddA-G1404-N-FokI-D450N	Nickase ZF #3-FokI	r2	0.76	77.68	23.82	0.06	0.07	0.1	65.27	77.01	0.03	0.05	0.07
SGC1717	SGC1737	SGC1743	Left ZF #5-DddA-G1404-C	Right ZF #6-DddA-G1404-N-FokI-D450N	Nickase ZF #3-FokI	r3	0.81	73.98	22.81	0.02	0.04	0.15	61.62	73.12	0.03	0.06	0.04
SGC1717	SGC1737	SGC1743	Left ZF #5-DddA-G1404-C	Right ZF #6-DddA-G1404-N-FokI-D450N	Nickase ZF #3-FokI	r4	0.67	75.84	23.74	0.03	0.1	0.09	63	75.11	0.04	0.07	0.07
SGC1717	SGC1737	SGC1743	Left ZF #5-DddA-G1404-C	Right ZF #6-DddA-G1404-N-FokI-D450N	Nickase ZF #3-FokI	Average	0.725	75.3775	23.55	0.0325	0.07	0.125	62.9025	74.635	0.0275	0.06	0.055
SGC1717	SGC1737	SGC1743	Left ZF #5-DddA-G1404-C	Right ZF #6-DddA-G1404-N-FokI-D450N	Nickase ZF #3-FokI	StDev	0.0723418	1.76432	0.494975	0.0189297	0.0244949	0.0351188	1.69879	1.8206	0.0125831	0.00816497	0.0173205
SGC1717	SGC1736	SGC1743	Left ZF #5-DddA-G1404-C	Right ZF #6-DddA-G1404-N-FokI	Nickase ZF #3-FokI	r1	34.44	58.05	11.46	0.02	0.03	0.24	40.03	57.27	0.01	0.04	0.13
SGC1717	SGC1736	SGC1743	Left ZF #5-DddA-G1404-C	Right ZF #6-DddA-G1404-N-FokI	Nickase ZF #3-FokI	r2	32.16	55.41	10.75	0.03	0.07	0.15	37.7	54.57	0.04	0.03	0.13
SGC1717	SGC1736	SGC1743	Left ZF #5-DddA-G1404-C	Right ZF #6-DddA-G1404-N-FokI	Nickase ZF #3-FokI	r3	33.5	54.94	10.09	0	0.05	0.07	36.81	54.14	0.01	0.03	0.14
SGC1717	SGC1736	SGC1743	Left ZF #5-DddA-G1404-C	Right ZF #6-DddA-G1404-N-FokI	Nickase ZF #3-FokI	r4	32.96	57.14	10.69	0.02	0.04	0.12	39.35	56.26	0.02	0.06	0.08
SGC1717	SGC1736	SGC1743	Left ZF #5-DddA-G1404-C	Right ZF #6-DddA-G1404-N-FokI	Nickase ZF #3-FokI	Average	33.265	56.385	10.7475	0.0175	0.0475	0.145	38.4725	55.56	0.02	0.04	0.12
SGC1717	SGC1736	SGC1743	Left ZF #5-DddA-G1404-C	Right ZF #6-DddA-G1404-N-FokI	Nickase ZF #3-FokI	StDev	0.95741	1.45841	0.560736	0.0125831	0.0170783	0.0714143	1.47834	1.4618	0.0141421	0.0141421	0.0270801
					Control
					EGFG	r1	0.11	0.12	0.01	0.01	0.03	0.05	0.05	0.09	0.05	0.02	0.04
					EGFG	r2	0.07	0.06	0.01	0.02	0.01	0.05	0.06	0.05	0.01	0.03	0.04
					EGFG	r3	0.08	0.11	0.02	0.05	0.04	0.02	0.01	0.05	0.09	0.03	0.03
					EGFG	r4	0.1	0.09	0.02	0.03	0.03	0.07	0.03	0.07	0.05	0.02	0.03
					EGFG	Average	0.09	0.095	0.015	0.0275	0.0275	0.0475	0.0375	0.065	0.05	0.025	0.035
					EGFG	StDev	0.0182574	0.0264575	0.0057735	0.0170783	0.0125831	0.0206155	0.0221736	0.0191485	0.0326599	0.0057735	0.0057735
