# Supplementary material for: Compact zinc finger architecture utilizing toxin-derived cytidine deaminases for highly efficient base editing in human cells
Source: Nat Commun. 2024 Feb 15;15:1181. doi: 10.1038/s41467-024-45100-w (PMC10869815; doi:10.1038/s41467-024-45100-w)
Supplement: Supplementary file 10 — Supplementary Dataset 6 [file 41467_2024_45100_MOESM10_ESM.xlsx]

## Sheet: Sheet1
Supplementary Data 6. TDD-derived ZF-CBEs targeting CIITA: TDD1 to TDD19. See supplementary data 15-17 for full construct annotations.
Construct IDs		ZF-CBE				Base Editing %
Left arm	Right arm	Left arm	Right arm		Indel %	Stop %	C0	C2	C5	C6	C8	C10	C11	C14	C15	C16	C18
SGC1916	SGC1826	Left ZF#5-TDD1-G2278-C	Right ZF#6-TDD1-G2278-N	r1	0.1	0.23	0.03	0.15	0.04	0.06	0.04	0.11	0.17	0.09	0.03	0.02	0.05
SGC1916	SGC1826	Left ZF#5-TDD1-G2278-C	Right ZF#6-TDD1-G2278-N	r2	0.05	0.25	0.03	0.16	0.02	0.06	0.03	0.12	0.19	0.05	0.03	0.02	0.01
SGC1916	SGC1826	Left ZF#5-TDD1-G2278-C	Right ZF#6-TDD1-G2278-N	r3	0.04	0.16	0.04	0.16	0.02	0.04	0.03	0.07	0.12	0.09	0.04	0.03	0.04
SGC1916	SGC1826	Left ZF#5-TDD1-G2278-C	Right ZF#6-TDD1-G2278-N	r4	0.09	0.28	0.03	0.21	0.02	0.06	0.06	0.15	0.22	0.07	0.04	0.06	0.04
SGC1916	SGC1826	Left ZF#5-TDD1-G2278-C	Right ZF#6-TDD1-G2278-N	Average	0.07	0.23	0.0325	0.17	0.025	0.055	0.04	0.1125	0.175	0.075	0.035	0.0325	0.035
SGC1916	SGC1826	Left ZF#5-TDD1-G2278-C	Right ZF#6-TDD1-G2278-N	StDev	0.0294392	0.0509902	0.005	0.0270801	0.01	0.01	0.0141421	0.0330404	0.0420317	0.0191485	0.0057735	0.0189297	0.0173205
SGC1917	SGC1827	Left ZF#5-TDD1-G2278-N	Right ZF#6-TDD1-G2278-C	r1	0.06	0.12	0.01	0.09	0.02	0.02	0.02	0.05	0.1	0.04	0.05	0	0.03
SGC1917	SGC1827	Left ZF#5-TDD1-G2278-N	Right ZF#6-TDD1-G2278-C	r2	0.06	0.12	0.02	0.07	0.02	0.06	0.02	0.06	0.11	0.02	0.04	0.03	0.03
SGC1917	SGC1827	Left ZF#5-TDD1-G2278-N	Right ZF#6-TDD1-G2278-C	r3	0.07	0.17	0.05	0.1	0.03	0.04	0.05	0.12	0.11	0.05	0.07	0.04	0.04
SGC1917	SGC1827	Left ZF#5-TDD1-G2278-N	Right ZF#6-TDD1-G2278-C	r4	0.05	0.07	0.01	0.08	0.04	0.01	0.03	0.04	0.06	0.03	0.05	0.02	0.02
SGC1917	SGC1827	Left ZF#5-TDD1-G2278-N	Right ZF#6-TDD1-G2278-C	Average	0.06	0.12	0.0225	0.085	0.0275	0.0325	0.03	0.0675	0.095	0.035	0.0525	0.0225	0.03
SGC1917	SGC1827	Left ZF#5-TDD1-G2278-N	Right ZF#6-TDD1-G2278-C	StDev	0.00816497	0.0408248	0.0189297	0.0129099	0.00957427	0.0221736	0.0141421	0.0359398	0.0238048	0.0129099	0.0125831	0.0170783	0.00816497
SGC1918	SGC1828	Left ZF#5-TDD1-S2346-C	Right ZF#6-TDD1-S2346-N	r1	0.05	0.03	0.04	0.02	0.03	0.06	0.03	0.01	0.02	0.03	0.03	0.03	0
SGC1918	SGC1828	Left ZF#5-TDD1-S2346-C	Right ZF#6-TDD1-S2346-N	r2	0.07	0.07	0.03	0.02	0.03	0.03	0.04	0.02	0.06	0.03	0.07	0.02	0.03
SGC1918	SGC1828	Left ZF#5-TDD1-S2346-C	Right ZF#6-TDD1-S2346-N	r3	0.07	0.09	0.01	0.04	0.01	0.02	0.02	0.06	0.05	0.01	0.05	0.03	0.01
SGC1918	SGC1828	Left ZF#5-TDD1-S2346-C	Right ZF#6-TDD1-S2346-N	r4	0.05	0.05	0.02	0.03	0.03	0.03	0.02	0.03	0.03	0.03	0.04	0.03	0.01
SGC1918	SGC1828	Left ZF#5-TDD1-S2346-C	Right ZF#6-TDD1-S2346-N	Average	0.06	0.06	0.025	0.0275	0.025	0.035	0.0275	0.03	0.04	0.025	0.0475	0.0275	0.0125
SGC1918	SGC1828	Left ZF#5-TDD1-S2346-C	Right ZF#6-TDD1-S2346-N	StDev	0.011547	0.0258199	0.0129099	0.00957427	0.01	0.0173205	0.00957427	0.0216025	0.0182574	0.01	0.0170783	0.005	0.0125831
SGC1919	SGC1829	Left ZF#5-TDD1-S2346-N	Right ZF#6-TDD1-S2346-C	r1	0.06	0.04	0.04	0.02	0.02	0.02	0.02	0.04	0	0.01	0.02	0.02	0.02
SGC1919	SGC1829	Left ZF#5-TDD1-S2346-N	Right ZF#6-TDD1-S2346-C	r2	0.04	0.09	0.01	0.04	0.04	0.05	0.04	0.05	0.05	0.01	0.06	0.03	0.01
SGC1919	SGC1829	Left ZF#5-TDD1-S2346-N	Right ZF#6-TDD1-S2346-C	r3	0.07	0.07	0.02	0.03	0.01	0.04	0.04	0.03	0.07	0.01	0.07	0.02	0.02
SGC1919	SGC1829	Left ZF#5-TDD1-S2346-N	Right ZF#6-TDD1-S2346-C	r4	0.07	0.07	0.01	0.03	0.01	0.03	0.04	0.03	0.05	0.01	0.06	0.02	0.03
SGC1919	SGC1829	Left ZF#5-TDD1-S2346-N	Right ZF#6-TDD1-S2346-C	Average	0.06	0.0675	0.02	0.03	0.02	0.035	0.035	0.0375	0.0425	0.01	0.0525	0.0225	0.02
SGC1919	SGC1829	Left ZF#5-TDD1-S2346-N	Right ZF#6-TDD1-S2346-C	StDev	0.0141421	0.0206155	0.0141421	0.00816497	0.0141421	0.0129099	0.01	0.00957427	0.0298608	0	0.0221736	0.005	0.00816497
SGC1842	SGC1752	Left ZF#5-TDD2-G1794-C	Right ZF#6-TDD2-G1794-N	r1	0.05	0.15	0.03	0.03	0.01	0.04	0.08	0.06	0.12	0.02	0.04	0.03	0.02
SGC1842	SGC1752	Left ZF#5-TDD2-G1794-C	Right ZF#6-TDD2-G1794-N	r2	0.08	0.17	0.01	0.08	0.03	0.03	0.08	0.04	0.15	0.04	0.03	0.03	0.01
SGC1842	SGC1752	Left ZF#5-TDD2-G1794-C	Right ZF#6-TDD2-G1794-N	r3	0.07	0.26	0.03	0.06	0.02	0.03	0.07	0.06	0.23	0	0.07	0.02	0.04
SGC1842	SGC1752	Left ZF#5-TDD2-G1794-C	Right ZF#6-TDD2-G1794-N	r4	0.11	0.15	0.02	0.04	0.01	0.02	0.04	0.04	0.13	0	0.06	0.02	0.04
SGC1842	SGC1752	Left ZF#5-TDD2-G1794-C	Right ZF#6-TDD2-G1794-N	Average	0.0775	0.1825	0.0225	0.0525	0.0175	0.03	0.0675	0.05	0.1575	0.015	0.05	0.025	0.0275
SGC1842	SGC1752	Left ZF#5-TDD2-G1794-C	Right ZF#6-TDD2-G1794-N	StDev	0.025	0.0525198	0.00957427	0.0221736	0.00957427	0.00816497	0.0189297	0.011547	0.0499166	0.0191485	0.0182574	0.0057735	0.015
SGC1843	SGC1753	Left ZF#5-TDD2-G1794-N	Right ZF#6-TDD2-G1794-C	r1	0.05	0.42	0.2	0.1	0.03	0.09	0.25	0.24	0.34	0.04	0.07	0.03	0.05
SGC1843	SGC1753	Left ZF#5-TDD2-G1794-N	Right ZF#6-TDD2-G1794-C	r2	0.04	0.5	0.17	0.11	0.04	0.06	0.43	0.31	0.42	0.03	0.05	0.04	0.05
SGC1843	SGC1753	Left ZF#5-TDD2-G1794-N	Right ZF#6-TDD2-G1794-C	r3	0.05	0.5	0.16	0.16	0.04	0.06	0.41	0.27	0.44	0.05	0.03	0.02	0.03
SGC1843	SGC1753	Left ZF#5-TDD2-G1794-N	Right ZF#6-TDD2-G1794-C	r4	0.05	0.5	0.17	0.19	0.03	0.12	0.54	0.3	0.45	0.06	0.06	0.03	0.03
SGC1843	SGC1753	Left ZF#5-TDD2-G1794-N	Right ZF#6-TDD2-G1794-C	Average	0.0475	0.48	0.175	0.14	0.035	0.0825	0.4075	0.28	0.4125	0.045	0.0525	0.03	0.04
SGC1843	SGC1753	Left ZF#5-TDD2-G1794-N	Right ZF#6-TDD2-G1794-C	StDev	0.005	0.04	0.0173205	0.0424264	0.0057735	0.0287228	0.119548	0.0316228	0.0499166	0.0129099	0.0170783	0.00816497	0.011547
SGC1844	SGC1754	Left ZF#5-TDD2-P1861-C	Right ZF#6-TDD2-P1861-N	r1	0.07	0.16	0.03	0.02	0.03	0.05	0.04	0.02	0.14	0.02	0.03	0.06	0.04
SGC1844	SGC1754	Left ZF#5-TDD2-P1861-C	Right ZF#6-TDD2-P1861-N	r2	0.06	0.18	0.02	0.01	0.03	0.03	0.07	0.03	0.15	0.02	0.07	0.03	0.01
SGC1844	SGC1754	Left ZF#5-TDD2-P1861-C	Right ZF#6-TDD2-P1861-N	r3	0.04	0.18	0.03	0.04	0.03	0.04	0.06	0.04	0.17	0.02	0.05	0.01	0.01
SGC1844	SGC1754	Left ZF#5-TDD2-P1861-C	Right ZF#6-TDD2-P1861-N	r4	0.11	0.19	0.03	0	0.02	0.01	0.04	0.06	0.16	0.02	0.06	0.01	0.02
SGC1844	SGC1754	Left ZF#5-TDD2-P1861-C	Right ZF#6-TDD2-P1861-N	Average	0.07	0.1775	0.0275	0.0175	0.0275	0.0325	0.0525	0.0375	0.155	0.02	0.0525	0.0275	0.02
SGC1844	SGC1754	Left ZF#5-TDD2-P1861-C	Right ZF#6-TDD2-P1861-N	StDev	0.0294392	0.0125831	0.005	0.0170783	0.005	0.0170783	0.015	0.0170783	0.0129099	0	0.0170783	0.0236291	0.0141421
SGC1845	SGC1755	Left ZF#5-TDD2-P1861-N	Right ZF#6-TDD2-P1861-C	r1	0.07	0.16	0	0.04	0.04	0.03	0.03	0.04	0.13	0.02	0.06	0.01	0.03
SGC1845	SGC1755	Left ZF#5-TDD2-P1861-N	Right ZF#6-TDD2-P1861-C	r2	0.07	0.26	0.02	0.06	0.02	0.06	0.07	0.04	0.23	0.03	0.08	0.04	0.05
SGC1845	SGC1755	Left ZF#5-TDD2-P1861-N	Right ZF#6-TDD2-P1861-C	r3	0.06	0.26	0.02	0.06	0.02	0.03	0.05	0.05	0.23	0.02	0.06	0.02	0.02
SGC1845	SGC1755	Left ZF#5-TDD2-P1861-N	Right ZF#6-TDD2-P1861-C	r4	0.08	0.19	0.02	0.04	0.01	0.01	0.04	0.03	0.18	0.03	0.06	0.03	0.02
SGC1845	SGC1755	Left ZF#5-TDD2-P1861-N	Right ZF#6-TDD2-P1861-C	Average	0.07	0.2175	0.015	0.05	0.0225	0.0325	0.0475	0.04	0.1925	0.025	0.065	0.025	0.03
SGC1845	SGC1755	Left ZF#5-TDD2-P1861-N	Right ZF#6-TDD2-P1861-C	StDev	0.00816497	0.05058	0.01	0.011547	0.0125831	0.0206155	0.0170783	0.00816497	0.0478714	0.0057735	0.01	0.0129099	0.0141421
SGC1920	SGC1830	Left ZF#5-TDD3-G30-C	Right ZF#6-TDD3-G30-N	r1	0.11	4.97	0.71	1.08	1.68	6.75	1.29	4.51	4.92	0.1	0.2	0.12	0.02
SGC1920	SGC1830	Left ZF#5-TDD3-G30-C	Right ZF#6-TDD3-G30-N	r2	0.16	5.59	0.43	1.18	1.96	7.03	1.35	5.08	5.53	0.12	0.21	0.04	0.04
SGC1920	SGC1830	Left ZF#5-TDD3-G30-C	Right ZF#6-TDD3-G30-N	r3	0.11	5.45	0.71	1.28	1.99	7.61	1.4	4.94	5.42	0.12	0.24	0.07	0.03
SGC1920	SGC1830	Left ZF#5-TDD3-G30-C	Right ZF#6-TDD3-G30-N	r4	0.24	6.3	0.43	1.52	2.41	7.98	1.53	5.59	6.24	0.1	0.22	0.08	0.05
SGC1920	SGC1830	Left ZF#5-TDD3-G30-C	Right ZF#6-TDD3-G30-N	Average	0.155	5.5775	0.57	1.265	2.01	7.3425	1.3925	5.03	5.5275	0.11	0.2175	0.0775	0.035
SGC1920	SGC1830	Left ZF#5-TDD3-G30-C	Right ZF#6-TDD3-G30-N	StDev	0.0613732	0.549992	0.161658	0.188591	0.300998	0.55578	0.102103	0.445197	0.544143	0.011547	0.0170783	0.0330404	0.0129099
SGC1921	SGC1831	Left ZF#5-TDD3-G30-N	Right ZF#6-TDD3-G30-C	r1	0.11	7.42	0.24	1.05	4.91	6.35	3.82	1.01	7.19	0.74	1.06	0.26	0.2
SGC1921	SGC1831	Left ZF#5-TDD3-G30-N	Right ZF#6-TDD3-G30-C	r2	0.11	7.22	0.3	1.13	5.59	7.45	4.55	0.84	7.11	0.62	1.36	0.41	0.19
SGC1921	SGC1831	Left ZF#5-TDD3-G30-N	Right ZF#6-TDD3-G30-C	r3	0.12	7.92	0.24	1.05	5.96	7.96	4.97	0.82	7.79	0.85	1.39	0.41	0.14
SGC1921	SGC1831	Left ZF#5-TDD3-G30-N	Right ZF#6-TDD3-G30-C	r4	0.16	8.23	0.34	1.27	6.43	8.44	5.21	0.83	8.16	0.83	1.66	0.5	0.08
SGC1921	SGC1831	Left ZF#5-TDD3-G30-N	Right ZF#6-TDD3-G30-C	Average	0.125	7.6975	0.28	1.125	5.7225	7.55	4.6375	0.875	7.5625	0.76	1.3675	0.395	0.1525
SGC1921	SGC1831	Left ZF#5-TDD3-G30-N	Right ZF#6-TDD3-G30-C	StDev	0.0238048	0.461185	0.0489898	0.103763	0.641528	0.896326	0.609446	0.0903696	0.500758	0.104881	0.245408	0.0994987	0.055
SGC1922	SGC1832	Left ZF#5-TDD3-N94-C	Right ZF#6-TDD3-N94-N	r1	0.58	26.28	0.22	2.82	0.78	7.38	13.33	25.29	26.06	0.16	5.07	0.94	0.04
SGC1922	SGC1832	Left ZF#5-TDD3-N94-C	Right ZF#6-TDD3-N94-N	r2	0.57	29.75	0.23	3.32	0.99	9.21	15.95	28.52	29.53	0.13	6.22	1.11	0.06
SGC1922	SGC1832	Left ZF#5-TDD3-N94-C	Right ZF#6-TDD3-N94-N	r3	0.6	28.14	0.19	3.62	1	9.24	15.35	27.01	27.94	0.22	6.22	1.08	0.06
SGC1922	SGC1832	Left ZF#5-TDD3-N94-C	Right ZF#6-TDD3-N94-N	r4	0.65	33.79	0.17	4.16	1.23	10.97	18.36	32.54	33.46	0.2	7.8	1.26	0.05
SGC1922	SGC1832	Left ZF#5-TDD3-N94-C	Right ZF#6-TDD3-N94-N	Average	0.6	29.49	0.2025	3.48	1	9.2	15.7475	28.34	29.2475	0.1775	6.3275	1.0975	0.0525
SGC1922	SGC1832	Left ZF#5-TDD3-N94-C	Right ZF#6-TDD3-N94-N	StDev	0.0355903	3.19813	0.0275379	0.560714	0.183848	1.46595	2.07111	3.09536	3.14614	0.0403113	1.12141	0.131244	0.00957427
SGC1923	SGC1833	Left ZF#5-TDD3-N94-N	Right ZF#6-TDD3-N94-C	r1	0.9	32	0.3	4.61	11.83	22.63	27.12	27.63	31.76	0.15	2.41	0.54	0.12
SGC1923	SGC1833	Left ZF#5-TDD3-N94-N	Right ZF#6-TDD3-N94-C	r2	1.05	36.51	0.35	5.55	14.14	25.72	30.31	31.82	36.25	0.12	2.79	0.65	0.13
SGC1923	SGC1833	Left ZF#5-TDD3-N94-N	Right ZF#6-TDD3-N94-C	r3	0.79	34.86	0.4	5.59	13.66	24.37	28.65	30.77	34.64	0.14	2.82	0.78	0.09
SGC1923	SGC1833	Left ZF#5-TDD3-N94-N	Right ZF#6-TDD3-N94-C	r4	1.01	44.42	0.26	6.96	15.76	29.87	36.02	38.57	44.03	0.08	3.23	0.64	0.07
SGC1923	SGC1833	Left ZF#5-TDD3-N94-N	Right ZF#6-TDD3-N94-C	Average	0.9375	36.9475	0.3275	5.6775	13.8475	25.6475	30.525	32.1975	36.67	0.1225	2.8125	0.6525	0.1025
SGC1923	SGC1833	Left ZF#5-TDD3-N94-N	Right ZF#6-TDD3-N94-C	StDev	0.117011	5.31868	0.0607591	0.967518	1.61747	3.0861	3.88805	4.60619	5.24643	0.030957	0.335099	0.0984463	0.0275379
SGC1896	SGC1806	Left ZF#5-TDD4-T161-C	Right ZF#6-TDD4-T161-N	r1	0.31	6.49	0.27	1.82	1.67	2.96	3.22	5.96	6.1	0.13	0.08	0.09	0.04	unintended editing at pos C58 A: 0.13 C:93.51 G: 0.11 T: 6.25
SGC1896	SGC1806	Left ZF#5-TDD4-T161-C	Right ZF#6-TDD4-T161-N	r2	0.36	10.09	0.29	2.94	2.89	4.9	4.79	9.12	9.51	0.19	0.16	0.1	0.05	unintended editing at pos C58 A: 0.16 C:90.66 G: 0.18 T: 9.00
SGC1896	SGC1806	Left ZF#5-TDD4-T161-C	Right ZF#6-TDD4-T161-N	r3	0.29	6.99	0.32	2.09	1.94	3.29	3.55	6.33	6.61	0.18	0.09	0.14	0.05	unintended editing at pos C58 A: 0.07 C:92.16 G: 0.09 T: 7.69
SGC1896	SGC1806	Left ZF#5-TDD4-T161-C	Right ZF#6-TDD4-T161-N	r4	0.54	12.35	0.36	3.47	3.63	6.35	5.56	11.26	11.64	0.21	0.1	0.13	0.04	unintended editing at pos C58 A: 0.10 C:88.60 G: 0.15 T:11.14
SGC1896	SGC1806	Left ZF#5-TDD4-T161-C	Right ZF#6-TDD4-T161-N	Average	0.375	8.98	0.31	2.58	2.5325	4.375	4.28	8.1675	8.465	0.1775	0.1075	0.115	0.045
SGC1896	SGC1806	Left ZF#5-TDD4-T161-C	Right ZF#6-TDD4-T161-N	StDev	0.113871	2.75374	0.0391578	0.761446	0.899495	1.56585	1.08858	2.49802	2.59531	0.0340343	0.0359398	0.0238048	0.0057735
SGC1897	SGC1807	Left ZF#5-TDD4-T161-N	Right ZF#6-TDD4-T161-C	r1	0.08	2.32	0.26	1.4	1.26	1.1	2.53	1.14	1.95	0.76	0.14	0.1	0.24	unintended editing at pos C58 A: 0.00 C:95.66 G: 0.01 T: 4.33
SGC1897	SGC1807	Left ZF#5-TDD4-T161-N	Right ZF#6-TDD4-T161-C	r2	0.1	2.67	0.24	1.59	1.37	1.17	2.64	1.44	2.23	0.64	0.16	0.07	0.31	unintended editing at pos C58 A: 0.02 C:95.87 G: 0.04 T: 4.07
SGC1897	SGC1807	Left ZF#5-TDD4-T161-N	Right ZF#6-TDD4-T161-C	r3	0.07	2.4	0.23	1.5	1.43	1.21	2.34	1.14	2.01	0.69	0.12	0.1	0.18	unintended editing at pos C58 A: 0.00 C:95.13 G: 0.01 T: 4.85
SGC1897	SGC1807	Left ZF#5-TDD4-T161-N	Right ZF#6-TDD4-T161-C	r4	0.13	2.44	0.23	1.31	1.45	1.29	2.56	1.15	2.08	0.69	0.16	0.1	0.19	unintended editing at pos C58 A: 0.00 C:95.21 G: 0.01 T: 4.77
SGC1897	SGC1807	Left ZF#5-TDD4-T161-N	Right ZF#6-TDD4-T161-C	Average	0.095	2.4575	0.24	1.45	1.3775	1.1925	2.5175	1.2175	2.0675	0.695	0.145	0.0925	0.23
SGC1897	SGC1807	Left ZF#5-TDD4-T161-N	Right ZF#6-TDD4-T161-C	StDev	0.0264575	0.150194	0.0141421	0.121381	0.0853913	0.07932	0.127115	0.148408	0.120658	0.0493288	0.0191485	0.015	0.0594418
SGC1898	SGC1808	Left ZF#5-TDD4-A229-C	Right ZF#6-TDD4-A229-N	r1	0.51	14.52	0.31	2.64	0.89	1.45	8.79	14.11	13.98	0.32	0.08	0.03	0.12	unintended editing at pos C58 A: 0.10 C:95.17 G: 0.08 T: 4.65
SGC1898	SGC1808	Left ZF#5-TDD4-A229-C	Right ZF#6-TDD4-A229-N	r2	0.61	19.37	0.29	3	1.02	1.72	10.31	18.86	18.73	0.46	0.07	0.07	0.17	unintended editing at pos C58 A: 0.09 C:94.08 G: 0.13 T: 5.70
SGC1898	SGC1808	Left ZF#5-TDD4-A229-C	Right ZF#6-TDD4-A229-N	r3	0.54	19.83	0.37	3.09	1.38	1.88	11	19.23	19.29	0.45	0.07	0.1	0.19	unintended editing at pos C58 A: 0.13 C:93.56 G: 0.15 T: 6.16
SGC1898	SGC1808	Left ZF#5-TDD4-A229-C	Right ZF#6-TDD4-A229-N	r4	0.94	27.72	0.44	4.15	1.31	2.72	15.37	27.1	26.68	0.28	0.05	0.1	0.14	unintended editing at pos C58 A: 0.18 C:91.47 G: 0.28 T: 8.08
SGC1898	SGC1808	Left ZF#5-TDD4-A229-C	Right ZF#6-TDD4-A229-N	Average	0.65	20.36	0.3525	3.22	1.15	1.9425	11.3675	19.825	19.67	0.3775	0.0675	0.075	0.155
SGC1898	SGC1808	Left ZF#5-TDD4-A229-C	Right ZF#6-TDD4-A229-N	StDev	0.197821	5.46309	0.0675154	0.649769	0.233095	0.547867	2.82352	5.3812	5.24545	0.0910586	0.0125831	0.0331662	0.0310913
SGC1899	SGC1809	Left ZF#5-TDD4-A229-N	Right ZF#6-TDD4-A229-C	r1	0.79	14.48	0.15	2.41	4.04	4.72	13.65	12.6	13.02	0.23	0.06	0.07	0.13	unintended editing at pos G56 A:12.67 C: 0.16 G:87.04 T: 0.13
SGC1899	SGC1809	Left ZF#5-TDD4-A229-N	Right ZF#6-TDD4-A229-C	r2	0.72	17.6	0.34	3.41	4.65	5.54	15.19	15.46	15.85	0.44	0.1	0.05	0.29	unintended editing at pos G56 A:14.82 C: 0.19 G:84.84 T: 0.14
SGC1899	SGC1809	Left ZF#5-TDD4-A229-N	Right ZF#6-TDD4-A229-C	r3	0.85	16.83	0.31	3.24	4.25	4.81	14.81	15.1	14.74	0.39	0.1	0.08	0.26	unintended editing at pos G56 A:13.88 C: 0.10 G:85.92 T: 0.10
SGC1899	SGC1809	Left ZF#5-TDD4-A229-N	Right ZF#6-TDD4-A229-C	r4	0.77	16.19	0.31	2.94	4.5	5.09	14.92	14.11	14.66	0.28	0.11	0.11	0.18	unintended editing at pos G56 A:13.72 C: 0.13 G:86.10 T: 0.05
SGC1899	SGC1809	Left ZF#5-TDD4-A229-N	Right ZF#6-TDD4-A229-C	Average	0.7825	16.275	0.2775	3	4.36	5.04	14.6425	14.3175	14.5675	0.335	0.0925	0.0775	0.215
SGC1899	SGC1809	Left ZF#5-TDD4-A229-N	Right ZF#6-TDD4-A229-C	StDev	0.0537742	1.32827	0.0861684	0.43871	0.269691	0.368691	0.680655	1.27938	1.16589	0.0967815	0.0221736	0.025	0.0732575
SGC1924	SGC1834	Left ZF#5-TDD5-G2299-C	Right ZF#6-TDD5-G2299-N	r1	0.07	0.05	0.02	0.02	0.03	0.02	0.02	0.03	0.02	0.03	0.04	0.04	0.03
SGC1924	SGC1834	Left ZF#5-TDD5-G2299-C	Right ZF#6-TDD5-G2299-N	r2	0.07	0.06	0.01	0.02	0.03	0.02	0.03	0.04	0.03	0.03	0.06	0.02	0.02
SGC1924	SGC1834	Left ZF#5-TDD5-G2299-C	Right ZF#6-TDD5-G2299-N	r3	0.04	0.07	0.02	0.04	0.03	0.03	0.04	0.04	0.06	0.03	0.06	0.02	0.02
SGC1924	SGC1834	Left ZF#5-TDD5-G2299-C	Right ZF#6-TDD5-G2299-N	r4	0.05	0.06	0.02	0.02	0.01	0.04	0.02	0.04	0.05	0.02	0.07	0.03	0.02
SGC1924	SGC1834	Left ZF#5-TDD5-G2299-C	Right ZF#6-TDD5-G2299-N	Average	0.0575	0.06	0.0175	0.025	0.025	0.0275	0.0275	0.0375	0.04	0.0275	0.0575	0.0275	0.0225
SGC1924	SGC1834	Left ZF#5-TDD5-G2299-C	Right ZF#6-TDD5-G2299-N	StDev	0.015	0.00816497	0.005	0.01	0.01	0.00957427	0.00957427	0.005	0.0182574	0.005	0.0125831	0.00957427	0.005
SGC1925	SGC1835	Left ZF#5-TDD5-G2299-N	Right ZF#6-TDD5-G2299-C	r1	0.04	0.06	0.03	0.02	0.01	0.04	0.01	0.03	0.03	0.01	0.05	0.02	0.02
SGC1925	SGC1835	Left ZF#5-TDD5-G2299-N	Right ZF#6-TDD5-G2299-C	r2	0.05	0.09	0.02	0.03	0.02	0.04	0.03	0.05	0.05	0.01	0.06	0.02	0.02
SGC1925	SGC1835	Left ZF#5-TDD5-G2299-N	Right ZF#6-TDD5-G2299-C	r3	0.05	0.06	0.03	0.03	0.05	0.1	0.07	0.04	0.06	0.01	0.04	0.01	0.03
SGC1925	SGC1835	Left ZF#5-TDD5-G2299-N	Right ZF#6-TDD5-G2299-C	r4	0.06	0.06	0.03	0.05	0.03	0.05	0.03	0.04	0.05	0.01	0.06	0.02	0.04
SGC1925	SGC1835	Left ZF#5-TDD5-G2299-N	Right ZF#6-TDD5-G2299-C	Average	0.05	0.0675	0.0275	0.0325	0.0275	0.0575	0.035	0.04	0.0475	0.01	0.0525	0.0175	0.0275
SGC1925	SGC1835	Left ZF#5-TDD5-G2299-N	Right ZF#6-TDD5-G2299-C	StDev	0.00816497	0.015	0.005	0.0125831	0.0170783	0.0287228	0.0251661	0.00816497	0.0125831	0	0.00957427	0.005	0.00957427
SGC1926	SGC1836	Left ZF#5-TDD5-S2367-C	Right ZF#6-TDD5-S2367-N	r1	0.06	0.07	0.03	0.01	0.02	0.02	0.01	0.04	0.04	0.01	0.06	0.01	0.03
SGC1926	SGC1836	Left ZF#5-TDD5-S2367-C	Right ZF#6-TDD5-S2367-N	r2	0.04	0.07	0.02	0.03	0.01	0.03	0.03	0.04	0.04	0.02	0.03	0.02	0.02
SGC1926	SGC1836	Left ZF#5-TDD5-S2367-C	Right ZF#6-TDD5-S2367-N	r3	0.08	0.07	0.02	0.04	0.02	0.02	0.03	0.04	0.03	0.01	0.04	0.02	0.01
SGC1926	SGC1836	Left ZF#5-TDD5-S2367-C	Right ZF#6-TDD5-S2367-N	r4	0.06	0.04	0.03	0.01	0.02	0.01	0.02	0.03	0.02	0.01	0.06	0.01	0.01
SGC1926	SGC1836	Left ZF#5-TDD5-S2367-C	Right ZF#6-TDD5-S2367-N	Average	0.06	0.0625	0.025	0.0225	0.0175	0.02	0.0225	0.0375	0.0325	0.0125	0.0475	0.015	0.0175
SGC1926	SGC1836	Left ZF#5-TDD5-S2367-C	Right ZF#6-TDD5-S2367-N	StDev	0.0163299	0.015	0.0057735	0.015	0.005	0.00816497	0.00957427	0.005	0.00957427	0.005	0.015	0.0057735	0.00957427
SGC1927	SGC1837	Left ZF#5-TDD5-S2367-N	Right ZF#6-TDD5-S2367-C	r1	0.05	0.04	0.03	0.02	0.02	0.04	0.03	0.02	0.02	0.01	0.06	0.03	0.03
SGC1927	SGC1837	Left ZF#5-TDD5-S2367-N	Right ZF#6-TDD5-S2367-C	r2	0.04	0.06	0.02	0.02	0.04	0.05	0.03	0.04	0.03	0.02	0.06	0.02	0.01
SGC1927	SGC1837	Left ZF#5-TDD5-S2367-N	Right ZF#6-TDD5-S2367-C	r3	0.06	0.08	0.02	0.04	0.02	0.02	0.02	0.04	0.06	0.01	0.03	0.04	0.02
SGC1927	SGC1837	Left ZF#5-TDD5-S2367-N	Right ZF#6-TDD5-S2367-C	r4	0.06	0.08	0.01	0.05	0.03	0.02	0.05	0.04	0.06	0.03	0.06	0.02	0.02
SGC1927	SGC1837	Left ZF#5-TDD5-S2367-N	Right ZF#6-TDD5-S2367-C	Average	0.0525	0.065	0.02	0.0325	0.0275	0.0325	0.0325	0.035	0.0425	0.0175	0.0525	0.0275	0.02
SGC1927	SGC1837	Left ZF#5-TDD5-S2367-N	Right ZF#6-TDD5-S2367-C	StDev	0.00957427	0.0191485	0.00816497	0.015	0.00957427	0.015	0.0125831	0.01	0.0206155	0.00957427	0.015	0.00957427	0.00816497
SGC1904	SGC1814	Left ZF#5-TDD6-N2312-C	Right ZF#6-TDD6-N2312-N	r1	0.26	7.52	0.53	1.57	4.91	14.46	1.89	6.68	7.41	0.13	0.4	0.09	0.02
SGC1904	SGC1814	Left ZF#5-TDD6-N2312-C	Right ZF#6-TDD6-N2312-N	r2	0.27	8.56	0.5	1.91	5.59	16.01	2.14	7.53	8.41	0.12	0.39	0.05	0.02
SGC1904	SGC1814	Left ZF#5-TDD6-N2312-C	Right ZF#6-TDD6-N2312-N	r3	0.3	9.79	0.45	2.25	6.37	18.12	2.28	8.64	9.7	0.14	0.47	0.1	0.04
SGC1904	SGC1814	Left ZF#5-TDD6-N2312-C	Right ZF#6-TDD6-N2312-N	r4	0.24	9.87	0.3	2.12	6.4	16.81	2.12	8.69	9.76	0.14	0.52	0.04	0.06
SGC1904	SGC1814	Left ZF#5-TDD6-N2312-C	Right ZF#6-TDD6-N2312-N	Average	0.2675	8.935	0.445	1.9625	5.8175	16.35	2.1075	7.885	8.82	0.1325	0.445	0.07	0.035
SGC1904	SGC1814	Left ZF#5-TDD6-N2312-C	Right ZF#6-TDD6-N2312-N	StDev	0.025	1.11775	0.102144	0.296802	0.711776	1.53103	0.161529	0.965419	1.12756	0.00957427	0.0613732	0.0294392	0.0191485
SGC1905	SGC1815	Left ZF#5-TDD6-N2312-N	Right ZF#6-TDD6-N2312-C	r1	0.18	2.48	0.31	0.9	7.9	6.3	2.6	0.65	2.18	0.5	0.62	0.12	0.28	unintended editing at pos G91 A: 5.03 C: 0.05 G:94.91 T: 0.01
SGC1905	SGC1815	Left ZF#5-TDD6-N2312-N	Right ZF#6-TDD6-N2312-C	r2	0.11	2.44	0.32	0.84	9.04	7.21	2.63	0.55	2.21	0.71	0.68	0.11	0.19	unintended editing at pos G91 A: 5.84 C: 0.02 G:94.14 T: 0.01
SGC1905	SGC1815	Left ZF#5-TDD6-N2312-N	Right ZF#6-TDD6-N2312-C	r3	0.13	2.03	0.29	0.73	7.31	5.48	2.05	0.57	1.81	0.66	0.48	0.09	0.23	unintended editing at pos G91 A: 4.44 C: 0.02 G:95.53 T: 0.01
SGC1905	SGC1815	Left ZF#5-TDD6-N2312-N	Right ZF#6-TDD6-N2312-C	r4	0.11	2.57	0.38	0.87	9.93	8.03	3.2	0.48	2.43	0.69	0.86	0.19	0.13	unintended editing at pos G91 A: 6.84 C: 0.00 G:93.16 T: 0.00
SGC1905	SGC1815	Left ZF#5-TDD6-N2312-N	Right ZF#6-TDD6-N2312-C	Average	0.1325	2.38	0.325	0.835	8.545	6.755	2.62	0.5625	2.1575	0.64	0.66	0.1275	0.2075
SGC1905	SGC1815	Left ZF#5-TDD6-N2312-N	Right ZF#6-TDD6-N2312-C	StDev	0.0330404	0.239583	0.0387298	0.074162	1.16969	1.10534	0.469681	0.0699405	0.257083	0.0955685	0.15748	0.0434933	0.0634429
SGC1954	SGC1946	Left ZF#5-TDD6-R2385-C	Right ZF#6-TDD6-R2385-N	r1	0.52	21.51	0.37	2.76	0.14	2.3	13.06	20.25	21.33	0.09	1.46	0.43	0.04
SGC1954	SGC1946	Left ZF#5-TDD6-R2385-C	Right ZF#6-TDD6-R2385-N	r2	0.69	32.7	0.34	4.64	0.24	3.45	19.42	30.97	32.4	0.1	2.37	0.54	0.03
SGC1954	SGC1946	Left ZF#5-TDD6-R2385-C	Right ZF#6-TDD6-R2385-N	r3	0.77	30.95	0.4	4.19	0.26	3.38	17.7	29.17	30.73	0.16	2.06	0.5	0.03
SGC1954	SGC1946	Left ZF#5-TDD6-R2385-C	Right ZF#6-TDD6-R2385-N	r4	0.72	38.92	0.28	5.75	0.27	3.52	22.92	36.53	38.61	0.19	3.13	0.69	0.02
SGC1954	SGC1946	Left ZF#5-TDD6-R2385-C	Right ZF#6-TDD6-R2385-N	Average	0.675	31.02	0.3475	4.335	0.2275	3.1625	18.275	29.23	30.7675	0.135	2.255	0.54	0.03
SGC1954	SGC1946	Left ZF#5-TDD6-R2385-C	Right ZF#6-TDD6-R2385-N	StDev	0.108474	7.20364	0.0512348	1.23786	0.0596518	0.577834	4.09935	6.75676	7.14697	0.0479583	0.694958	0.109848	0.00816497
SGC1938	SGC1930	Left ZF#5-TDD6-R2385-N	Right ZF#6-TDD6-R2385-C	r1	0.93	29.89	0.52	9.87	11.82	14.83	27.56	25.91	29.62	0.11	0.31	0.15	0.11
SGC1938	SGC1930	Left ZF#5-TDD6-R2385-N	Right ZF#6-TDD6-R2385-C	r2	1.15	39.12	0.36	13.06	16.77	20.08	37.37	33.97	38.77	0.08	0.39	0.14	0.05	unintended editing at pos G56 A: 4.36 C: 0.02 G:95.60 T: 0.01
SGC1938	SGC1930	Left ZF#5-TDD6-R2385-N	Right ZF#6-TDD6-R2385-C	r3	1.03	34.45	0.49	10.96	14.6	17.69	32.18	30.14	34.08	0.14	0.35	0.16	0.08	unintended editing at pos G56 A: 3.58 C: 0.07 G:96.35 T: 0.00
SGC1938	SGC1930	Left ZF#5-TDD6-R2385-N	Right ZF#6-TDD6-R2385-C	r4	0.97	38.51	0.35	13.33	16.35	19.52	36.82	33.41	38.18	0.11	0.38	0.14	0.07	unintended editing at pos G56 A: 4.30 C: 0.08 G:95.61 T: 0.02
SGC1938	SGC1930	Left ZF#5-TDD6-R2385-N	Right ZF#6-TDD6-R2385-C	Average	1.02	35.4925	0.43	11.805	14.885	18.03	33.4825	30.8575	35.1625	0.11	0.3575	0.1475	0.0775
SGC1938	SGC1930	Left ZF#5-TDD6-R2385-N	Right ZF#6-TDD6-R2385-C	StDev	0.0959166	4.27157	0.0875595	1.66922	2.24907	2.3649	4.58345	3.70565	4.24305	0.0244949	0.0359398	0.00957427	0.025
SGC1846	SGC1756	Left ZF#5-TDD7-G33-C	Right ZF#6-TDD7-G33-N	r1	0.08	0.05	0.02	0	0.02	0.01	0	0.03	0.03	0.01	0.09	0.04	0
SGC1846	SGC1756	Left ZF#5-TDD7-G33-C	Right ZF#6-TDD7-G33-N	r2	0.08	0.08	0.01	0.02	0.04	0.04	0.05	0.04	0.06	0.03	0.07	0.02	0.02
SGC1846	SGC1756	Left ZF#5-TDD7-G33-C	Right ZF#6-TDD7-G33-N	r3	0.07	0.07	0.03	0.02	0.03	0.03	0.02	0.03	0.05	0.01	0.06	0.03	0.01
SGC1846	SGC1756	Left ZF#5-TDD7-G33-C	Right ZF#6-TDD7-G33-N	r4	0.05	0.05	0.01	0.04	0.03	0.04	0.03	0.04	0.02	0.03	0.03	0.04	0.01
SGC1846	SGC1756	Left ZF#5-TDD7-G33-C	Right ZF#6-TDD7-G33-N	Average	0.07	0.0625	0.0175	0.02	0.03	0.03	0.025	0.035	0.04	0.02	0.0625	0.0325	0.01
SGC1846	SGC1756	Left ZF#5-TDD7-G33-C	Right ZF#6-TDD7-G33-N	StDev	0.0141421	0.015	0.00957427	0.0163299	0.00816497	0.0141421	0.0208167	0.0057735	0.0182574	0.011547	0.025	0.00957427	0.00816497
SGC1847	SGC1757	Left ZF#5-TDD7-G33-N	Right ZF#6-TDD7-G33-C	r1	0.04	0.04	0.01	0.03	0.03	0.05	0.04	0.02	0.02	0.01	0.04	0.02	0.02
SGC1847	SGC1757	Left ZF#5-TDD7-G33-N	Right ZF#6-TDD7-G33-C	r2	0.06	0.08	0.02	0.02	0.05	0.05	0.03	0.04	0.06	0.02	0.08	0.02	0.02
SGC1847	SGC1757	Left ZF#5-TDD7-G33-N	Right ZF#6-TDD7-G33-C	r3	0.07	0.08	0	0.03	0.04	0.04	0.04	0.05	0.05	0.03	0.05	0.03	0.03
SGC1847	SGC1757	Left ZF#5-TDD7-G33-N	Right ZF#6-TDD7-G33-C	r4	0.07	0.05	0.03	0.03	0.03	0.03	0.03	0.03	0.04	0.01	0.06	0.02	0.05
SGC1847	SGC1757	Left ZF#5-TDD7-G33-N	Right ZF#6-TDD7-G33-C	Average	0.06	0.0625	0.015	0.0275	0.0375	0.0425	0.035	0.035	0.0425	0.0175	0.0575	0.0225	0.03
SGC1847	SGC1757	Left ZF#5-TDD7-G33-N	Right ZF#6-TDD7-G33-C	StDev	0.0141421	0.0206155	0.0129099	0.005	0.00957427	0.00957427	0.0057735	0.0129099	0.0170783	0.00957427	0.0170783	0.005	0.0141421
SGC1848	SGC1758	Left ZF#5-TDD7-G102-C	Right ZF#6-TDD7-G102-N	r1	0.07	0.03	0.02	0.02	0.03	0.04	0.02	0.01	0.02	0.02	0.06	0.03	0.01
SGC1848	SGC1758	Left ZF#5-TDD7-G102-C	Right ZF#6-TDD7-G102-N	r2	0.07	0.07	0.02	0.03	0.03	0.02	0.03	0.05	0.03	0.02	0.03	0.02	0.04
SGC1848	SGC1758	Left ZF#5-TDD7-G102-C	Right ZF#6-TDD7-G102-N	r3	0.06	0.05	0.01	0.03	0.01	0.03	0.03	0.03	0.04	0	0.04	0	0.02
SGC1848	SGC1758	Left ZF#5-TDD7-G102-C	Right ZF#6-TDD7-G102-N	r4	0.04	0.04	0.02	0.02	0.01	0.03	0.04	0.03	0.02	0.03	0.06	0.02	0.01
SGC1848	SGC1758	Left ZF#5-TDD7-G102-C	Right ZF#6-TDD7-G102-N	Average	0.06	0.0475	0.0175	0.025	0.02	0.03	0.03	0.03	0.0275	0.0175	0.0475	0.0175	0.02
SGC1848	SGC1758	Left ZF#5-TDD7-G102-C	Right ZF#6-TDD7-G102-N	StDev	0.0141421	0.0170783	0.005	0.0057735	0.011547	0.00816497	0.00816497	0.0163299	0.00957427	0.0125831	0.015	0.0125831	0.0141421
SGC1849	SGC1759	Left ZF#5-TDD7-G102-N	Right ZF#6-TDD7-G102-C	r1	0.08	0.05	0.03	0	0.02	0.04	0.04	0.02	0.03	0.05	0.03	0.01	0.02
SGC1849	SGC1759	Left ZF#5-TDD7-G102-N	Right ZF#6-TDD7-G102-C	r2	0.04	0.1	0.02	0.03	0.02	0.02	0.02	0.07	0.05	0.01	0.05	0.03	0.03
SGC1849	SGC1759	Left ZF#5-TDD7-G102-N	Right ZF#6-TDD7-G102-C	r3	0.07	0.06	0.02	0.03	0.02	0.02	0.06	0.03	0.04	0.02	0.03	0.01	0.02
SGC1849	SGC1759	Left ZF#5-TDD7-G102-N	Right ZF#6-TDD7-G102-C	r4	0.04	0.08	0.03	0.06	0.02	0.02	0.01	0.04	0.05	0.04	0.06	0	0.01
SGC1849	SGC1759	Left ZF#5-TDD7-G102-N	Right ZF#6-TDD7-G102-C	Average	0.0575	0.0725	0.025	0.03	0.02	0.025	0.0325	0.04	0.0425	0.03	0.0425	0.0125	0.02
SGC1849	SGC1759	Left ZF#5-TDD7-G102-N	Right ZF#6-TDD7-G102-C	StDev	0.0206155	0.0221736	0.0057735	0.0244949	0	0.01	0.0221736	0.0216025	0.00957427	0.0182574	0.015	0.0125831	0.00816497
SGC1850	SGC1760	Left ZF#5-TDD8-G2108-C	Right ZF#6-TDD8-G2108-N	r1	0.05	0.54	0.06	0.46	0.03	0.06	0.12	0.03	0.52	0.02	0.07	0.02	0.02
SGC1850	SGC1760	Left ZF#5-TDD8-G2108-C	Right ZF#6-TDD8-G2108-N	r2	0.08	0.59	0.09	0.41	0.03	0.04	0.11	0.03	0.56	0.02	0.07	0.03	0.02
SGC1850	SGC1760	Left ZF#5-TDD8-G2108-C	Right ZF#6-TDD8-G2108-N	r3	0.07	0.58	0.08	0.53	0.03	0.03	0.13	0.04	0.56	0.03	0.03	0.02	0.02
SGC1850	SGC1760	Left ZF#5-TDD8-G2108-C	Right ZF#6-TDD8-G2108-N	r4	0.1	0.6	0.05	0.41	0.03	0.05	0.09	0.05	0.59	0.02	0.04	0.02	0.02
SGC1850	SGC1760	Left ZF#5-TDD8-G2108-C	Right ZF#6-TDD8-G2108-N	Average	0.075	0.5775	0.07	0.4525	0.03	0.045	0.1125	0.0375	0.5575	0.0225	0.0525	0.0225	0.02
SGC1850	SGC1760	Left ZF#5-TDD8-G2108-C	Right ZF#6-TDD8-G2108-N	StDev	0.0208167	0.0262996	0.0182574	0.0567891	0	0.0129099	0.0170783	0.00957427	0.0287228	0.005	0.0206155	0.005	0
SGC1851	SGC1761	Left ZF#5-TDD8-G2108-N	Right ZF#6-TDD8-G2108-C	r1	0.04	0.14	0.03	0.06	0.02	0.06	0.1	0.04	0.11	0.01	0.07	0.03	0.02
SGC1851	SGC1761	Left ZF#5-TDD8-G2108-N	Right ZF#6-TDD8-G2108-C	r2	0.1	0.24	0.04	0.03	0.05	0.04	0.07	0.07	0.18	0.02	0.06	0.02	0.03
SGC1851	SGC1761	Left ZF#5-TDD8-G2108-N	Right ZF#6-TDD8-G2108-C	r3	0.07	0.17	0.04	0.06	0.04	0.04	0.08	0.05	0.14	0.02	0.06	0.04	0.01
SGC1851	SGC1761	Left ZF#5-TDD8-G2108-N	Right ZF#6-TDD8-G2108-C	r4	0.07	0.18	0.02	0.08	0.02	0.06	0.1	0.06	0.13	0.02	0.05	0.02	0.03
SGC1851	SGC1761	Left ZF#5-TDD8-G2108-N	Right ZF#6-TDD8-G2108-C	Average	0.07	0.1825	0.0325	0.0575	0.0325	0.05	0.0875	0.055	0.14	0.0175	0.06	0.0275	0.0225
SGC1851	SGC1761	Left ZF#5-TDD8-G2108-N	Right ZF#6-TDD8-G2108-C	StDev	0.0244949	0.0419325	0.00957427	0.0206155	0.015	0.011547	0.015	0.0129099	0.0294392	0.005	0.00816497	0.00957427	0.00957427
SGC1852	SGC1762	Left ZF#5-TDD8-T2175-C	Right ZF#6-TDD8-T2175-N	r1	0.07	0.7	0.12	0.19	0.08	0.36	0.33	0.06	0.66	0.06	0.07	0.05	0.03
SGC1852	SGC1762	Left ZF#5-TDD8-T2175-C	Right ZF#6-TDD8-T2175-N	r2	0.1	0.74	0.12	0.27	0.05	0.3	0.32	0.07	0.7	0.07	0.06	0.05	0.02
SGC1852	SGC1762	Left ZF#5-TDD8-T2175-C	Right ZF#6-TDD8-T2175-N	r3	0.07	0.72	0.07	0.28	0.08	0.25	0.35	0.08	0.67	0.06	0.07	0.01	0.02
SGC1852	SGC1762	Left ZF#5-TDD8-T2175-C	Right ZF#6-TDD8-T2175-N	r4	0.06	0.79	0.05	0.32	0.07	0.23	0.29	0.09	0.75	0.04	0.08	0.02	0.04
SGC1852	SGC1762	Left ZF#5-TDD8-T2175-C	Right ZF#6-TDD8-T2175-N	Average	0.075	0.7375	0.09	0.265	0.07	0.285	0.3225	0.075	0.695	0.0575	0.07	0.0325	0.0275
SGC1852	SGC1762	Left ZF#5-TDD8-T2175-C	Right ZF#6-TDD8-T2175-N	StDev	0.0173205	0.0386221	0.0355903	0.0544671	0.0141421	0.058023	0.025	0.0129099	0.0404145	0.0125831	0.00816497	0.0206155	0.00957427
SGC1853	SGC1763	Left ZF#5-TDD8-T2175-N	Right ZF#6-TDD8-T2175-C	r1	0.06	1.32	0.12	0.2	0.07	0.23	0.43	0.07	1.28	0.04	0.08	0.02	0.02
SGC1853	SGC1763	Left ZF#5-TDD8-T2175-N	Right ZF#6-TDD8-T2175-C	r2	0.1	1.2	0.15	0.22	0.03	0.18	0.37	0.07	1.16	0.05	0.06	0.06	0.01
SGC1853	SGC1763	Left ZF#5-TDD8-T2175-N	Right ZF#6-TDD8-T2175-C	r3	0.08	1.3	0.07	0.29	0.04	0.16	0.34	0.09	1.24	0.06	0.09	0.04	0.03
SGC1853	SGC1763	Left ZF#5-TDD8-T2175-N	Right ZF#6-TDD8-T2175-C	r4	0.07	1.34	0.13	0.29	0.06	0.28	0.43	0.07	1.31	0.05	0.07	0.04	0.02
SGC1853	SGC1763	Left ZF#5-TDD8-T2175-N	Right ZF#6-TDD8-T2175-C	Average	0.0775	1.29	0.1175	0.25	0.05	0.2125	0.3925	0.075	1.2475	0.05	0.075	0.04	0.02
SGC1853	SGC1763	Left ZF#5-TDD8-T2175-N	Right ZF#6-TDD8-T2175-C	StDev	0.0170783	0.0621825	0.0340343	0.0469042	0.0182574	0.0537742	0.045	0.01	0.065	0.00816497	0.0129099	0.0163299	0.00816497
SGC1854	SGC1764	Left ZF#5-TDD9-G2112-C	Right ZF#6-TDD9-G2112-N	r1	0.09	8.33	0.21	5.64	0.16	0.4	7.13	0.72	8.27	0.1	0.17	0.1	0.03
SGC1854	SGC1764	Left ZF#5-TDD9-G2112-C	Right ZF#6-TDD9-G2112-N	r2	0.16	8.79	0.25	5.83	0.2	0.39	7.04	0.79	8.72	0.1	0.16	0.07	0.05
SGC1854	SGC1764	Left ZF#5-TDD9-G2112-C	Right ZF#6-TDD9-G2112-N	r3	0.16	9.12	0.15	5.78	0.19	0.39	7.72	0.72	9.11	0.09	0.16	0.09	0.05
SGC1854	SGC1764	Left ZF#5-TDD9-G2112-C	Right ZF#6-TDD9-G2112-N	r4	0.14	10.54	0.13	7.7	0.2	0.41	8.68	0.73	10.48	0.1	0.13	0.07	0.06
SGC1854	SGC1764	Left ZF#5-TDD9-G2112-C	Right ZF#6-TDD9-G2112-N	Average	0.1375	9.195	0.185	6.2375	0.1875	0.3975	7.6425	0.74	9.145	0.0975	0.155	0.0825	0.0475
SGC1854	SGC1764	Left ZF#5-TDD9-G2112-C	Right ZF#6-TDD9-G2112-N	StDev	0.0330404	0.953397	0.0550757	0.978311	0.0189297	0.00957427	0.754558	0.033665	0.953887	0.005	0.0173205	0.015	0.0125831
SGC1855	SGC1765	Left ZF#5-TDD9-G2112-N	Right ZF#6-TDD9-G2112-C	r1	0.12	6.19	0.12	2.72	0.11	0.21	6.26	0.31	6.12	0.09	0.17	0.05	0.08
SGC1855	SGC1765	Left ZF#5-TDD9-G2112-N	Right ZF#6-TDD9-G2112-C	r2	0.12	7.24	0.07	3.49	0.16	0.16	7.03	0.33	7.18	0.1	0.17	0.03	0.09
SGC1855	SGC1765	Left ZF#5-TDD9-G2112-N	Right ZF#6-TDD9-G2112-C	r3	0.14	7.44	0.07	3.54	0.16	0.14	7.33	0.3	7.36	0.11	0.18	0.04	0.06
SGC1855	SGC1765	Left ZF#5-TDD9-G2112-N	Right ZF#6-TDD9-G2112-C	r4	0.22	7.97	0.12	3.97	0.16	0.12	8.04	0.28	7.91	0.09	0.16	0.03	0.07
SGC1855	SGC1765	Left ZF#5-TDD9-G2112-N	Right ZF#6-TDD9-G2112-C	Average	0.15	7.21	0.095	3.43	0.1475	0.1575	7.165	0.305	7.1425	0.0975	0.17	0.0375	0.075
SGC1855	SGC1765	Left ZF#5-TDD9-G2112-N	Right ZF#6-TDD9-G2112-C	StDev	0.0476095	0.746503	0.0288675	0.520064	0.025	0.0386221	0.737134	0.0208167	0.749061	0.00957427	0.00816497	0.00957427	0.0129099
SGC1856	SGC1766	Left ZF#5-TDD9-P2179-C	Right ZF#6-TDD9-P2179-N	r1	0.08	6.94	0.08	0.63	0.21	2	3.77	0.86	6.9	0.14	0.32	0.04	0.03
SGC1856	SGC1766	Left ZF#5-TDD9-P2179-C	Right ZF#6-TDD9-P2179-N	r2	0.12	6.81	0.05	0.66	0.18	2.08	3.89	0.71	6.74	0.11	0.23	0.03	0.03
SGC1856	SGC1766	Left ZF#5-TDD9-P2179-C	Right ZF#6-TDD9-P2179-N	r3	0.1	7.61	0.06	0.84	0.14	2.23	3.97	0.8	7.52	0.15	0.29	0.02	0.04
SGC1856	SGC1766	Left ZF#5-TDD9-P2179-C	Right ZF#6-TDD9-P2179-N	r4	0.12	8.07	0.01	0.81	0.16	2.35	4.1	0.85	7.98	0.14	0.37	0.03	0.02
SGC1856	SGC1766	Left ZF#5-TDD9-P2179-C	Right ZF#6-TDD9-P2179-N	Average	0.105	7.3575	0.05	0.735	0.1725	2.165	3.9325	0.805	7.285	0.135	0.3025	0.03	0.03
SGC1856	SGC1766	Left ZF#5-TDD9-P2179-C	Right ZF#6-TDD9-P2179-N	StDev	0.0191485	0.590332	0.0294392	0.105357	0.0298608	0.155885	0.138654	0.0685565	0.572567	0.0173205	0.0585235	0.00816497	0.00816497
SGC1857	SGC1767	Left ZF#5-TDD9-P2179-N	Right ZF#6-TDD9-P2179-C	r1	0.2	11.2	0.1	1.38	1.54	3.6	9.95	1.62	11.15	0.18	0.19	0.03	0.01
SGC1857	SGC1767	Left ZF#5-TDD9-P2179-N	Right ZF#6-TDD9-P2179-C	r2	0.21	10.06	0.11	1.22	1.55	3.21	9.34	1.32	10.01	0.22	0.19	0.01	0.01
SGC1857	SGC1767	Left ZF#5-TDD9-P2179-N	Right ZF#6-TDD9-P2179-C	r3	0.25	12.73	0.07	1.67	1.9	3.8	11.31	1.79	12.65	0.21	0.15	0.03	0.03
SGC1857	SGC1767	Left ZF#5-TDD9-P2179-N	Right ZF#6-TDD9-P2179-C	r4	0.21	13.26	0.05	1.79	1.9	3.68	11.53	1.67	13.21	0.19	0.13	0.03	0.02
SGC1857	SGC1767	Left ZF#5-TDD9-P2179-N	Right ZF#6-TDD9-P2179-C	Average	0.2175	11.8125	0.0825	1.515	1.7225	3.5725	10.5325	1.6	11.755	0.2	0.165	0.025	0.0175
SGC1857	SGC1767	Left ZF#5-TDD9-P2179-N	Right ZF#6-TDD9-P2179-C	StDev	0.0221736	1.45871	0.0275379	0.261343	0.205	0.255261	1.05844	0.199833	1.45248	0.0182574	0.03	0.01	0.00957427
SGC1858	SGC1768	Left ZF#5-TDD10-G1667-C	Right ZF#6-TDD10-G1667-N	r1	0.06	0.05	0.02	0.02	0.03	0.03	0.02	0.03	0.02	0.02	0.07	0.03	0.03
SGC1858	SGC1768	Left ZF#5-TDD10-G1667-C	Right ZF#6-TDD10-G1667-N	r2	0.05	0.05	0.03	0.02	0.03	0.03	0.03	0.03	0.03	0.04	0.04	0.03	0.01
SGC1858	SGC1768	Left ZF#5-TDD10-G1667-C	Right ZF#6-TDD10-G1667-N	r3	0.09	0.05	0.01	0.02	0.03	0.02	0.02	0.02	0.04	0.01	0.04	0.02	0.02
SGC1858	SGC1768	Left ZF#5-TDD10-G1667-C	Right ZF#6-TDD10-G1667-N	r4	0.09	0.04	0.01	0.01	0.03	0.03	0.02	0.02	0.03	0.01	0.02	0.04	0.02
SGC1858	SGC1768	Left ZF#5-TDD10-G1667-C	Right ZF#6-TDD10-G1667-N	Average	0.0725	0.0475	0.0175	0.0175	0.03	0.0275	0.0225	0.025	0.03	0.02	0.0425	0.03	0.02
SGC1858	SGC1768	Left ZF#5-TDD10-G1667-C	Right ZF#6-TDD10-G1667-N	StDev	0.0206155	0.005	0.00957427	0.005	0	0.005	0.005	0.0057735	0.00816497	0.0141421	0.0206155	0.00816497	0.00816497
SGC1859	SGC1769	Left ZF#5-TDD10-G1667-N	Right ZF#6-TDD10-G1667-C	r1	0.06	0.03	0.03	0.03	0.02	0.03	0.02	0.01	0.02	0.02	0.05	0.02	0.02
SGC1859	SGC1769	Left ZF#5-TDD10-G1667-N	Right ZF#6-TDD10-G1667-C	r2	0.05	0.03	0.01	0.03	0.03	0.04	0.03	0.02	0.02	0.02	0.03	0.03	0.02
SGC1859	SGC1769	Left ZF#5-TDD10-G1667-N	Right ZF#6-TDD10-G1667-C	r3	0.06	0.06	0.04	0.02	0.02	0.02	0.02	0.03	0.04	0.02	0.07	0.02	0.02
SGC1859	SGC1769	Left ZF#5-TDD10-G1667-N	Right ZF#6-TDD10-G1667-C	r4	0.03	0.06	0.01	0.05	0.03	0.03	0.04	0.03	0.04	0.01	0.05	0.03	0.03
SGC1859	SGC1769	Left ZF#5-TDD10-G1667-N	Right ZF#6-TDD10-G1667-C	Average	0.05	0.045	0.0225	0.0325	0.025	0.03	0.0275	0.0225	0.03	0.0175	0.05	0.025	0.0225
SGC1859	SGC1769	Left ZF#5-TDD10-G1667-N	Right ZF#6-TDD10-G1667-C	StDev	0.0141421	0.0173205	0.015	0.0125831	0.0057735	0.00816497	0.00957427	0.00957427	0.011547	0.005	0.0163299	0.0057735	0.005
SGC1860	SGC1770	Left ZF#5-TDD10-G1746-C	Right ZF#6-TDD10-G1746-N	r1	0.05	1	0.13	0.07	0.03	0.06	0.44	0.66	0.95	0	0.06	0.04	0.01
SGC1860	SGC1770	Left ZF#5-TDD10-G1746-C	Right ZF#6-TDD10-G1746-N	r2	0.07	1.21	0.09	0.07	0.04	0.07	0.42	0.8	1.14	0.02	0.04	0.02	0.03
SGC1860	SGC1770	Left ZF#5-TDD10-G1746-C	Right ZF#6-TDD10-G1746-N	r3	0.06	1.1	0.17	0.09	0.01	0.06	0.45	0.71	1.06	0.01	0.06	0.04	0.02
SGC1860	SGC1770	Left ZF#5-TDD10-G1746-C	Right ZF#6-TDD10-G1746-N	r4	0.03	1.2	0.17	0.07	0.03	0.08	0.42	0.8	1.16	0.01	0.05	0.04	0.03
SGC1860	SGC1770	Left ZF#5-TDD10-G1746-C	Right ZF#6-TDD10-G1746-N	Average	0.0525	1.1275	0.14	0.075	0.0275	0.0675	0.4325	0.7425	1.0775	0.01	0.0525	0.035	0.0225
SGC1860	SGC1770	Left ZF#5-TDD10-G1746-C	Right ZF#6-TDD10-G1746-N	StDev	0.0170783	0.0984463	0.0382971	0.01	0.0125831	0.00957427	0.015	0.0694622	0.0953502	0.00816497	0.00957427	0.01	0.00957427
SGC1861	SGC1771	Left ZF#5-TDD10-G1746-N	Right ZF#6-TDD10-G1746-C	r1	0.06	0.09	0.05	0.02	0.01	0.05	0.04	0.04	0.06	0.03	0.07	0.05	0.03
SGC1861	SGC1771	Left ZF#5-TDD10-G1746-N	Right ZF#6-TDD10-G1746-C	r2	0.08	0.13	0.02	0.04	0.04	0.03	0.09	0.08	0.1	0.04	0.07	0.02	0.02
SGC1861	SGC1771	Left ZF#5-TDD10-G1746-N	Right ZF#6-TDD10-G1746-C	r3	0.07	0.11	0.05	0.02	0	0.04	0.06	0.05	0.07	0.02	0.08	0.02	0.02
SGC1861	SGC1771	Left ZF#5-TDD10-G1746-N	Right ZF#6-TDD10-G1746-C	r4	0.05	0.14	0.04	0.02	0.02	0.03	0.06	0.05	0.12	0.03	0.06	0.02	0.03
SGC1861	SGC1771	Left ZF#5-TDD10-G1746-N	Right ZF#6-TDD10-G1746-C	Average	0.065	0.1175	0.04	0.025	0.0175	0.0375	0.0625	0.055	0.0875	0.03	0.07	0.0275	0.025
SGC1861	SGC1771	Left ZF#5-TDD10-G1746-N	Right ZF#6-TDD10-G1746-C	StDev	0.0129099	0.0221736	0.0141421	0.01	0.0170783	0.00957427	0.0206155	0.0173205	0.0275379	0.00816497	0.00816497	0.015	0.0057735
SGC1862	SGC1772	Left ZF#5-TDD11-G1430-C	Right ZF#6-TDD11-G1430-N	r1	0.06	0.22	0.02	0.07	0.04	0.06	0.07	0.05	0.21	0.03	0.06	0.03	0.01
SGC1862	SGC1772	Left ZF#5-TDD11-G1430-C	Right ZF#6-TDD11-G1430-N	r2	0.08	0.19	0.02	0.08	0.04	0.02	0.06	0.04	0.16	0.04	0.06	0.02	0.04
SGC1862	SGC1772	Left ZF#5-TDD11-G1430-C	Right ZF#6-TDD11-G1430-N	r3	0.05	0.24	0.02	0.12	0.02	0.03	0.08	0.05	0.21	0.01	0.03	0.02	0
SGC1862	SGC1772	Left ZF#5-TDD11-G1430-C	Right ZF#6-TDD11-G1430-N	r4	0.07	0.19	0.03	0.09	0.02	0.02	0.03	0.06	0.15	0.02	0.04	0.02	0.02
SGC1862	SGC1772	Left ZF#5-TDD11-G1430-C	Right ZF#6-TDD11-G1430-N	Average	0.065	0.21	0.0225	0.09	0.03	0.0325	0.06	0.05	0.1825	0.025	0.0475	0.0225	0.0175
SGC1862	SGC1772	Left ZF#5-TDD11-G1430-C	Right ZF#6-TDD11-G1430-N	StDev	0.0129099	0.0244949	0.005	0.0216025	0.011547	0.0189297	0.0216025	0.00816497	0.0320156	0.0129099	0.015	0.005	0.0170783
SGC1863	SGC1773	Left ZF#5-TDD11-G1430-N	Right ZF#6-TDD11-G1430-C	r1	0.06	0.1	0.02	0.05	0.04	0.01	0.17	0.04	0.07	0.03	0.04	0.04	0.02
SGC1863	SGC1773	Left ZF#5-TDD11-G1430-N	Right ZF#6-TDD11-G1430-C	r2	0.05	0.11	0.01	0.08	0.02	0.02	0.07	0.03	0.09	0.02	0.03	0.02	0.03
SGC1863	SGC1773	Left ZF#5-TDD11-G1430-N	Right ZF#6-TDD11-G1430-C	r3	0.05	0.1	0.04	0.09	0.04	0.03	0.2	0.02	0.08	0.02	0.04	0.04	0.01
SGC1863	SGC1773	Left ZF#5-TDD11-G1430-N	Right ZF#6-TDD11-G1430-C	r4	0.05	0.09	0.02	0.04	0.02	0.04	0.13	0.03	0.08	0.03	0.06	0.04	0.01
SGC1863	SGC1773	Left ZF#5-TDD11-G1430-N	Right ZF#6-TDD11-G1430-C	Average	0.0525	0.1	0.0225	0.065	0.03	0.025	0.1425	0.03	0.08	0.025	0.0425	0.035	0.0175
SGC1863	SGC1773	Left ZF#5-TDD11-G1430-N	Right ZF#6-TDD11-G1430-C	StDev	0.005	0.00816497	0.0125831	0.0238048	0.011547	0.0129099	0.0561991	0.00816497	0.00816497	0.0057735	0.0125831	0.01	0.00957427
SGC1864	SGC1774	Left ZF#5-TDD11-A1498-C	Right ZF#6-TDD11-A1498-N	r1	0.04	0.09	0.02	0.01	0.01	0.04	0.02	0.04	0.06	0.02	0.05	0	0.02
SGC1864	SGC1774	Left ZF#5-TDD11-A1498-C	Right ZF#6-TDD11-A1498-N	r2	0.06	0.08	0.03	0.04	0.01	0.04	0.03	0.03	0.06	0.03	0.06	0.03	0.03
SGC1864	SGC1774	Left ZF#5-TDD11-A1498-C	Right ZF#6-TDD11-A1498-N	r3	0.07	0.11	0.04	0.05	0.02	0.03	0.04	0.04	0.08	0.02	0.07	0.04	0.01
SGC1864	SGC1774	Left ZF#5-TDD11-A1498-C	Right ZF#6-TDD11-A1498-N	r4	0.07	0.1	0.01	0.03	0.02	0.03	0.05	0.03	0.1	0.02	0.06	0.02	0.01
SGC1864	SGC1774	Left ZF#5-TDD11-A1498-C	Right ZF#6-TDD11-A1498-N	Average	0.06	0.095	0.025	0.0325	0.015	0.035	0.035	0.035	0.075	0.0225	0.06	0.0225	0.0175
SGC1864	SGC1774	Left ZF#5-TDD11-A1498-C	Right ZF#6-TDD11-A1498-N	StDev	0.0141421	0.0129099	0.0129099	0.0170783	0.0057735	0.0057735	0.0129099	0.0057735	0.0191485	0.005	0.00816497	0.0170783	0.00957427
SGC1865	SGC1775	Left ZF#5-TDD11-A1498-N	Right ZF#6-TDD11-A1498-C	r1	0.06	0.04	0.01	0.04	0.03	0.05	0.03	0.02	0.03	0.01	0.06	0.02	0.02
SGC1865	SGC1775	Left ZF#5-TDD11-A1498-N	Right ZF#6-TDD11-A1498-C	r2	0.04	0.05	0.01	0.03	0.02	0.04	0.05	0.03	0.03	0.05	0.05	0.03	0.03
SGC1865	SGC1775	Left ZF#5-TDD11-A1498-N	Right ZF#6-TDD11-A1498-C	r3	0.07	0.04	0.02	0.02	0.03	0.03	0.03	0.03	0.03	0.02	0.06	0.03	0.03
SGC1865	SGC1775	Left ZF#5-TDD11-A1498-N	Right ZF#6-TDD11-A1498-C	r4	0.05	0.07	0.03	0.02	0.01	0.04	0.06	0.01	0.06	0.01	0.02	0.03	0.04
SGC1865	SGC1775	Left ZF#5-TDD11-A1498-N	Right ZF#6-TDD11-A1498-C	Average	0.055	0.05	0.0175	0.0275	0.0225	0.04	0.0425	0.0225	0.0375	0.0225	0.0475	0.0275	0.03
SGC1865	SGC1775	Left ZF#5-TDD11-A1498-N	Right ZF#6-TDD11-A1498-C	StDev	0.0129099	0.0141421	0.00957427	0.00957427	0.00957427	0.00816497	0.015	0.00957427	0.015	0.0189297	0.0189297	0.005	0.00816497
SGC1866	SGC1776	Left ZF#5-TDD11-G1502-C	Right ZF#6-TDD11-G1502-N	r1	0.04	0.05	0.01	0	0.02	0.01	0.03	0.02	0.03	0	0.05	0.02	0.04
SGC1866	SGC1776	Left ZF#5-TDD11-G1502-C	Right ZF#6-TDD11-G1502-N	r2	0.04	0.09	0.01	0.05	0.02	0.04	0.01	0.04	0.05	0.01	0.05	0.03	0.02
SGC1866	SGC1776	Left ZF#5-TDD11-G1502-C	Right ZF#6-TDD11-G1502-N	r3	0.02	0.09	0.02	0.05	0.01	0.04	0.07	0.05	0.05	0.02	0.02	0	0.01
SGC1866	SGC1776	Left ZF#5-TDD11-G1502-C	Right ZF#6-TDD11-G1502-N	r4	0.05	0.06	0.01	0.03	0.02	0.04	0.04	0.03	0.04	0.01	0.04	0.02	0.02
SGC1866	SGC1776	Left ZF#5-TDD11-G1502-C	Right ZF#6-TDD11-G1502-N	Average	0.0375	0.0725	0.0125	0.0325	0.0175	0.0325	0.0375	0.035	0.0425	0.01	0.04	0.0175	0.0225
SGC1866	SGC1776	Left ZF#5-TDD11-G1502-C	Right ZF#6-TDD11-G1502-N	StDev	0.0125831	0.0206155	0.005	0.0236291	0.005	0.015	0.025	0.0129099	0.00957427	0.00816497	0.0141421	0.0125831	0.0125831
SGC1867	SGC1777	Left ZF#5-TDD11-G1502-N	Right ZF#6-TDD11-G1502-C	r1	0.07	0.06	0.03	0.03	0.03	0.03	0.04	0.02	0.04	0.02	0.05	0.03	0.01
SGC1867	SGC1777	Left ZF#5-TDD11-G1502-N	Right ZF#6-TDD11-G1502-C	r2	0.08	0.08	0.01	0.02	0.05	0.04	0.03	0.06	0.04	0.03	0.08	0.04	0.03
SGC1867	SGC1777	Left ZF#5-TDD11-G1502-N	Right ZF#6-TDD11-G1502-C	r3	0.05	0.05	0.03	0.03	0.02	0.04	0.04	0.04	0.04	0.02	0.05	0.04	0.01
SGC1867	SGC1777	Left ZF#5-TDD11-G1502-N	Right ZF#6-TDD11-G1502-C	r4	0.07	0.04	0.01	0.04	0.01	0.02	0.03	0.03	0.02	0.03	0.03	0.03	0.04
SGC1867	SGC1777	Left ZF#5-TDD11-G1502-N	Right ZF#6-TDD11-G1502-C	Average	0.0675	0.0575	0.02	0.03	0.0275	0.0325	0.035	0.0375	0.035	0.025	0.0525	0.035	0.0225
SGC1867	SGC1777	Left ZF#5-TDD11-G1502-N	Right ZF#6-TDD11-G1502-C	StDev	0.0125831	0.0170783	0.011547	0.00816497	0.0170783	0.00957427	0.0057735	0.0170783	0.01	0.0057735	0.0206155	0.0057735	0.015
SGC1868	SGC1778	Left ZF#5-TDD12-G1421-C	Right ZF#6-TDD12-G1421-N	r1	0.06	0.07	0	0.03	0.01	0.03	0.04	0.03	0.04	0.04	0.04	0.03	0.03
SGC1868	SGC1778	Left ZF#5-TDD12-G1421-C	Right ZF#6-TDD12-G1421-N	r2	0.06	0.09	0.02	0.03	0.02	0.06	0.04	0.07	0.05	0.05	0.05	0.02	0.02
SGC1868	SGC1778	Left ZF#5-TDD12-G1421-C	Right ZF#6-TDD12-G1421-N	r3	0.05	0.13	0.01	0.04	0.03	0.05	0.05	0.05	0.1	0.02	0.05	0.03	0.03
SGC1868	SGC1778	Left ZF#5-TDD12-G1421-C	Right ZF#6-TDD12-G1421-N	r4	0.05	0.12	0.05	0.05	0.02	0.03	0.04	0.08	0.08	0.02	0.03	0.03	0.02
SGC1868	SGC1778	Left ZF#5-TDD12-G1421-C	Right ZF#6-TDD12-G1421-N	Average	0.055	0.1025	0.02	0.0375	0.02	0.0425	0.0425	0.0575	0.0675	0.0325	0.0425	0.0275	0.025
SGC1868	SGC1778	Left ZF#5-TDD12-G1421-C	Right ZF#6-TDD12-G1421-N	StDev	0.0057735	0.0275379	0.0216025	0.00957427	0.00816497	0.015	0.005	0.0221736	0.0275379	0.015	0.00957427	0.005	0.0057735
SGC1869	SGC1779	Left ZF#5-TDD12-G1421-N	Right ZF#6-TDD12-G1421-C	r1	0.03	0.05	0.02	0.03	0.02	0.05	0.02	0.03	0.02	0.02	0.03	0.01	0.04
SGC1869	SGC1779	Left ZF#5-TDD12-G1421-N	Right ZF#6-TDD12-G1421-C	r2	0.07	0.04	0.02	0.03	0.02	0.02	0.04	0.02	0.02	0.01	0.04	0.04	0.02
SGC1869	SGC1779	Left ZF#5-TDD12-G1421-N	Right ZF#6-TDD12-G1421-C	r3	0.03	0.05	0.02	0.02	0.02	0.02	0.03	0.04	0.03	0.02	0.05	0.02	0.02
SGC1869	SGC1779	Left ZF#5-TDD12-G1421-N	Right ZF#6-TDD12-G1421-C	r4	0.09	0.07	0.02	0.04	0.02	0.03	0.03	0.04	0.04	0.02	0.04	0.02	0
SGC1869	SGC1779	Left ZF#5-TDD12-G1421-N	Right ZF#6-TDD12-G1421-C	Average	0.055	0.0525	0.02	0.03	0.02	0.03	0.03	0.0325	0.0275	0.0175	0.04	0.0225	0.02
SGC1869	SGC1779	Left ZF#5-TDD12-G1421-N	Right ZF#6-TDD12-G1421-C	StDev	0.03	0.0125831	0	0.00816497	0	0.0141421	0.00816497	0.00957427	0.00957427	0.005	0.00816497	0.0125831	0.0163299
SGC1870	SGC1780	Left ZF#5-TDD12-A1488-C	Right ZF#6-TDD12-A1488-N	r1	0.03	0.78	0.03	0.04	0.02	0.06	0.01	0.04	0.77	0.03	0.05	0.03	0.03
SGC1870	SGC1780	Left ZF#5-TDD12-A1488-C	Right ZF#6-TDD12-A1488-N	r2	0.06	1.07	0.01	0.06	0.03	0.02	0.01	0.13	1.01	0.02	0.06	0.02	0.02
SGC1870	SGC1780	Left ZF#5-TDD12-A1488-C	Right ZF#6-TDD12-A1488-N	r3	0.05	0.91	0	0.04	0.03	0.05	0.03	0.11	0.87	0.02	0.04	0.03	0.02
SGC1870	SGC1780	Left ZF#5-TDD12-A1488-C	Right ZF#6-TDD12-A1488-N	r4	0.09	0.93	0.03	0.04	0.02	0.03	0.03	0.08	0.92	0.02	0.06	0.02	0.02
SGC1870	SGC1780	Left ZF#5-TDD12-A1488-C	Right ZF#6-TDD12-A1488-N	Average	0.0575	0.9225	0.0175	0.045	0.025	0.04	0.02	0.09	0.8925	0.0225	0.0525	0.025	0.0225
SGC1870	SGC1780	Left ZF#5-TDD12-A1488-C	Right ZF#6-TDD12-A1488-N	StDev	0.025	0.118708	0.015	0.01	0.0057735	0.0182574	0.011547	0.0391578	0.100125	0.005	0.00957427	0.0057735	0.005
SGC1871	SGC1781	Left ZF#5-TDD12-A1488-N	Right ZF#6-TDD12-A1488-C	r1	0.06	0.18	0.04	0.03	0.02	0.04	0.02	0.04	0.15	0.05	0.08	0.02	0.02
SGC1871	SGC1781	Left ZF#5-TDD12-A1488-N	Right ZF#6-TDD12-A1488-C	r2	0.05	0.22	0.03	0.02	0.03	0.04	0.03	0.09	0.17	0.03	0.03	0.04	0.02
SGC1871	SGC1781	Left ZF#5-TDD12-A1488-N	Right ZF#6-TDD12-A1488-C	r3	0.05	0.18	0.01	0.05	0.01	0.03	0.03	0.06	0.15	0.02	0.02	0.01	0.02
SGC1871	SGC1781	Left ZF#5-TDD12-A1488-N	Right ZF#6-TDD12-A1488-C	r4	0.06	0.28	0.02	0.03	0.03	0.03	0.03	0.04	0.25	0.01	0.07	0.02	0.01
SGC1871	SGC1781	Left ZF#5-TDD12-A1488-N	Right ZF#6-TDD12-A1488-C	Average	0.055	0.215	0.025	0.0325	0.0225	0.035	0.0275	0.0575	0.18	0.0275	0.05	0.0225	0.0175
SGC1871	SGC1781	Left ZF#5-TDD12-A1488-N	Right ZF#6-TDD12-A1488-C	StDev	0.0057735	0.0472582	0.0129099	0.0125831	0.00957427	0.0057735	0.005	0.0236291	0.0476095	0.0170783	0.0294392	0.0125831	0.005
SGC1872	SGC1782	Left ZF#5-TDD13-G1411-C	Right ZF#6-TDD13-G1411-N	r1	0.07	0.05	0.01	0.03	0.02	0.04	0.02	0.02	0.04	0.02	0.05	0.03	0.03
SGC1872	SGC1782	Left ZF#5-TDD13-G1411-C	Right ZF#6-TDD13-G1411-N	r2	0.08	0.12	0.02	0.04	0.02	0.04	0.04	0.06	0.08	0.01	0.03	0.02	0.02
SGC1872	SGC1782	Left ZF#5-TDD13-G1411-C	Right ZF#6-TDD13-G1411-N	r3	0.03	0.09	0.03	0.04	0.02	0.04	0.04	0.04	0.08	0.02	0.04	0.01	0.01
SGC1872	SGC1782	Left ZF#5-TDD13-G1411-C	Right ZF#6-TDD13-G1411-N	r4	0.05	0.12	0.02	0.03	0.03	0.02	0.03	0.03	0.1	0.01	0.06	0.02	0.02
SGC1872	SGC1782	Left ZF#5-TDD13-G1411-C	Right ZF#6-TDD13-G1411-N	Average	0.0575	0.095	0.02	0.035	0.0225	0.035	0.0325	0.0375	0.075	0.015	0.045	0.02	0.02
SGC1872	SGC1782	Left ZF#5-TDD13-G1411-C	Right ZF#6-TDD13-G1411-N	StDev	0.0221736	0.0331662	0.00816497	0.0057735	0.005	0.01	0.00957427	0.0170783	0.0251661	0.0057735	0.0129099	0.00816497	0.00816497
SGC1873	SGC1783	Left ZF#5-TDD13-G1411-N	Right ZF#6-TDD13-G1411-C	r1	0.06	0.03	0.03	0.03	0.02	0.05	0.03	0.02	0.02	0.02	0.03	0.04	0.02
SGC1873	SGC1783	Left ZF#5-TDD13-G1411-N	Right ZF#6-TDD13-G1411-C	r2	0.04	0.06	0.01	0.03	0.01	0.02	0.02	0.02	0.04	0.02	0.02	0.04	0.02
SGC1873	SGC1783	Left ZF#5-TDD13-G1411-N	Right ZF#6-TDD13-G1411-C	r3	0.04	0.07	0.02	0.03	0.02	0.05	0.03	0.04	0.05	0.01	0.05	0.01	0.03
SGC1873	SGC1783	Left ZF#5-TDD13-G1411-N	Right ZF#6-TDD13-G1411-C	r4	0.06	0.11	0.02	0.06	0.03	0.05	0.05	0.05	0.09	0.05	0.06	0.03	0.02
SGC1873	SGC1783	Left ZF#5-TDD13-G1411-N	Right ZF#6-TDD13-G1411-C	Average	0.05	0.0675	0.02	0.0375	0.02	0.0425	0.0325	0.0325	0.05	0.025	0.04	0.03	0.0225
SGC1873	SGC1783	Left ZF#5-TDD13-G1411-N	Right ZF#6-TDD13-G1411-C	StDev	0.011547	0.0330404	0.00816497	0.015	0.00816497	0.015	0.0125831	0.015	0.0294392	0.0173205	0.0182574	0.0141421	0.005
SGC1874	SGC1784	Left ZF#5-TDD13-A1477-C	Right ZF#6-TDD13-A1477-N	r1	0.04	0.19	0.02	0.02	0	0.02	0.04	0.02	0.17	0.03	0.04	0.02	0.02
SGC1874	SGC1784	Left ZF#5-TDD13-A1477-C	Right ZF#6-TDD13-A1477-N	r2	0.07	0.16	0.03	0.03	0.02	0.03	0.03	0.03	0.14	0.02	0.04	0.01	0.03
SGC1874	SGC1784	Left ZF#5-TDD13-A1477-C	Right ZF#6-TDD13-A1477-N	r3	0.03	0.21	0.02	0.02	0.01	0.04	0.02	0.04	0.18	0.03	0.04	0.02	0.02
SGC1874	SGC1784	Left ZF#5-TDD13-A1477-C	Right ZF#6-TDD13-A1477-N	r4	0.03	0.3	0.02	0.04	0.03	0.04	0.05	0.07	0.27	0.01	0.04	0.02	0.02
SGC1874	SGC1784	Left ZF#5-TDD13-A1477-C	Right ZF#6-TDD13-A1477-N	Average	0.0425	0.215	0.0225	0.0275	0.015	0.0325	0.035	0.04	0.19	0.0225	0.04	0.0175	0.0225
SGC1874	SGC1784	Left ZF#5-TDD13-A1477-C	Right ZF#6-TDD13-A1477-N	StDev	0.0189297	0.0602771	0.005	0.00957427	0.0129099	0.00957427	0.0129099	0.0216025	0.0559762	0.00957427	0	0.005	0.005
SGC1875	SGC1785	Left ZF#5-TDD13-A1477-N	Right ZF#6-TDD13-A1477-C	r1	0.05	0.06	0.03	0.03	0.03	0.05	0.02	0.04	0.02	0.02	0.03	0.04	0.01
SGC1875	SGC1785	Left ZF#5-TDD13-A1477-N	Right ZF#6-TDD13-A1477-C	r2	0.05	0.05	0.01	0.02	0.01	0.03	0.02	0.01	0.04	0.01	0.06	0.03	0.03
SGC1875	SGC1785	Left ZF#5-TDD13-A1477-N	Right ZF#6-TDD13-A1477-C	r3	0.06	0.13	0.01	0.04	0.03	0.05	0.04	0.06	0.11	0.05	0.02	0.01	0.03
SGC1875	SGC1785	Left ZF#5-TDD13-A1477-N	Right ZF#6-TDD13-A1477-C	r4	0.06	0.12	0.04	0.04	0.03	0.04	0.05	0.05	0.11	0.02	0.06	0.02	0.02
SGC1875	SGC1785	Left ZF#5-TDD13-A1477-N	Right ZF#6-TDD13-A1477-C	Average	0.055	0.09	0.0225	0.0325	0.025	0.0425	0.0325	0.04	0.07	0.025	0.0425	0.025	0.0225
SGC1875	SGC1785	Left ZF#5-TDD13-A1477-N	Right ZF#6-TDD13-A1477-C	StDev	0.0057735	0.0408248	0.015	0.00957427	0.01	0.00957427	0.015	0.0216025	0.0469042	0.0173205	0.0206155	0.0129099	0.00957427
SGC1876	SGC1786	Left ZF#5-TDD14-G43-C	Right ZF#6-TDD14-G43-N	r1	0.06	9.12	0.19	0.69	0.07	0.37	0.53	0.96	9.09	0.07	0.05	0.03	0.02
SGC1876	SGC1786	Left ZF#5-TDD14-G43-C	Right ZF#6-TDD14-G43-N	r2	0.1	8.67	0.19	0.63	0.07	0.3	0.53	0.99	8.64	0.09	0.05	0.03	0.02
SGC1876	SGC1786	Left ZF#5-TDD14-G43-C	Right ZF#6-TDD14-G43-N	r3	0.1	9.85	0.16	0.62	0.07	0.37	0.64	0.96	9.83	0.08	0.03	0.03	0.01
SGC1876	SGC1786	Left ZF#5-TDD14-G43-C	Right ZF#6-TDD14-G43-N	r4	0.12	9.61	0.13	0.64	0.05	0.24	0.44	0.97	9.6	0.05	0.09	0.03	0.03
SGC1876	SGC1786	Left ZF#5-TDD14-G43-C	Right ZF#6-TDD14-G43-N	Average	0.095	9.3125	0.1675	0.645	0.065	0.32	0.535	0.97	9.29	0.0725	0.055	0.03	0.02
SGC1876	SGC1786	Left ZF#5-TDD14-G43-C	Right ZF#6-TDD14-G43-N	StDev	0.0251661	0.525127	0.0287228	0.0310913	0.01	0.0627163	0.0818535	0.0141421	0.532353	0.0170783	0.0251661	0	0.00816497
SGC1877	SGC1787	Left ZF#5-TDD14-G43-N	Right ZF#6-TDD14-G43-C	r1	0.06	1.14	0.02	0.17	0.1	0.08	0.29	0.05	1.11	0.08	0.06	0.04	0.03
SGC1877	SGC1787	Left ZF#5-TDD14-G43-N	Right ZF#6-TDD14-G43-C	r2	0.07	1.13	0.03	0.22	0.09	0.09	0.22	0.06	1.09	0.04	0.03	0.03	0.01
SGC1877	SGC1787	Left ZF#5-TDD14-G43-N	Right ZF#6-TDD14-G43-C	r3	0.04	1.24	0.02	0.17	0.09	0.09	0.26	0.07	1.2	0.07	0.05	0.01	0.03
SGC1877	SGC1787	Left ZF#5-TDD14-G43-N	Right ZF#6-TDD14-G43-C	r4	0.07	1.11	0.02	0.18	0.11	0.1	0.3	0.07	1.09	0.05	0.04	0.02	0.02
SGC1877	SGC1787	Left ZF#5-TDD14-G43-N	Right ZF#6-TDD14-G43-C	Average	0.06	1.155	0.0225	0.185	0.0975	0.09	0.2675	0.0625	1.1225	0.06	0.045	0.025	0.0225
SGC1877	SGC1787	Left ZF#5-TDD14-G43-N	Right ZF#6-TDD14-G43-C	StDev	0.0141421	0.058023	0.005	0.0238048	0.00957427	0.00816497	0.0359398	0.00957427	0.0525198	0.0182574	0.0129099	0.0129099	0.00957427
SGC1878	SGC1788	Left ZF#5-TDD14-A118-C	Right ZF#6-TDD14-A118-N	r1	0.07	2.55	0.09	0.05	0.03	0.11	0.39	0.03	2.54	0.04	0.08	0.03	0.03
SGC1878	SGC1788	Left ZF#5-TDD14-A118-C	Right ZF#6-TDD14-A118-N	r2	0.06	2.82	0.05	0.03	0.03	0.05	0.4	0.07	2.78	0.02	0.07	0.03	0.02
SGC1878	SGC1788	Left ZF#5-TDD14-A118-C	Right ZF#6-TDD14-A118-N	r3	0.06	3.57	0.04	0.09	0.03	0.03	0.31	0.07	3.54	0.02	0.04	0.01	0.02
SGC1878	SGC1788	Left ZF#5-TDD14-A118-C	Right ZF#6-TDD14-A118-N	r4	0.09	3.54	0.06	0.07	0.03	0.05	0.24	0.04	3.53	0.01	0.05	0.03	0
SGC1878	SGC1788	Left ZF#5-TDD14-A118-C	Right ZF#6-TDD14-A118-N	Average	0.07	3.12	0.06	0.06	0.03	0.06	0.335	0.0525	3.0975	0.0225	0.06	0.025	0.0175
SGC1878	SGC1788	Left ZF#5-TDD14-A118-C	Right ZF#6-TDD14-A118-N	StDev	0.0141421	0.514393	0.0216025	0.0258199	0	0.034641	0.0750555	0.0206155	0.514612	0.0125831	0.0182574	0.01	0.0125831
SGC1879	SGC1789	Left ZF#5-TDD14-A118-N	Right ZF#6-TDD14-A118-C	r1	0.07	0.56	0.01	0.03	0.03	0.05	0.37	0.03	0.53	0.02	0.07	0.02	0.01
SGC1879	SGC1789	Left ZF#5-TDD14-A118-N	Right ZF#6-TDD14-A118-C	r2	0.06	0.47	0.03	0.04	0.02	0.05	0.28	0.06	0.43	0.04	0.05	0.01	0.03
SGC1879	SGC1789	Left ZF#5-TDD14-A118-N	Right ZF#6-TDD14-A118-C	r3	0.07	0.56	0.03	0.09	0.02	0.03	0.39	0.05	0.54	0.02	0.03	0.03	0.02
SGC1879	SGC1789	Left ZF#5-TDD14-A118-N	Right ZF#6-TDD14-A118-C	r4	0.07	0.6	0.04	0.06	0.02	0.09	0.34	0.06	0.57	0.03	0.08	0.02	0.02
SGC1879	SGC1789	Left ZF#5-TDD14-A118-N	Right ZF#6-TDD14-A118-C	Average	0.0675	0.5475	0.0275	0.055	0.0225	0.055	0.345	0.05	0.5175	0.0275	0.0575	0.02	0.02
SGC1879	SGC1789	Left ZF#5-TDD14-A118-N	Right ZF#6-TDD14-A118-C	StDev	0.005	0.055	0.0125831	0.0264575	0.005	0.0251661	0.0479583	0.0141421	0.0607591	0.00957427	0.0221736	0.00816497	0.00816497
SGC1880	SGC1790	Left ZF#5-TDD15-G315-C	Right ZF#6-TDD15-G315-N	r1	0.08	8.21	0.18	0.61	0.05	0.21	0.51	0.86	8.2	0.05	0.09	0.01	0.01
SGC1880	SGC1790	Left ZF#5-TDD15-G315-C	Right ZF#6-TDD15-G315-N	r2	0.07	7.17	0.19	0.69	0.03	0.2	0.4	0.69	7.14	0.08	0.05	0.02	0.02
SGC1880	SGC1790	Left ZF#5-TDD15-G315-C	Right ZF#6-TDD15-G315-N	r3	0.09	9.08	0.13	0.79	0.05	0.19	0.37	0.94	9.06	0.05	0.06	0.05	0.04
SGC1880	SGC1790	Left ZF#5-TDD15-G315-C	Right ZF#6-TDD15-G315-N	r4	0.06	7.63	0.12	0.53	0.02	0.09	0.21	0.55	7.62	0.06	0.05	0	0.03
SGC1880	SGC1790	Left ZF#5-TDD15-G315-C	Right ZF#6-TDD15-G315-N	Average	0.075	8.0225	0.155	0.655	0.0375	0.1725	0.3725	0.76	8.005	0.06	0.0625	0.02	0.025
SGC1880	SGC1790	Left ZF#5-TDD15-G315-C	Right ZF#6-TDD15-G315-N	StDev	0.0129099	0.823463	0.0351188	0.111206	0.015	0.0556028	0.123929	0.174547	0.826136	0.0141421	0.0189297	0.0216025	0.0129099
SGC1881	SGC1791	Left ZF#5-TDD15-G315-N	Right ZF#6-TDD15-G315-C	r1	0.03	0.84	0.05	0.14	0.04	0.06	0.27	0.05	0.8	0.05	0.07	0.02	0.01
SGC1881	SGC1791	Left ZF#5-TDD15-G315-N	Right ZF#6-TDD15-G315-C	r2	0.04	0.96	0.04	0.13	0.09	0.08	0.25	0.03	0.96	0.03	0.05	0.03	0.03
SGC1881	SGC1791	Left ZF#5-TDD15-G315-N	Right ZF#6-TDD15-G315-C	r3	0.08	1.13	0.04	0.19	0.09	0.06	0.32	0.06	1.12	0.03	0.05	0.03	0.03
SGC1881	SGC1791	Left ZF#5-TDD15-G315-N	Right ZF#6-TDD15-G315-C	r4	0.1	0.92	0.02	0.17	0.1	0.04	0.34	0.06	0.89	0.04	0.04	0.04	0.02
SGC1881	SGC1791	Left ZF#5-TDD15-G315-N	Right ZF#6-TDD15-G315-C	Average	0.0625	0.9625	0.0375	0.1575	0.08	0.06	0.295	0.05	0.9425	0.0375	0.0525	0.03	0.0225
SGC1881	SGC1791	Left ZF#5-TDD15-G315-N	Right ZF#6-TDD15-G315-C	StDev	0.0330404	0.122304	0.0125831	0.0275379	0.0270801	0.0163299	0.0420317	0.0141421	0.135247	0.00957427	0.0125831	0.00816497	0.00957427
SGC1882	SGC1792	Left ZF#5-TDD15-A390-C	Right ZF#6-TDD15-A390-N	r1	0.05	6.62	0.07	0.14	0.02	0.1	0.69	0.15	6.59	0.04	0.07	0.04	0.03
SGC1882	SGC1792	Left ZF#5-TDD15-A390-C	Right ZF#6-TDD15-A390-N	r2	0.1	6.4	0.03	0.1	0.04	0.1	0.61	0.14	6.38	0.02	0.05	0.03	0.02
SGC1882	SGC1792	Left ZF#5-TDD15-A390-C	Right ZF#6-TDD15-A390-N	r3	0.05	8.06	0.06	0.16	0.02	0.11	0.61	0.21	8.04	0.02	0.08	0.03	0.03
SGC1882	SGC1792	Left ZF#5-TDD15-A390-C	Right ZF#6-TDD15-A390-N	r4	0.05	8.09	0.01	0.23	0.02	0.07	0.4	0.22	8.05	0.01	0.06	0.01	0.03
SGC1882	SGC1792	Left ZF#5-TDD15-A390-C	Right ZF#6-TDD15-A390-N	Average	0.0625	7.2925	0.0425	0.1575	0.025	0.095	0.5775	0.18	7.265	0.0225	0.065	0.0275	0.0275
SGC1882	SGC1792	Left ZF#5-TDD15-A390-C	Right ZF#6-TDD15-A390-N	StDev	0.025	0.908089	0.0275379	0.0543906	0.01	0.0173205	0.124197	0.0408248	0.904747	0.0125831	0.0129099	0.0125831	0.005
SGC1883	SGC1793	Left ZF#5-TDD15-A390-N	Right ZF#6-TDD15-A390-C	r1	0.08	1.71	0.06	0.14	0.03	0.09	1.21	0.15	1.62	0.05	0.03	0.03	0.02
SGC1883	SGC1793	Left ZF#5-TDD15-A390-N	Right ZF#6-TDD15-A390-C	r2	0.05	1.71	0.02	0.13	0.03	0.07	1.18	0.11	1.66	0.02	0.05	0.01	0.02
SGC1883	SGC1793	Left ZF#5-TDD15-A390-N	Right ZF#6-TDD15-A390-C	r3	0.04	1.85	0.05	0.19	0.06	0.1	1.45	0.18	1.77	0	0.02	0.04	0.02
SGC1883	SGC1793	Left ZF#5-TDD15-A390-N	Right ZF#6-TDD15-A390-C	r4	0.05	1.83	0.05	0.14	0.06	0.08	1.62	0.08	1.79	0.03	0.06	0.02	0.03
SGC1883	SGC1793	Left ZF#5-TDD15-A390-N	Right ZF#6-TDD15-A390-C	Average	0.055	1.775	0.045	0.15	0.045	0.085	1.365	0.13	1.71	0.025	0.04	0.025	0.0225
SGC1883	SGC1793	Left ZF#5-TDD15-A390-N	Right ZF#6-TDD15-A390-C	StDev	0.0173205	0.0754983	0.0173205	0.0270801	0.0173205	0.0129099	0.208567	0.0439697	0.0828654	0.0208167	0.0182574	0.0129099	0.005
SGC1884	SGC1794	Left ZF#5-TDD16-G1264-C	Right ZF#6-TDD16-G1264-N	r1	0.07	1.37	0.04	0.75	0.32	0.08	0.12	0.85	1.27	0.24	0.06	0.04	0.07
SGC1884	SGC1794	Left ZF#5-TDD16-G1264-C	Right ZF#6-TDD16-G1264-N	r2	0.09	1.19	0.05	0.75	0.22	0.07	0.09	0.75	1.13	0.21	0.04	0.05	0.09
SGC1884	SGC1794	Left ZF#5-TDD16-G1264-C	Right ZF#6-TDD16-G1264-N	r3	0.06	0.98	0.04	0.6	0.15	0.1	0.11	0.64	0.9	0.19	0.04	0.04	0.06
SGC1884	SGC1794	Left ZF#5-TDD16-G1264-C	Right ZF#6-TDD16-G1264-N	r4	0.06	0.93	0.04	0.53	0.19	0.07	0.08	0.54	0.85	0.11	0.06	0.02	0.12
SGC1884	SGC1794	Left ZF#5-TDD16-G1264-C	Right ZF#6-TDD16-G1264-N	Average	0.07	1.1175	0.0425	0.6575	0.22	0.08	0.1	0.695	1.0375	0.1875	0.05	0.0375	0.085
SGC1884	SGC1794	Left ZF#5-TDD16-G1264-C	Right ZF#6-TDD16-G1264-N	StDev	0.0141421	0.202546	0.005	0.110567	0.0725718	0.0141421	0.0182574	0.134288	0.19721	0.0556028	0.011547	0.0125831	0.0264575
SGC1885	SGC1795	Left ZF#5-TDD16-G1264-N	Right ZF#6-TDD16-G1264-C	r1	0.09	0.52	0.08	0.27	0.02	0.12	0.11	0.1	0.47	0.02	0.05	0.04	0.03
SGC1885	SGC1795	Left ZF#5-TDD16-G1264-N	Right ZF#6-TDD16-G1264-C	r2	0.04	0.4	0.08	0.26	0.02	0.14	0.12	0.06	0.38	0.02	0.05	0.04	0.02
SGC1885	SGC1795	Left ZF#5-TDD16-G1264-N	Right ZF#6-TDD16-G1264-C	r3	0.05	0.55	0.05	0.32	0.04	0.14	0.15	0.08	0.51	0.02	0.05	0.02	0.03
SGC1885	SGC1795	Left ZF#5-TDD16-G1264-N	Right ZF#6-TDD16-G1264-C	r4	0.13	0.55	0.06	0.29	0.01	0.09	0.1	0.1	0.53	0.03	0.07	0.06	0.03
SGC1885	SGC1795	Left ZF#5-TDD16-G1264-N	Right ZF#6-TDD16-G1264-C	Average	0.0775	0.505	0.0675	0.285	0.0225	0.1225	0.12	0.085	0.4725	0.0225	0.055	0.04	0.0275
SGC1885	SGC1795	Left ZF#5-TDD16-G1264-N	Right ZF#6-TDD16-G1264-C	StDev	0.0411299	0.0714143	0.015	0.0264575	0.0125831	0.0236291	0.0216025	0.0191485	0.0665207	0.005	0.01	0.0163299	0.005
NA	SGC1797	NA	Right ZF#6-TDD16-G1342-N	r1	0.08	0.05	0	0.04	0.03	0.05	0.01	0.03	0.03	0.02	0.03	0.02	0.01
NA	SGC1797	NA	Right ZF#6-TDD16-G1342-N	r2	0.07	0.03	0.01	0.03	0.03	0.04	0.05	0.02	0.02	0.01	0.05	0.03	0.02
NA	SGC1797	NA	Right ZF#6-TDD16-G1342-N	r3	0.06	0.12	0.03	0.05	0.03	0.05	0.09	0.07	0.09	0.02	0.04	0.03	0.01
NA	SGC1797	NA	Right ZF#6-TDD16-G1342-N	r4	0.07	0.08	0.01	0.06	0.01	0.05	0.03	0.04	0.05	0.02	0.05	0.02	0.02
NA	SGC1797	NA	Right ZF#6-TDD16-G1342-N	Average	0.07	0.07	0.0125	0.045	0.025	0.0475	0.045	0.04	0.0475	0.0175	0.0425	0.025	0.015
NA	SGC1797	NA	Right ZF#6-TDD16-G1342-N	StDev	0.00816497	0.0391578	0.0125831	0.0129099	0.01	0.005	0.0341565	0.0216025	0.030957	0.005	0.00957427	0.0057735	0.0057735
SGC1886	NA	Left ZF#5-TDD16-G1342-N	NA	r1	0.07	0.04	0.01	0.03	0.01	0.03	0.02	0.02	0.03	0.02	0.06	0.02	0.04
SGC1886	NA	Left ZF#5-TDD16-G1342-N	NA	r2	0.05	0.04	0	0.03	0.01	0.03	0.01	0.01	0.03	0.03	0.04	0.02	0.01
SGC1886	NA	Left ZF#5-TDD16-G1342-N	NA	r3	0.05	0.11	0.02	0.03	0.03	0.04	0.06	0.07	0.06	0.02	0.03	0.02	0.02
SGC1886	NA	Left ZF#5-TDD16-G1342-N	NA	r4	0.07	0.06	0.01	0.01	0.01	0.01	0.03	0.02	0.04	0.01	0.03	0.02	0.02
SGC1886	NA	Left ZF#5-TDD16-G1342-N	NA	Average	0.06	0.0625	0.01	0.025	0.015	0.0275	0.03	0.03	0.04	0.02	0.04	0.02	0.0225
SGC1886	NA	Left ZF#5-TDD16-G1342-N	NA	StDev	0.011547	0.0330404	0.00816497	0.01	0.01	0.0125831	0.0216025	0.0270801	0.0141421	0.00816497	0.0141421	0	0.0125831
SGC1888	SGC1798	Left ZF#5-TDD17-G2087-C	Right ZF#6-TDD17-G2087-N	r1	0.06	0.09	0.03	0.04	0.04	0.05	0.02	0.03	0.06	0.01	0.06	0.01	0.02
SGC1888	SGC1798	Left ZF#5-TDD17-G2087-C	Right ZF#6-TDD17-G2087-N	r2	0.06	0.12	0.03	0.02	0.03	0.07	0.02	0.05	0.08	0	0.06	0.01	0
SGC1888	SGC1798	Left ZF#5-TDD17-G2087-C	Right ZF#6-TDD17-G2087-N	r3	0.06	0.14	0.01	0.06	0.04	0.05	0.05	0.03	0.13	0.02	0.04	0.02	0.02
SGC1888	SGC1798	Left ZF#5-TDD17-G2087-C	Right ZF#6-TDD17-G2087-N	r4	0.08	0.1	0.02	0.04	0.01	0.02	0.01	0.06	0.07	0.01	0.06	0.04	0.02
SGC1888	SGC1798	Left ZF#5-TDD17-G2087-C	Right ZF#6-TDD17-G2087-N	Average	0.065	0.1125	0.0225	0.04	0.03	0.0475	0.025	0.0425	0.085	0.01	0.055	0.02	0.015
SGC1888	SGC1798	Left ZF#5-TDD17-G2087-C	Right ZF#6-TDD17-G2087-N	StDev	0.01	0.0221736	0.00957427	0.0163299	0.0141421	0.0206155	0.0173205	0.015	0.0310913	0.00816497	0.01	0.0141421	0.01
SGC1889	SGC1799	Left ZF#5-TDD17-G2087-N	Right ZF#6-TDD17-G2087-C	r1	0.11	0.06	0.01	0.02	0.02	0.03	0.01	0.02	0.04	0.02	0.06	0.03	0
SGC1889	SGC1799	Left ZF#5-TDD17-G2087-N	Right ZF#6-TDD17-G2087-C	r2	0.07	0.07	0.02	0.03	0.03	0.02	0.03	0.03	0.04	0.01	0.06	0.02	0.03
SGC1889	SGC1799	Left ZF#5-TDD17-G2087-N	Right ZF#6-TDD17-G2087-C	r3	0.06	0.09	0.03	0.05	0.03	0.03	0.03	0.05	0.07	0.03	0.02	0.03	0.01
SGC1889	SGC1799	Left ZF#5-TDD17-G2087-N	Right ZF#6-TDD17-G2087-C	r4	0.06	0.08	0.01	0.02	0.02	0.04	0	0.02	0.06	0.02	0.07	0.03	0.01
SGC1889	SGC1799	Left ZF#5-TDD17-G2087-N	Right ZF#6-TDD17-G2087-C	Average	0.075	0.075	0.0175	0.03	0.025	0.03	0.0175	0.03	0.0525	0.02	0.0525	0.0275	0.0125
SGC1889	SGC1799	Left ZF#5-TDD17-G2087-N	Right ZF#6-TDD17-G2087-C	StDev	0.0238048	0.0129099	0.00957427	0.0141421	0.0057735	0.00816497	0.015	0.0141421	0.015	0.00816497	0.0221736	0.005	0.0125831
SGC1890	SGC1800	Left ZF#5-TDD17-G2156-C	Right ZF#6-TDD17-G2156-N	r1	0.1	0.18	0.02	0.05	0.01	0.04	0.02	0.03	0.15	0.02	0.07	0.01	0.02
SGC1890	SGC1800	Left ZF#5-TDD17-G2156-C	Right ZF#6-TDD17-G2156-N	r2	0.08	0.2	0	0.05	0.01	0.05	0.01	0.07	0.16	0.01	0.04	0.02	0.02
SGC1890	SGC1800	Left ZF#5-TDD17-G2156-C	Right ZF#6-TDD17-G2156-N	r3	0.07	0.24	0.03	0.04	0.02	0.04	0.01	0.04	0.22	0.01	0.06	0	0.01
SGC1890	SGC1800	Left ZF#5-TDD17-G2156-C	Right ZF#6-TDD17-G2156-N	r4	0.09	0.3	0.02	0.05	0.03	0.03	0.05	0.09	0.26	0.03	0.07	0.02	0.01
SGC1890	SGC1800	Left ZF#5-TDD17-G2156-C	Right ZF#6-TDD17-G2156-N	Average	0.085	0.23	0.0175	0.0475	0.0175	0.04	0.0225	0.0575	0.1975	0.0175	0.06	0.0125	0.015
SGC1890	SGC1800	Left ZF#5-TDD17-G2156-C	Right ZF#6-TDD17-G2156-N	StDev	0.0129099	0.052915	0.0125831	0.005	0.00957427	0.00816497	0.0189297	0.0275379	0.0518813	0.00957427	0.0141421	0.00957427	0.0057735
SGC1891	SGC1801	Left ZF#5-TDD17-G2156-N	Right ZF#6-TDD17-G2156-C	r1	0.06	0.17	0.03	0.03	0.01	0.05	0.02	0.06	0.14	0.02	0.07	0.03	0.02
SGC1891	SGC1801	Left ZF#5-TDD17-G2156-N	Right ZF#6-TDD17-G2156-C	r2	0.08	0.18	0.02	0.03	0.05	0.03	0.03	0.08	0.14	0	0.06	0	0.02
SGC1891	SGC1801	Left ZF#5-TDD17-G2156-N	Right ZF#6-TDD17-G2156-C	r3	0.05	0.2	0.03	0.04	0.02	0.04	0.02	0.05	0.18	0.02	0.08	0.02	0.02
SGC1891	SGC1801	Left ZF#5-TDD17-G2156-N	Right ZF#6-TDD17-G2156-C	r4	0.07	0.27	0.01	0.05	0.02	0.02	0.07	0.08	0.25	0.02	0.05	0.03	0.01
SGC1891	SGC1801	Left ZF#5-TDD17-G2156-N	Right ZF#6-TDD17-G2156-C	Average	0.065	0.205	0.0225	0.0375	0.025	0.035	0.035	0.0675	0.1775	0.015	0.065	0.02	0.0175
SGC1891	SGC1801	Left ZF#5-TDD17-G2156-N	Right ZF#6-TDD17-G2156-C	StDev	0.0129099	0.0450925	0.00957427	0.00957427	0.0173205	0.0129099	0.0238048	0.015	0.0518813	0.01	0.0129099	0.0141421	0.005
SGC1908	SGC1818	Left ZF#5-TDD18-G181-C	Right ZF#6-TDD18-G181-N	r1	0.1	2.06	0.27	0.3	0.06	0.67	0.32	1.27	1.9	0.03	0.1	0.04	0.03
SGC1908	SGC1818	Left ZF#5-TDD18-G181-C	Right ZF#6-TDD18-G181-N	r2	0.07	2.27	0.17	0.39	0.14	0.69	0.37	1.23	2.16	0.03	0.05	0.05	0.02
SGC1908	SGC1818	Left ZF#5-TDD18-G181-C	Right ZF#6-TDD18-G181-N	r3	0.08	2.46	0.19	0.45	0.07	0.63	0.33	1.34	2.32	0.04	0.07	0.04	0.03
SGC1908	SGC1818	Left ZF#5-TDD18-G181-C	Right ZF#6-TDD18-G181-N	r4	0.09	2.7	0.13	0.39	0.11	0.57	0.33	1.49	2.61	0.02	0.05	0.04	0.03
SGC1908	SGC1818	Left ZF#5-TDD18-G181-C	Right ZF#6-TDD18-G181-N	Average	0.085	2.3725	0.19	0.3825	0.095	0.64	0.3375	1.3325	2.2475	0.03	0.0675	0.0425	0.0275
SGC1908	SGC1818	Left ZF#5-TDD18-G181-C	Right ZF#6-TDD18-G181-N	StDev	0.0129099	0.272687	0.0588784	0.0618466	0.0369685	0.052915	0.0221736	0.114419	0.297251	0.00816497	0.0236291	0.005	0.005
SGC1909	SGC1819	Left ZF#5-TDD18-G181-N	Right ZF#6-TDD18-G181-C	r1	0.05	0.69	0.06	0.63	0.15	0.08	0.11	0.29	0.53	0.24	0.04	0.04	0.09
SGC1909	SGC1819	Left ZF#5-TDD18-G181-N	Right ZF#6-TDD18-G181-C	r2	0.05	0.53	0.02	0.35	0.09	0.1	0.1	0.24	0.42	0.17	0.03	0.02	0.06
SGC1909	SGC1819	Left ZF#5-TDD18-G181-N	Right ZF#6-TDD18-G181-C	r3	0.08	0.64	0.04	0.5	0.14	0.15	0.12	0.24	0.5	0.2	0.03	0.04	0.08
SGC1909	SGC1819	Left ZF#5-TDD18-G181-N	Right ZF#6-TDD18-G181-C	r4	0.07	0.66	0.04	0.48	0.13	0.08	0.13	0.34	0.47	0.18	0.05	0.01	0.06
SGC1909	SGC1819	Left ZF#5-TDD18-G181-N	Right ZF#6-TDD18-G181-C	Average	0.0625	0.63	0.04	0.49	0.1275	0.1025	0.115	0.2775	0.48	0.1975	0.0375	0.0275	0.0725
SGC1909	SGC1819	Left ZF#5-TDD18-G181-N	Right ZF#6-TDD18-G181-C	StDev	0.015	0.0697615	0.0163299	0.114601	0.0262996	0.0330404	0.0129099	0.0478714	0.0469042	0.030957	0.00957427	0.015	0.015
SGC1910	SGC1820	Left ZF#5-TDD18-A250-C	Right ZF#6-TDD18-A250-N	r1	0.1	9.93	0.69	0.76	0.04	0.22	0.8	7.59	9.71	0.01	0.04	0.05	0.01
SGC1910	SGC1820	Left ZF#5-TDD18-A250-C	Right ZF#6-TDD18-A250-N	r2	0.07	10.69	0.46	0.79	0.01	0.18	0.79	8.27	10.52	0.01	0.05	0.02	0.04
SGC1910	SGC1820	Left ZF#5-TDD18-A250-C	Right ZF#6-TDD18-A250-N	r3	0.07	11.47	0.4	0.95	0.02	0.15	0.6	8.64	11.22	0.03	0.06	0.03	0.03
SGC1910	SGC1820	Left ZF#5-TDD18-A250-C	Right ZF#6-TDD18-A250-N	r4	0.08	12.66	0.33	0.95	0.02	0.19	0.69	9.6	12.46	0.01	0.06	0.04	0.04
SGC1910	SGC1820	Left ZF#5-TDD18-A250-C	Right ZF#6-TDD18-A250-N	Average	0.08	11.1875	0.47	0.8625	0.0225	0.185	0.72	8.525	10.9775	0.015	0.0525	0.035	0.03
SGC1910	SGC1820	Left ZF#5-TDD18-A250-C	Right ZF#6-TDD18-A250-N	StDev	0.0141421	1.16574	0.155991	0.101776	0.0125831	0.0288675	0.094163	0.838272	1.16511	0.01	0.00957427	0.0129099	0.0141421
SGC1911	SGC1821	Left ZF#5-TDD18-A250-N	Right ZF#6-TDD18-A250-C	r1	0.19	5.86	0.17	2.1	0.02	0.11	6.73	3.19	5.61	0.03	0.05	0	0.05
SGC1911	SGC1821	Left ZF#5-TDD18-A250-N	Right ZF#6-TDD18-A250-C	r2	0.17	6.1	0.17	2.23	0.03	0.08	7.44	3.12	5.9	0.05	0.05	0.04	0.05
SGC1911	SGC1821	Left ZF#5-TDD18-A250-N	Right ZF#6-TDD18-A250-C	r3	0.14	6.91	0.13	2.63	0.04	0.07	7.65	3.57	6.65	0.04	0.02	0.01	0.03
SGC1911	SGC1821	Left ZF#5-TDD18-A250-N	Right ZF#6-TDD18-A250-C	r4	0.18	6.47	0.1	2.2	0.04	0.07	7.51	3.31	6.18	0	0.05	0.02	0.03
SGC1911	SGC1821	Left ZF#5-TDD18-A250-N	Right ZF#6-TDD18-A250-C	Average	0.17	6.335	0.1425	2.29	0.0325	0.0825	7.3325	3.2975	6.085	0.03	0.0425	0.0175	0.04
SGC1911	SGC1821	Left ZF#5-TDD18-A250-N	Right ZF#6-TDD18-A250-C	StDev	0.0216025	0.458148	0.0340343	0.233381	0.00957427	0.0189297	0.411045	0.197885	0.442757	0.0216025	0.015	0.0170783	0.011547
SGC1912	SGC1822	Left ZF#5-TDD19-G234-C	Right ZF#6-TDD19-G234-N	r1	0.08	0.06	0.01	0.03	0.01	0.03	0.01	0.04	0.03	0.02	0.05	0.01	0.03
SGC1912	SGC1822	Left ZF#5-TDD19-G234-C	Right ZF#6-TDD19-G234-N	r2	0.03	0.03	0.02	0.03	0.02	0.03	0.01	0.02	0.02	0.02	0.06	0.04	0.03
SGC1912	SGC1822	Left ZF#5-TDD19-G234-C	Right ZF#6-TDD19-G234-N	r3	0.07	0.07	0.01	0.05	0.05	0.02	0.05	0.03	0.05	0.01	0.05	0.03	0.06
SGC1912	SGC1822	Left ZF#5-TDD19-G234-C	Right ZF#6-TDD19-G234-N	r4	0.07	0.09	0.03	0.05	0.02	0.04	0.02	0.06	0.07	0.01	0.04	0.02	0.03
SGC1912	SGC1822	Left ZF#5-TDD19-G234-C	Right ZF#6-TDD19-G234-N	Average	0.0625	0.0625	0.0175	0.04	0.025	0.03	0.0225	0.0375	0.0425	0.015	0.05	0.025	0.0375
SGC1912	SGC1822	Left ZF#5-TDD19-G234-C	Right ZF#6-TDD19-G234-N	StDev	0.0221736	0.025	0.00957427	0.011547	0.0173205	0.00816497	0.0189297	0.0170783	0.0221736	0.0057735	0.00816497	0.0129099	0.015
SGC1913	SGC1823	Left ZF#5-TDD19-G234-N	Right ZF#6-TDD19-G234-C	r1	0.06	0.05	0.02	0.02	0.02	0.04	0.01	0.04	0.01	0.04	0.06	0.02	0.02
SGC1913	SGC1823	Left ZF#5-TDD19-G234-N	Right ZF#6-TDD19-G234-C	r2	0.05	0.05	0.03	0.03	0.01	0.04	0.04	0.02	0.03	0.02	0.04	0.01	0.02
SGC1913	SGC1823	Left ZF#5-TDD19-G234-N	Right ZF#6-TDD19-G234-C	r3	0.03	0.1	0.03	0.02	0.04	0.03	0.04	0.05	0.08	0.02	0.04	0.04	0.01
SGC1913	SGC1823	Left ZF#5-TDD19-G234-N	Right ZF#6-TDD19-G234-C	r4	0.05	0.11	0.02	0.04	0.03	0.02	0.02	0.06	0.09	0.01	0.06	0.01	0.03
SGC1913	SGC1823	Left ZF#5-TDD19-G234-N	Right ZF#6-TDD19-G234-C	Average	0.0475	0.0775	0.025	0.0275	0.025	0.0325	0.0275	0.0425	0.0525	0.0225	0.05	0.02	0.02
SGC1913	SGC1823	Left ZF#5-TDD19-G234-N	Right ZF#6-TDD19-G234-C	StDev	0.0125831	0.0320156	0.0057735	0.00957427	0.0129099	0.00957427	0.015	0.0170783	0.0386221	0.0125831	0.011547	0.0141421	0.00816497
NA	SGC1825	NA	Right ZF#6-TDD19-G321-C	r1	0.05	0.02	0.02	0.03	0.02	0.03	0.02	0	0.02	0.01	0.04	0.05	0.02
NA	SGC1825	NA	Right ZF#6-TDD19-G321-C	r2	0.05	0.07	0.02	0.02	0.02	0.04	0.04	0.03	0.05	0.02	0.05	0.01	0.03
NA	SGC1825	NA	Right ZF#6-TDD19-G321-C	r3	0.05	0.06	0.02	0.03	0.02	0.03	0.02	0.02	0.05	0.02	0.07	0.02	0.03
NA	SGC1825	NA	Right ZF#6-TDD19-G321-C	r4	0.06	0.06	0.03	0.04	0.02	0.02	0.03	0.04	0.04	0.02	0.06	0.02	0.02
NA	SGC1825	NA	Right ZF#6-TDD19-G321-C	Average	0.0525	0.0525	0.0225	0.03	0.02	0.03	0.0275	0.0225	0.04	0.0175	0.055	0.025	0.025
NA	SGC1825	NA	Right ZF#6-TDD19-G321-C	StDev	0.005	0.0221736	0.005	0.00816497	0	0.00816497	0.00957427	0.0170783	0.0141421	0.005	0.0129099	0.0173205	0.0057735
SGC1914	NA	Left ZF#5-TDD19-G321-C	NA	r1	0.07	0.03	0.03	0.01	0.02	0.05	0.02	0.01	0.02	0.01	0.05	0.03	0.02
SGC1914	NA	Left ZF#5-TDD19-G321-C	NA	r2	0.06	0.08	0.01	0.05	0	0.03	0.03	0.05	0.04	0.01	0.02	0.03	0.03
SGC1914	NA	Left ZF#5-TDD19-G321-C	NA	r3	0.07	0.03	0.02	0.02	0.03	0.04	0.06	0.03	0.01	0.01	0.04	0.02	0
SGC1914	NA	Left ZF#5-TDD19-G321-C	NA	r4	0.06	0.1	0.03	0.03	0.02	0.05	0.07	0.06	0.06	0.03	0.06	0.02	0.03
SGC1914	NA	Left ZF#5-TDD19-G321-C	NA	Average	0.065	0.06	0.0225	0.0275	0.0175	0.0425	0.045	0.0375	0.0325	0.015	0.0425	0.025	0.02
SGC1914	NA	Left ZF#5-TDD19-G321-C	NA	StDev	0.0057735	0.0355903	0.00957427	0.0170783	0.0125831	0.00957427	0.0238048	0.0221736	0.0221736	0.01	0.0170783	0.0057735	0.0141421
EGFP				r1	0.06	0.05	0.03	0.01	0.03	0.02	0.03	0.04	0.01	0.01	0.05	0.03	0.03
EGFP				r2	0.11	0.09	0.02	0.03	0.05	0.03	0.05	0.05	0.07	0.02	0.03	0.02	0.03
EGFP				r3	0.03	0.04	0.01	0.02	0.01	0.03	0.03	0	0.03	0.01	0.02	0.03	0.01
EGFP				r4	0.06	0.18	0.02	0.08	0.08	0.08	0.08	0.13	0.16	0.03	0.08	0.01	0.02
EGFP				Average	0.065	0.09	0.02	0.035	0.0425	0.04	0.0475	0.055	0.0675	0.0175	0.045	0.0225	0.0225
EGFP				StDev	0.0331662	0.0637704	0.00816497	0.0310913	0.0298608	0.0270801	0.0236291	0.0544671	0.0665207	0.00957427	0.0264575	0.00957427	0.00957427
