# Supplementary material for: Compact zinc finger architecture utilizing toxin-derived cytidine deaminases for highly efficient base editing in human cells
Source: Nat Commun. 2024 Feb 15;15:1181. doi: 10.1038/s41467-024-45100-w (PMC10869815; doi:10.1038/s41467-024-45100-w)
Supplement: Supplementary file 11 — Supplementary Dataset 7 [file 41467_2024_45100_MOESM11_ESM.xlsx]

## Sheet: Sheet1
Supplementary Data 7. TDD-derived ZF-CBEs targeting CIITA: TDD21 to TDD31. See supplementary data 15-17 for full construct annotations.
Construct IDs		ZF-CBE-Nickase					Base Editing %
Left arm	Right arm	Left arm	Right arm	Nickase		Indel %	Stop %	C0	C2	C5	C6	C8	C10	C11	C14	C15	C16	C18
		EGFP			r1	0.06	0.05	0.03	0	0.02	0.03	0.02	0.03	0.02	0.02	0.06	0.03	0.01
		EGFP			r2	0.05	0.04	0.01	0.03	0.01	0.03	0.02	0.03	0.01	0.01	0.04	0.01	0.02
		EGFP			r3	0.06	0.03	0	0.01	0.01	0.05	0.01	0.02	0.01	0.02	0.06	0.02	0.01
		EGFP			r4	0.07	0.03	0.02	0.03	0.01	0.02	0.03	0.03	0.01	0.01	0.05	0.02	0.01
		EGFP			r5	0.06	0.05	0.02	0.03	0.01	0.07	0.02	0.04	0.03	0.02	0.05	0.01	0.04
		EGFP			r6	0.09	0.03	0.03	0.01	0.03	0.02	0.02	0.01	0.02	0.02	0.05	0.01	0.01
		EGFP			Average	0.065	0.0383333	0.0183333	0.0183333	0.015	0.0366667	0.02	0.0266667	0.0166667	0.0166667	0.0516667	0.0166667	0.0166667
		EGFP			StDev	0.013784	0.00983192	0.0116905	0.0132916	0.0083666	0.0196638	0.00632456	0.010328	0.00816497	0.00516398	0.00752773	0.00816497	0.0121106
SGC23324	SGC23354	Left ZF #5-TDD20-G2274-N	Right ZF #6-TDD20-G2274-C	Yes	r1	0.13	0.03	0.01	0.04	0.03	0.05	0.02	0	0.03	0.01	0.13	0.06	0.04
SGC23324	SGC23354	Left ZF #5-TDD20-G2274-N	Right ZF #6-TDD20-G2274-C	Yes	r2	0.05	0.08	0.02	0.03	0.02	0.04	0.01	0.06	0.02	0.01	0.07	0.02	0.02
SGC23324	SGC23354	Left ZF #5-TDD20-G2274-N	Right ZF #6-TDD20-G2274-C	Yes	Average	0.09	0.055	0.015	0.035	0.025	0.045	0.015	0.03	0.025	0.01	0.1	0.04	0.03
SGC23324	SGC23354	Left ZF #5-TDD20-G2274-N	Right ZF #6-TDD20-G2274-C	Yes	StDev	0.0565685	0.0353553	0.00707107	0.00707107	0.00707107	0.00707107	0.00707107	0.0424264	0.00707107	0	0.0424264	0.0282843	0.0141421
SGC23324	SGC23354	Left ZF #5-TDD20-G2274-N	Right ZF #6-TDD20-G2274-C	No	r1	0.06	0.05	0	0.03	0.01	0.03	0.04	0.02	0.03	0.03	0.07	0.03	0
SGC23324	SGC23354	Left ZF #5-TDD20-G2274-N	Right ZF #6-TDD20-G2274-C	No	r2	0.07	0.07	0.01	0.02	0.02	0.03	0.01	0.03	0.04	0.02	0.03	0.02	0
SGC23324	SGC23354	Left ZF #5-TDD20-G2274-N	Right ZF #6-TDD20-G2274-C	No	Average	0.065	0.06	0.005	0.025	0.015	0.03	0.025	0.025	0.035	0.025	0.05	0.025	0
SGC23324	SGC23354	Left ZF #5-TDD20-G2274-N	Right ZF #6-TDD20-G2274-C	No	StDev	0.00707107	0.0141421	0.00707107	0.00707107	0.00707107	0	0.0212132	0.00707107	0.00707107	0.00707107	0.0282843	0.00707107	0
SGC23325	SGC23355	Left ZF #5-TDD20-E2341-N	Right ZF #6-TDD20-E2341-C	Yes	r1	0.12	2.38	0.02	0.09	0.03	0.03	0.03	0	2.38	0.02	0.02	0.02	0.03
SGC23325	SGC23355	Left ZF #5-TDD20-E2341-N	Right ZF #6-TDD20-E2341-C	Yes	r2	0.01	1.22	0.05	0.1	0.01	0.02	0.04	0.02	1.2	0.01	0.07	0.03	0
SGC23325	SGC23355	Left ZF #5-TDD20-E2341-N	Right ZF #6-TDD20-E2341-C	Yes	Average	0.065	1.8	0.035	0.095	0.02	0.025	0.035	0.01	1.79	0.015	0.045	0.025	0.015
SGC23325	SGC23355	Left ZF #5-TDD20-E2341-N	Right ZF #6-TDD20-E2341-C	Yes	StDev	0.0777817	0.820244	0.0212132	0.00707107	0.0141421	0.00707107	0.00707107	0.0141421	0.834386	0.00707107	0.0353553	0.00707107	0.0212132
SGC23325	SGC23355	Left ZF #5-TDD20-E2341-N	Right ZF #6-TDD20-E2341-C	No	r1	0.08	0.23	0.03	0.03	0.02	0.05	0.05	0.05	0.18	0.01	0.06	0.03	0.05
SGC23325	SGC23355	Left ZF #5-TDD20-E2341-N	Right ZF #6-TDD20-E2341-C	No	r2	0.1	0.15	0.01	0.03	0.03	0.01	0.03	0.01	0.14	0.03	0.06	0.01	0.03
SGC23325	SGC23355	Left ZF #5-TDD20-E2341-N	Right ZF #6-TDD20-E2341-C	No	Average	0.09	0.19	0.02	0.03	0.025	0.03	0.04	0.03	0.16	0.02	0.06	0.02	0.04
SGC23325	SGC23355	Left ZF #5-TDD20-E2341-N	Right ZF #6-TDD20-E2341-C	No	StDev	0.0141421	0.0565685	0.0141421	0	0.00707107	0.0282843	0.0141421	0.0282843	0.0282843	0.0141421	0	0.0141421	0.0141421
SGC23326	SGC23356	Left ZF #5-TDD20-W2346-N	Right ZF #6-TDD20-W2346-C	Yes	r1	0.08	1.73	0	0.15	0.01	0.04	0.05	0.02	1.72	0.01	0.05	0.04	0.05
SGC23326	SGC23356	Left ZF #5-TDD20-W2346-N	Right ZF #6-TDD20-W2346-C	Yes	r2	0.09	1.04	0.02	0.03	0.04	0.06	0.02	0.03	1.02	0.02	0.03	0.03	0.03
SGC23326	SGC23356	Left ZF #5-TDD20-W2346-N	Right ZF #6-TDD20-W2346-C	Yes	Average	0.085	1.385	0.01	0.09	0.025	0.05	0.035	0.025	1.37	0.015	0.04	0.035	0.04
SGC23326	SGC23356	Left ZF #5-TDD20-W2346-N	Right ZF #6-TDD20-W2346-C	Yes	StDev	0.00707107	0.487904	0.0141421	0.0848528	0.0212132	0.0141421	0.0212132	0.00707107	0.494975	0.00707107	0.0141421	0.00707107	0.0141421
SGC23326	SGC23356	Left ZF #5-TDD20-W2346-N	Right ZF #6-TDD20-W2346-C	No	r1	0.03	0.13	0.06	0.01	0.02	0.04	0.03	0.03	0.1	0.03	0.06	0.02	0
SGC23326	SGC23356	Left ZF #5-TDD20-W2346-N	Right ZF #6-TDD20-W2346-C	No	r2	0.09	0.15	0.02	0.03	0.04	0.04	0.01	0.03	0.14	0.03	0.06	0.04	0.03
SGC23326	SGC23356	Left ZF #5-TDD20-W2346-N	Right ZF #6-TDD20-W2346-C	No	Average	0.06	0.14	0.04	0.02	0.03	0.04	0.02	0.03	0.12	0.03	0.06	0.03	0.015
SGC23326	SGC23356	Left ZF #5-TDD20-W2346-N	Right ZF #6-TDD20-W2346-C	No	StDev	0.0424264	0.0141421	0.0282843	0.0141421	0.0141421	0	0.0141421	0	0.0282843	0	0	0.0141421	0.0212132
SGC23327	SGC23357	Left ZF #5-TDD21-G46-N	Right ZF #6-TDD21-G46-C	Yes	r1	0.08	0.05	0	0	0.08	0.05	0.05	0.05	0	0.03	0.08	0.06	0.01
SGC23327	SGC23357	Left ZF #5-TDD21-G46-N	Right ZF #6-TDD21-G46-C	Yes	r2	0.09	0.14	0	0.02	0.06	0.03	0.02	0.07	0.08	0.03	0.09	0.05	0
SGC23327	SGC23357	Left ZF #5-TDD21-G46-N	Right ZF #6-TDD21-G46-C	Yes	Average	0.085	0.095	0	0.01	0.07	0.04	0.035	0.06	0.04	0.03	0.085	0.055	0.005
SGC23327	SGC23357	Left ZF #5-TDD21-G46-N	Right ZF #6-TDD21-G46-C	Yes	StDev	0.00707107	0.0636396	0	0.0141421	0.0141421	0.0141421	0.0212132	0.0141421	0.0565685	0	0.00707107	0.00707107	0.00707107
SGC23327	SGC23357	Left ZF #5-TDD21-G46-N	Right ZF #6-TDD21-G46-C	No	r1	0.07	0.01	0.01	0.02	0.01	0.02	0.03	0.01	0	0.02	0.07	0.04	0.02
SGC23327	SGC23357	Left ZF #5-TDD21-G46-N	Right ZF #6-TDD21-G46-C	No	r2	0.04	0.04	0.01	0.03	0.03	0.03	0	0.04	0	0.03	0.06	0.01	0.04
SGC23327	SGC23357	Left ZF #5-TDD21-G46-N	Right ZF #6-TDD21-G46-C	No	Average	0.055	0.025	0.01	0.025	0.02	0.025	0.015	0.025	0	0.025	0.065	0.025	0.03
SGC23327	SGC23357	Left ZF #5-TDD21-G46-N	Right ZF #6-TDD21-G46-C	No	StDev	0.0212132	0.0212132	0	0.00707107	0.0141421	0.00707107	0.0212132	0.0212132	0	0.00707107	0.00707107	0.0212132	0.0141421
SGC23329	SGC23359	Left ZF #5-TDD22-G72-N	Right ZF #6-TDD22-G72-C	Yes	r1	0.07	0.04	0	0.01	0.04	0.05	0.05	0.04	0	0.14	0.02	0	0.02
SGC23329	SGC23359	Left ZF #5-TDD22-G72-N	Right ZF #6-TDD22-G72-C	Yes	r2	0.08	0.02	0.04	0.03	0.01	0.06	0.03	0	0.02	0.03	0.05	0.02	0.02
SGC23329	SGC23359	Left ZF #5-TDD22-G72-N	Right ZF #6-TDD22-G72-C	Yes	Average	0.075	0.03	0.02	0.02	0.025	0.055	0.04	0.02	0.01	0.085	0.035	0.01	0.02
SGC23329	SGC23359	Left ZF #5-TDD22-G72-N	Right ZF #6-TDD22-G72-C	Yes	StDev	0.00707107	0.0141421	0.0282843	0.0141421	0.0212132	0.00707107	0.0141421	0.0282843	0.0141421	0.0777817	0.0212132	0.0141421	0
SGC23329	SGC23359	Left ZF #5-TDD22-G72-N	Right ZF #6-TDD22-G72-C	No	r1	0.06	0.08	0.02	0.02	0.01	0.06	0.03	0.03	0.05	0.01	0.07	0.01	0
SGC23329	SGC23359	Left ZF #5-TDD22-G72-N	Right ZF #6-TDD22-G72-C	No	r2	0.07	0.04	0.01	0	0.07	0.06	0	0.02	0.02	0	0.05	0.01	0
SGC23329	SGC23359	Left ZF #5-TDD22-G72-N	Right ZF #6-TDD22-G72-C	No	Average	0.065	0.06	0.015	0.01	0.04	0.06	0.015	0.025	0.035	0.005	0.06	0.01	0
SGC23329	SGC23359	Left ZF #5-TDD22-G72-N	Right ZF #6-TDD22-G72-C	No	StDev	0.00707107	0.0282843	0.00707107	0.0141421	0.0424264	0	0.0212132	0.00707107	0.0212132	0.00707107	0.0141421	0	0
SGC23330	SGC23360	Left ZF #5-TDD22-G144-N	Right ZF #6-TDD22-G144-C	Yes	r1	0.25	21.6	0	0.04	0.04	0.06	7.64	6.43	19.51	1.19	0.05	0.06	0.02
SGC23330	SGC23360	Left ZF #5-TDD22-G144-N	Right ZF #6-TDD22-G144-C	Yes	r2	0.19	13.56	0.03	0.08	0.09	0.06	3.8	3.18	12.26	0.68	0.07	0.01	0.01
SGC23330	SGC23360	Left ZF #5-TDD22-G144-N	Right ZF #6-TDD22-G144-C	Yes	Average	0.22	17.58	0.015	0.06	0.065	0.06	5.72	4.805	15.885	0.935	0.06	0.035	0.015
SGC23330	SGC23360	Left ZF #5-TDD22-G144-N	Right ZF #6-TDD22-G144-C	Yes	StDev	0.0424264	5.68514	0.0212132	0.0282843	0.0353553	0	2.71529	2.2981	5.12652	0.360624	0.0141421	0.0353553	0.00707107
SGC23330	SGC23360	Left ZF #5-TDD22-G144-N	Right ZF #6-TDD22-G144-C	No	r1	0.19	6.09	0.02	0.04	0.01	0.05	7.58	1.92	5.15	0.35	0.02	0.04	0.07
SGC23330	SGC23360	Left ZF #5-TDD22-G144-N	Right ZF #6-TDD22-G144-C	No	r2	0.12	5.93	0.04	0.05	0.02	0.02	8.18	2.06	4.92	0.35	0.04	0.02	0.01
SGC23330	SGC23360	Left ZF #5-TDD22-G144-N	Right ZF #6-TDD22-G144-C	No	Average	0.155	6.01	0.03	0.045	0.015	0.035	7.88	1.99	5.035	0.35	0.03	0.03	0.04
SGC23330	SGC23360	Left ZF #5-TDD22-G144-N	Right ZF #6-TDD22-G144-C	No	StDev	0.0494975	0.113137	0.0141421	0.00707107	0.00707107	0.0212132	0.424264	0.0989949	0.162635	0	0.0141421	0.0141421	0.0424264
SGC23331	SGC23361	Left ZF #5-TDD23-G313-N	Right ZF #6-TDD23-G313-C	Yes	r1	0.08	0.06	0.04	0.01	0.04	0.07	0.01	0.04	0.02	0.06	0.04	0.02	0.01
SGC23331	SGC23361	Left ZF #5-TDD23-G313-N	Right ZF #6-TDD23-G313-C	Yes	r2	0.06	0.05	0	0.03	0.02	0.04	0.02	0.02	0.02	0.02	0.03	0.02	0.01
SGC23331	SGC23361	Left ZF #5-TDD23-G313-N	Right ZF #6-TDD23-G313-C	Yes	Average	0.07	0.055	0.02	0.02	0.03	0.055	0.015	0.03	0.02	0.04	0.035	0.02	0.01
SGC23331	SGC23361	Left ZF #5-TDD23-G313-N	Right ZF #6-TDD23-G313-C	Yes	StDev	0.0141421	0.00707107	0.0282843	0.0141421	0.0141421	0.0212132	0.00707107	0.0141421	0	0.0282843	0.00707107	0	0
SGC23331	SGC23361	Left ZF #5-TDD23-G313-N	Right ZF #6-TDD23-G313-C	No	r1	0.03	0.06	0.01	0.03	0	0.05	0.03	0.03	0.02	0.01	0.03	0.03	0
SGC23331	SGC23361	Left ZF #5-TDD23-G313-N	Right ZF #6-TDD23-G313-C	No	r2	0.09	0.04	0.04	0.01	0.03	0.05	0.04	0.02	0.01	0.02	0.04	0.06	0.04
SGC23331	SGC23361	Left ZF #5-TDD23-G313-N	Right ZF #6-TDD23-G313-C	No	Average	0.06	0.05	0.025	0.02	0.015	0.05	0.035	0.025	0.015	0.015	0.035	0.045	0.02
SGC23331	SGC23361	Left ZF #5-TDD23-G313-N	Right ZF #6-TDD23-G313-C	No	StDev	0.0424264	0.0141421	0.0212132	0.0141421	0.0212132	0	0.00707107	0.00707107	0.00707107	0.00707107	0.00707107	0.0212132	0.0282843
SGC23332	SGC23362	Left ZF #5-TDD23-G386-N	Right ZF #6-TDD23-G386-C	Yes	r1	0.14	0.03	0	0.02	0.05	0.06	0.03	0	0.03	0.03	0.03	0.11	0.03
SGC23332	SGC23362	Left ZF #5-TDD23-G386-N	Right ZF #6-TDD23-G386-C	Yes	r2	0.04	0.09	0.01	0.02	0.03	0	0.02	0.05	0.03	0.03	0.03	0.03	0.02
SGC23332	SGC23362	Left ZF #5-TDD23-G386-N	Right ZF #6-TDD23-G386-C	Yes	Average	0.09	0.06	0.005	0.02	0.04	0.03	0.025	0.025	0.03	0.03	0.03	0.07	0.025
SGC23332	SGC23362	Left ZF #5-TDD23-G386-N	Right ZF #6-TDD23-G386-C	Yes	StDev	0.0707107	0.0424264	0.00707107	0	0.0141421	0.0424264	0.00707107	0.0353553	0	0	0	0.0565685	0.00707107
SGC23332	SGC23362	Left ZF #5-TDD23-G386-N	Right ZF #6-TDD23-G386-C	No	r1	0.09	0.03	0	0.03	0.04	0	0.01	0.01	0.03	0.03	0.1	0	0.03
SGC23332	SGC23362	Left ZF #5-TDD23-G386-N	Right ZF #6-TDD23-G386-C	No	r2	0.04	0.04	0	0.03	0.02	0.06	0.02	0.02	0.02	0	0.05	0.06	0.02
SGC23332	SGC23362	Left ZF #5-TDD23-G386-N	Right ZF #6-TDD23-G386-C	No	Average	0.065	0.035	0	0.03	0.03	0.03	0.015	0.015	0.025	0.015	0.075	0.03	0.025
SGC23332	SGC23362	Left ZF #5-TDD23-G386-N	Right ZF #6-TDD23-G386-C	No	StDev	0.0353553	0.00707107	0	0	0.0141421	0.0424264	0.00707107	0.00707107	0.00707107	0.0212132	0.0353553	0.0424264	0.00707107
SGC23333	SGC23363	Left ZF #5-TDD24-G280-N	Right ZF #6-TDD24-G280-C	Yes	r1	0.49	9.92	4.6	4.48	2.66	3.15	5.08	5.12	9.86	0.03	0.07	0.02	0.08	unintended editing at pos C58 A: 0.05 C:95.64 G: 0.02 T: 4.30
SGC23333	SGC23363	Left ZF #5-TDD24-G280-N	Right ZF #6-TDD24-G280-C	Yes	r2	0.48	11.44	5.3	5.14	3.42	4.53	6.61	5.71	11.28	0.04	0.1	0.01	0.1	unintended editing at pos C58 A: 0.02 C:94.87 G: 0.17 T: 4.95
SGC23333	SGC23363	Left ZF #5-TDD24-G280-N	Right ZF #6-TDD24-G280-C	Yes	Average	0.485	10.68	4.95	4.81	3.04	3.84	5.845	5.415	10.57	0.035	0.085	0.015	0.09
SGC23333	SGC23363	Left ZF #5-TDD24-G280-N	Right ZF #6-TDD24-G280-C	Yes	StDev	0.00707107	1.0748	0.494975	0.46669	0.537401	0.975807	1.08187	0.417193	1.00409	0.00707107	0.0212132	0.00707107	0.0141421
SGC23333	SGC23363	Left ZF #5-TDD24-G280-N	Right ZF #6-TDD24-G280-C	No	r1	0.41	5.71	4.41	2.64	1.88	3.04	4.38	2.65	5.67	0.01	0.22	0.05	0.05	unintended editing at pos C58 A: 0.03 C:95.92 G: 0.15 T: 3.90
SGC23333	SGC23363	Left ZF #5-TDD24-G280-N	Right ZF #6-TDD24-G280-C	No	r2	0.17	2.41	1.76	1.09	0.67	1.28	1.82	1.19	2.35	0.02	0.06	0.02	0.03
SGC23333	SGC23363	Left ZF #5-TDD24-G280-N	Right ZF #6-TDD24-G280-C	No	Average	0.29	4.06	3.085	1.865	1.275	2.16	3.1	1.92	4.01	0.015	0.14	0.035	0.04
SGC23333	SGC23363	Left ZF #5-TDD24-G280-N	Right ZF #6-TDD24-G280-C	No	StDev	0.169706	2.33345	1.87383	1.09602	0.855599	1.24451	1.81019	1.03238	2.34759	0.00707107	0.113137	0.0212132	0.0141421
SGC23334	SGC23364	Left ZF #5-TDD24-A349-N	Right ZF #6-TDD24-A349-C	Yes	r1	0.24	5.2	0.85	1.83	0.23	0.93	4.7	5.13	5.19	0.01	0.09	0.03	0.08
SGC23334	SGC23364	Left ZF #5-TDD24-A349-N	Right ZF #6-TDD24-A349-C	Yes	r2	0.39	6.86	0.79	2.57	0.59	1.05	4.74	6.66	6.85	0.02	0.02	0.05	0.09
SGC23334	SGC23364	Left ZF #5-TDD24-A349-N	Right ZF #6-TDD24-A349-C	Yes	Average	0.315	6.03	0.82	2.2	0.41	0.99	4.72	5.895	6.02	0.015	0.055	0.04	0.085
SGC23334	SGC23364	Left ZF #5-TDD24-A349-N	Right ZF #6-TDD24-A349-C	Yes	StDev	0.106066	1.1738	0.0424264	0.523259	0.254558	0.0848528	0.0282843	1.08187	1.1738	0.00707107	0.0494975	0.0141421	0.00707107
SGC23334	SGC23364	Left ZF #5-TDD24-A349-N	Right ZF #6-TDD24-A349-C	No	r1	0.16	4.29	0.61	1.35	0.25	0.54	3.33	4.17	4.19	0.03	0.07	0.05	0.07
SGC23334	SGC23364	Left ZF #5-TDD24-A349-N	Right ZF #6-TDD24-A349-C	No	r2	0.13	3.69	0.36	1.4	0.32	0.52	2.53	3.58	3.61	0.02	0.07	0.05	0.11
SGC23334	SGC23364	Left ZF #5-TDD24-A349-N	Right ZF #6-TDD24-A349-C	No	Average	0.145	3.99	0.485	1.375	0.285	0.53	2.93	3.875	3.9	0.025	0.07	0.05	0.09
SGC23334	SGC23364	Left ZF #5-TDD24-A349-N	Right ZF #6-TDD24-A349-C	No	StDev	0.0212132	0.424264	0.176777	0.0353553	0.0494975	0.0141421	0.565685	0.417193	0.410122	0.00707107	0	0	0.0282843
SGC23335	SGC23365	Left ZF #5-TDD24-W354-N	Right ZF #6-TDD24-W354-C	Yes	r1	0.09	0.02	0.02	0.02	0.01	0.02	0.07	0.01	0.01	0.03	0.06	0.03	0.01
SGC23335	SGC23365	Left ZF #5-TDD24-W354-N	Right ZF #6-TDD24-W354-C	Yes	r2	0.06	0.07	0.03	0.03	0.04	0.01	0.03	0.03	0.05	0.02	0.05	0.01	0.02
SGC23335	SGC23365	Left ZF #5-TDD24-W354-N	Right ZF #6-TDD24-W354-C	Yes	Average	0.075	0.045	0.025	0.025	0.025	0.015	0.05	0.02	0.03	0.025	0.055	0.02	0.015
SGC23335	SGC23365	Left ZF #5-TDD24-W354-N	Right ZF #6-TDD24-W354-C	Yes	StDev	0.0212132	0.0353553	0.00707107	0.00707107	0.0212132	0.00707107	0.0282843	0.0141421	0.0282843	0.00707107	0.00707107	0.0141421	0.00707107
SGC23335	SGC23365	Left ZF #5-TDD24-W354-N	Right ZF #6-TDD24-W354-C	No	r1	0.09	0.07	0.02	0.01	0.01	0.02	0.04	0.05	0.02	0.01	0.06	0.02	0.01
SGC23335	SGC23365	Left ZF #5-TDD24-W354-N	Right ZF #6-TDD24-W354-C	No	r2	0.05	0.08	0.01	0	0.01	0.05	0.02	0.05	0.03	0.02	0.05	0.06	0.06
SGC23335	SGC23365	Left ZF #5-TDD24-W354-N	Right ZF #6-TDD24-W354-C	No	Average	0.07	0.075	0.015	0.005	0.01	0.035	0.03	0.05	0.025	0.015	0.055	0.04	0.035
SGC23335	SGC23365	Left ZF #5-TDD24-W354-N	Right ZF #6-TDD24-W354-C	No	StDev	0.0282843	0.00707107	0.00707107	0.00707107	0	0.0212132	0.0141421	0	0.00707107	0.00707107	0.00707107	0.0282843	0.0353553
SGC23336	SGC23366	Left ZF #5-TDD25-G88-N	Right ZF #6-TDD25-G88-C	Yes	r1	0.05	4.17	0.04	1.83	0.02	0.03	0.14	3.83	4.14	0.04	0.08	0.07	0.01
SGC23336	SGC23366	Left ZF #5-TDD25-G88-N	Right ZF #6-TDD25-G88-C	Yes	r2	0.11	4.15	0.04	1.72	0.04	0.06	0.17	3.75	4.08	0.04	0.03	0.02	0.01
SGC23336	SGC23366	Left ZF #5-TDD25-G88-N	Right ZF #6-TDD25-G88-C	Yes	Average	0.08	4.16	0.04	1.775	0.03	0.045	0.155	3.79	4.11	0.04	0.055	0.045	0.01
SGC23336	SGC23366	Left ZF #5-TDD25-G88-N	Right ZF #6-TDD25-G88-C	Yes	StDev	0.0424264	0.0141421	0	0.0777817	0.0141421	0.0212132	0.0212132	0.0565685	0.0424264	0	0.0353553	0.0353553	0
SGC23336	SGC23366	Left ZF #5-TDD25-G88-N	Right ZF #6-TDD25-G88-C	No	r1	0.13	0.54	0.03	0.1	0.05	0.06	0.03	0.22	0.51	0.02	0.03	0.04	0.02
SGC23336	SGC23366	Left ZF #5-TDD25-G88-N	Right ZF #6-TDD25-G88-C	No	r2	0.1	0.18	0.02	0.08	0.02	0.01	0.04	0.06	0.15	0.02	0.05	0.02	0.02
SGC23336	SGC23366	Left ZF #5-TDD25-G88-N	Right ZF #6-TDD25-G88-C	No	Average	0.115	0.36	0.025	0.09	0.035	0.035	0.035	0.14	0.33	0.02	0.04	0.03	0.02
SGC23336	SGC23366	Left ZF #5-TDD25-G88-N	Right ZF #6-TDD25-G88-C	No	StDev	0.0212132	0.254558	0.00707107	0.0141421	0.0212132	0.0353553	0.00707107	0.113137	0.254558	0	0.0141421	0.0141421	0
SGC23337	SGC23367	Left ZF #5-TDD25-A157-N	Right ZF #6-TDD25-A157-C	Yes	r1	0.23	26.76	0.05	9.16	0.02	0.02	0.15	24.11	25.95	0	0.09	0.03	0.04
SGC23337	SGC23367	Left ZF #5-TDD25-A157-N	Right ZF #6-TDD25-A157-C	Yes	r2	0.23	21.17	0.05	8.95	0.02	0.06	0.09	18.47	20.59	0.03	0.03	0.01	0.01
SGC23337	SGC23367	Left ZF #5-TDD25-A157-N	Right ZF #6-TDD25-A157-C	Yes	Average	0.23	23.965	0.05	9.055	0.02	0.04	0.12	21.29	23.27	0.015	0.06	0.02	0.025
SGC23337	SGC23367	Left ZF #5-TDD25-A157-N	Right ZF #6-TDD25-A157-C	Yes	StDev	0	3.95273	0	0.148492	0	0.0282843	0.0424264	3.98808	3.79009	0.0212132	0.0424264	0.0141421	0.0212132
SGC23337	SGC23367	Left ZF #5-TDD25-A157-N	Right ZF #6-TDD25-A157-C	No	r1	0.05	5.23	0.07	2.13	0	0	0.12	4.85	5.16	0.03	0.07	0.03	0.03
SGC23337	SGC23367	Left ZF #5-TDD25-A157-N	Right ZF #6-TDD25-A157-C	No	r2	0.1	3.83	0.25	1.56	0.05	0.05	0.1	3.42	3.78	0.05	0.05	0.05	0.05
SGC23337	SGC23367	Left ZF #5-TDD25-A157-N	Right ZF #6-TDD25-A157-C	No	Average	0.075	4.53	0.16	1.845	0.025	0.025	0.11	4.135	4.47	0.04	0.06	0.04	0.04
SGC23337	SGC23367	Left ZF #5-TDD25-A157-N	Right ZF #6-TDD25-A157-C	No	StDev	0.0353553	0.989949	0.127279	0.403051	0.0353553	0.0353553	0.0141421	1.01116	0.975807	0.0141421	0.0141421	0.0141421	0.0141421
SGC23338	SGC23368	Left ZF #5-TDD25-A162-N	Right ZF #6-TDD25-A162-C	Yes	r1	0.15	28.84	0.01	12.06	0.03	0.03	0.18	24.09	28.15	0	0.03	0.02	0.02
SGC23338	SGC23368	Left ZF #5-TDD25-A162-N	Right ZF #6-TDD25-A162-C	Yes	r2	0.12	17.96	0	7.99	0.03	0.04	0.07	14.57	17.53	0.01	0.06	0.02	0.03
SGC23338	SGC23368	Left ZF #5-TDD25-A162-N	Right ZF #6-TDD25-A162-C	Yes	Average	0.135	23.4	0.005	10.025	0.03	0.035	0.125	19.33	22.84	0.005	0.045	0.02	0.025
SGC23338	SGC23368	Left ZF #5-TDD25-A162-N	Right ZF #6-TDD25-A162-C	Yes	StDev	0.0212132	7.69332	0.00707107	2.87792	0	0.00707107	0.0777817	6.73166	7.50947	0.00707107	0.0212132	0	0.00707107
SGC23338	SGC23368	Left ZF #5-TDD25-A162-N	Right ZF #6-TDD25-A162-C	No	r1	0.05	4.17	0.04	1.83	0.02	0.03	0.14	3.83	4.14	0.04	0.08	0.07	0.01
SGC23338	SGC23368	Left ZF #5-TDD25-A162-N	Right ZF #6-TDD25-A162-C	No	r2	0.11	4.15	0.04	1.72	0.04	0.06	0.17	3.75	4.08	0.04	0.03	0.02	0.01
SGC23338	SGC23368	Left ZF #5-TDD25-A162-N	Right ZF #6-TDD25-A162-C	No	Average	0.08	4.16	0.04	1.775	0.03	0.045	0.155	3.79	4.11	0.04	0.055	0.045	0.01
SGC23338	SGC23368	Left ZF #5-TDD25-A162-N	Right ZF #6-TDD25-A162-C	No	StDev	0.0424264	0.0141421	0	0.0777817	0.0141421	0.0212132	0.0212132	0.0565685	0.0424264	0	0.0353553	0.0353553	0
SGC23339	SGC23369	Left ZF #5-TDD26-P3069-N	Right ZF #6-TDD26-P3069-C	Yes	r1	0.19	0.49	0.01	0.02	0.01	0.01	0	0.05	0.44	0	0.04	0.02	0.01
SGC23339	SGC23369	Left ZF #5-TDD26-P3069-N	Right ZF #6-TDD26-P3069-C	Yes	r2	0.08	0.21	0.06	0.07	0.01	0.02	0.01	0.02	0.19	0.02	0.02	0.02	0.01
SGC23339	SGC23369	Left ZF #5-TDD26-P3069-N	Right ZF #6-TDD26-P3069-C	Yes	Average	0.135	0.35	0.035	0.045	0.01	0.015	0.005	0.035	0.315	0.01	0.03	0.02	0.01
SGC23339	SGC23369	Left ZF #5-TDD26-P3069-N	Right ZF #6-TDD26-P3069-C	Yes	StDev	0.0777817	0.19799	0.0353553	0.0353553	0	0.00707107	0.00707107	0.0212132	0.176777	0.0141421	0.0141421	0	0
SGC23339	SGC23369	Left ZF #5-TDD26-P3069-N	Right ZF #6-TDD26-P3069-C	No	r1	0.11	0.13	0	0.01	0.03	0.04	0.04	0.06	0.07	0.03	0.04	0.01	0.03
SGC23339	SGC23369	Left ZF #5-TDD26-P3069-N	Right ZF #6-TDD26-P3069-C	No	r2	0.06	0.04	0.03	0.02	0.02	0.08	0.09	0.02	0.03	0.02	0.05	0.03	0.02
SGC23339	SGC23369	Left ZF #5-TDD26-P3069-N	Right ZF #6-TDD26-P3069-C	No	Average	0.085	0.085	0.015	0.015	0.025	0.06	0.065	0.04	0.05	0.025	0.045	0.02	0.025
SGC23339	SGC23369	Left ZF #5-TDD26-P3069-N	Right ZF #6-TDD26-P3069-C	No	StDev	0.0353553	0.0636396	0.0212132	0.00707107	0.00707107	0.0282843	0.0353553	0.0282843	0.0282843	0.00707107	0.00707107	0.0141421	0.00707107
SGC23340	SGC23370	Left ZF #5-TDD26-G3076-N	Right ZF #6-TDD26-G3076-C	Yes	r1	0.09	0.5	0.05	0.09	0.02	0.05	0.03	0.03	0.47	0.02	0.06	0.04	0.02
SGC23340	SGC23370	Left ZF #5-TDD26-G3076-N	Right ZF #6-TDD26-G3076-C	Yes	r2	0.05	0.32	0.01	0.02	0.04	0.03	0.05	0.02	0.3	0.01	0.08	0.01	0.03
SGC23340	SGC23370	Left ZF #5-TDD26-G3076-N	Right ZF #6-TDD26-G3076-C	Yes	Average	0.07	0.41	0.03	0.055	0.03	0.04	0.04	0.025	0.385	0.015	0.07	0.025	0.025
SGC23340	SGC23370	Left ZF #5-TDD26-G3076-N	Right ZF #6-TDD26-G3076-C	Yes	StDev	0.0282843	0.127279	0.0282843	0.0494975	0.0141421	0.0141421	0.0141421	0.00707107	0.120208	0.00707107	0.0141421	0.0212132	0.00707107
SGC23340	SGC23370	Left ZF #5-TDD26-G3076-N	Right ZF #6-TDD26-G3076-C	No	r1	0.08	0.14	0.03	0.01	0.02	0.02	0.02	0.08	0.08	0.01	0.02	0.02	0
SGC23340	SGC23370	Left ZF #5-TDD26-G3076-N	Right ZF #6-TDD26-G3076-C	No	r2	0.13	0.03	0.01	0.02	0	0.04	0.09	0.01	0.02	0.01	0.06	0.03	0
SGC23340	SGC23370	Left ZF #5-TDD26-G3076-N	Right ZF #6-TDD26-G3076-C	No	Average	0.105	0.085	0.02	0.015	0.01	0.03	0.055	0.045	0.05	0.01	0.04	0.025	0
SGC23340	SGC23370	Left ZF #5-TDD26-G3076-N	Right ZF #6-TDD26-G3076-C	No	StDev	0.0353553	0.0777817	0.0141421	0.00707107	0.0141421	0.0141421	0.0494975	0.0494975	0.0424264	0	0.0282843	0.00707107	0
SGC23341	SGC23371	Left ZF #5-TDD27-G98-N	Right ZF #6-TDD27-G98-C	Yes	r1	0.4	10.42	0.92	16.83	0.32	0.47	6.93	1.36	10.29	0.1	0.03	0.01	0.05
SGC23341	SGC23371	Left ZF #5-TDD27-G98-N	Right ZF #6-TDD27-G98-C	Yes	r2	0.19	7.77	0.55	12.59	0.27	0.32	5.3	0.99	7.72	0.02	0.04	0.02	0.05
SGC23341	SGC23371	Left ZF #5-TDD27-G98-N	Right ZF #6-TDD27-G98-C	Yes	Average	0.295	9.095	0.735	14.71	0.295	0.395	6.115	1.175	9.005	0.06	0.035	0.015	0.05
SGC23341	SGC23371	Left ZF #5-TDD27-G98-N	Right ZF #6-TDD27-G98-C	Yes	StDev	0.148492	1.87383	0.26163	2.99813	0.0353553	0.106066	1.15258	0.26163	1.81726	0.0565685	0.00707107	0.00707107	0
SGC23341	SGC23371	Left ZF #5-TDD27-G98-N	Right ZF #6-TDD27-G98-C	No	r1	0.19	2.98	0.46	5.4	0.2	0.3	5.51	0.55	2.88	0.06	0.03	0.02	0.02
SGC23341	SGC23371	Left ZF #5-TDD27-G98-N	Right ZF #6-TDD27-G98-C	No	r2	0.21	3.34	0.56	5.53	0.17	0.42	6.07	0.37	3.21	0.03	0.04	0.03	0.09
SGC23341	SGC23371	Left ZF #5-TDD27-G98-N	Right ZF #6-TDD27-G98-C	No	Average	0.2	3.16	0.51	5.465	0.185	0.36	5.79	0.46	3.045	0.045	0.035	0.025	0.055
SGC23341	SGC23371	Left ZF #5-TDD27-G98-N	Right ZF #6-TDD27-G98-C	No	StDev	0.0141421	0.254558	0.0707107	0.0919239	0.0212132	0.0848528	0.39598	0.127279	0.233345	0.0212132	0.00707107	0.00707107	0.0494975
SGC23342	SGC23372	Left ZF #5-TDD27-A165-N	Right ZF #6-TDD27-A165-C	Yes	r1	0.77	58.55	0.03	27.43	0.07	0.4	23.71	42.4	58.31	0.05	0.08	0.05	0.08
SGC23342	SGC23372	Left ZF #5-TDD27-A165-N	Right ZF #6-TDD27-A165-C	Yes	r2	0.51	37.39	0.03	20.62	0.02	0.08	12.8	23.21	37.25	0.02	0.03	0.03	0.02
SGC23342	SGC23372	Left ZF #5-TDD27-A165-N	Right ZF #6-TDD27-A165-C	Yes	Average	0.64	47.97	0.03	24.025	0.045	0.24	18.255	32.805	47.78	0.035	0.055	0.04	0.05
SGC23342	SGC23372	Left ZF #5-TDD27-A165-N	Right ZF #6-TDD27-A165-C	Yes	StDev	0.183848	14.9624	0	4.8154	0.0353553	0.226274	7.71453	13.5694	14.8917	0.0212132	0.0353553	0.0141421	0.0424264
SGC23342	SGC23372	Left ZF #5-TDD27-A165-N	Right ZF #6-TDD27-A165-C	No	r1	0.68	25.13	0.09	6.98	0.04	0.64	26.72	16.83	24.89	0	0.03	0.03	0.01
SGC23342	SGC23372	Left ZF #5-TDD27-A165-N	Right ZF #6-TDD27-A165-C	No	r2	0.63	24.15	0.08	6.83	0.02	0.4	26.26	15.55	23.93	0.02	0.03	0.04	0.05
SGC23342	SGC23372	Left ZF #5-TDD27-A165-N	Right ZF #6-TDD27-A165-C	No	Average	0.655	24.64	0.085	6.905	0.03	0.52	26.49	16.19	24.41	0.01	0.03	0.035	0.03
SGC23342	SGC23372	Left ZF #5-TDD27-A165-N	Right ZF #6-TDD27-A165-C	No	StDev	0.0353553	0.692965	0.00707107	0.106066	0.0141421	0.169706	0.325269	0.905097	0.678823	0.0141421	0	0.00707107	0.0282843
SGC23343	SGC23373	Left ZF #5-TDD27-W170-N	Right ZF #6-TDD27-W170-C	Yes	r1	0.08	0.03	0.05	0.03	0.03	0.09	0.04	0.01	0.02	0.06	0.08	0.01	0.03
SGC23343	SGC23373	Left ZF #5-TDD27-W170-N	Right ZF #6-TDD27-W170-C	Yes	r2	0.05	0	0.01	0.01	0.04	0.05	0.03	0	0	0.04	0.08	0.01	0.01
SGC23343	SGC23373	Left ZF #5-TDD27-W170-N	Right ZF #6-TDD27-W170-C	Yes	Average	0.065	0.015	0.03	0.02	0.035	0.07	0.035	0.005	0.01	0.05	0.08	0.01	0.02
SGC23343	SGC23373	Left ZF #5-TDD27-W170-N	Right ZF #6-TDD27-W170-C	Yes	StDev	0.0212132	0.0212132	0.0282843	0.0141421	0.00707107	0.0282843	0.00707107	0.00707107	0.0141421	0.0141421	0	0	0.0141421
SGC23343	SGC23373	Left ZF #5-TDD27-W170-N	Right ZF #6-TDD27-W170-C	No	r1	0.04	0.03	0.04	0.02	0	0.04	0.04	0.02	0.02	0.02	0.05	0.01	0.04
SGC23343	SGC23373	Left ZF #5-TDD27-W170-N	Right ZF #6-TDD27-W170-C	No	r2	0.11	0.08	0.05	0.03	0.03	0.02	0.02	0.05	0.03	0.01	0.08	0.05	0.02
SGC23343	SGC23373	Left ZF #5-TDD27-W170-N	Right ZF #6-TDD27-W170-C	No	Average	0.075	0.055	0.045	0.025	0.015	0.03	0.03	0.035	0.025	0.015	0.065	0.03	0.03
SGC23343	SGC23373	Left ZF #5-TDD27-W170-N	Right ZF #6-TDD27-W170-C	No	StDev	0.0494975	0.0353553	0.00707107	0.00707107	0.0212132	0.0141421	0.0141421	0.0212132	0.00707107	0.00707107	0.0212132	0.0282843	0.0141421
SGC23344	SGC23374	Left ZF #5-TDD28-G112-N	Right ZF #6-TDD28-G112-C	Yes	r1	0.49	11.09	4.48	4.43	1.73	2.12	3.66	5.79	11.01	0	0.07	0.01	0.04	unintended editing at pos C58 A: 0.00 C:96.03 G: 0.08 T: 3.89
SGC23344	SGC23374	Left ZF #5-TDD28-G112-N	Right ZF #6-TDD28-G112-C	Yes	r2	0.36	10.36	3.14	3.29	1.29	1.48	2.23	4.9	10.3	0.03	0.07	0.07	0.05
SGC23344	SGC23374	Left ZF #5-TDD28-G112-N	Right ZF #6-TDD28-G112-C	Yes	Average	0.425	10.725	3.81	3.86	1.51	1.8	2.945	5.345	10.655	0.015	0.07	0.04	0.045
SGC23344	SGC23374	Left ZF #5-TDD28-G112-N	Right ZF #6-TDD28-G112-C	Yes	StDev	0.0919239	0.516188	0.947523	0.806102	0.311127	0.452548	1.01116	0.629325	0.502046	0.0212132	0	0.0424264	0.00707107
SGC23344	SGC23374	Left ZF #5-TDD28-G112-N	Right ZF #6-TDD28-G112-C	No	r1	0.43	5.95	6.23	2.37	1.22	2.41	4.53	3.12	5.85	0.07	0.06	0.06	0.07	unintended editing at pos C58 A: 0.03 C:94.94 G: 0.06 T: 4.97
SGC23344	SGC23374	Left ZF #5-TDD28-G112-N	Right ZF #6-TDD28-G112-C	No	r2	0.61	9.45	9.17	3.55	1.9	3.1	6.32	5.86	9.28	0.01	0.05	0.01	0.19	unintended editing at pos C58 A: 0.02 C:93.21 G: 0.04 T: 6.73
SGC23344	SGC23374	Left ZF #5-TDD28-G112-N	Right ZF #6-TDD28-G112-C	No	Average	0.52	7.7	7.7	2.96	1.56	2.755	5.425	4.49	7.565	0.04	0.055	0.035	0.13
SGC23344	SGC23374	Left ZF #5-TDD28-G112-N	Right ZF #6-TDD28-G112-C	No	StDev	0.127279	2.47487	2.07889	0.834386	0.480833	0.487904	1.26572	1.93747	2.42538	0.0424264	0.00707107	0.0353553	0.0848528
SGC23345	SGC23375	Left ZF #5-TDD28-A181-N	Right ZF #6-TDD28-A181-C	Yes	r1	0.27	7.72	1.23	3.08	0.7	0.83	5.01	7.71	7.64	0.08	0.03	0.06	0.09	unintended editing at pos G56 A: 3.58 C: 0.01 G:96.41 T: 0.00
SGC23345	SGC23375	Left ZF #5-TDD28-A181-N	Right ZF #6-TDD28-A181-C	Yes	r2	0.13	8.2	1.76	3.04	0.24	0.47	6.1	7.94	8.17	0	0.11	0.02	0.03	unintended editing at pos G56 A: 4.51 C: 0.00 G:95.49 T: 0.00
SGC23345	SGC23375	Left ZF #5-TDD28-A181-N	Right ZF #6-TDD28-A181-C	Yes	Average	0.2	7.96	1.495	3.06	0.47	0.65	5.555	7.825	7.905	0.04	0.07	0.04	0.06
SGC23345	SGC23375	Left ZF #5-TDD28-A181-N	Right ZF #6-TDD28-A181-C	Yes	StDev	0.0989949	0.339411	0.374767	0.0282843	0.325269	0.254558	0.770746	0.162635	0.374767	0.0565685	0.0565685	0.0282843	0.0424264
SGC23345	SGC23375	Left ZF #5-TDD28-A181-N	Right ZF #6-TDD28-A181-C	No	r1	0.11	5.13	1.07	2.23	0.29	0.67	4.49	5.08	5.09	0.02	0.04	0.05	0.14
SGC23345	SGC23375	Left ZF #5-TDD28-A181-N	Right ZF #6-TDD28-A181-C	No	r2	0.12	7.06	1.46	2.43	0.37	0.49	4.69	7.05	6.95	0.01	0.06	0.05	0.05
SGC23345	SGC23375	Left ZF #5-TDD28-A181-N	Right ZF #6-TDD28-A181-C	No	Average	0.115	6.095	1.265	2.33	0.33	0.58	4.59	6.065	6.02	0.015	0.05	0.05	0.095
SGC23345	SGC23375	Left ZF #5-TDD28-A181-N	Right ZF #6-TDD28-A181-C	No	StDev	0.00707107	1.36472	0.275772	0.141421	0.0565685	0.127279	0.141421	1.393	1.31522	0.00707107	0.0141421	0	0.0636396
SGC23346	SGC23376	Left ZF #5-TDD28-W186-N	Right ZF #6-TDD28-W186-C	Yes	r1	0.92	51.22	1.01	29.9	2.14	1.72	22.39	50.73	51.04	0.04	0.17	0.06	0.14	unintended editing at pos C27 A: 0.10 C:94.23 G: 0.06 T: 5.61
SGC23346	SGC23376	Left ZF #5-TDD28-W186-N	Right ZF #6-TDD28-W186-C	Yes	r2	1.43	50.95	0.78	30.83	1.94	1.3	21.25	50.37	50.62	0.02	0.04	0.02	0.09	unintended editing at pos C27 A: 0.07 C:94.92 G: 0.21 T: 4.81
SGC23346	SGC23376	Left ZF #5-TDD28-W186-N	Right ZF #6-TDD28-W186-C	Yes	Average	1.175	51.085	0.895	30.365	2.04	1.51	21.82	50.55	50.83	0.03	0.105	0.04	0.115
SGC23346	SGC23376	Left ZF #5-TDD28-W186-N	Right ZF #6-TDD28-W186-C	Yes	StDev	0.360624	0.190919	0.162635	0.657609	0.141421	0.296985	0.806102	0.254558	0.296985	0.0141421	0.0919239	0.0282843	0.0353553
SGC23346	SGC23376	Left ZF #5-TDD28-W186-N	Right ZF #6-TDD28-W186-C	No	r1	1.04	30.06	0.73	11.83	0.7	1.24	20.96	29.67	29.79	0.03	0.08	0.03	0.04	unintended editing at pos C27 A: 0.04 C:95.28 G: 0.10 T: 4.57
SGC23346	SGC23376	Left ZF #5-TDD28-W186-N	Right ZF #6-TDD28-W186-C	No	r2	0.95	26.6	0.9	10.63	0.68	1.67	18.15	26.35	26.62	0	0.05	0.04	0.06	unintended editing at pos C27 A: 0.11 C:95.49 G: 0.06 T: 4.34
SGC23346	SGC23376	Left ZF #5-TDD28-W186-N	Right ZF #6-TDD28-W186-C	No	Average	0.995	28.33	0.815	11.23	0.69	1.455	19.555	28.01	28.205	0.015	0.065	0.035	0.05
SGC23346	SGC23376	Left ZF #5-TDD28-W186-N	Right ZF #6-TDD28-W186-C	No	StDev	0.0636396	2.44659	0.120208	0.848528	0.0141421	0.304056	1.98697	2.34759	2.24153	0.0212132	0.0212132	0.00707107	0.0141421
SGC23347	SGC23377	Left ZF #5-TDD29-G745-N	Right ZF #6-TDD29-G745-C	Yes	r1	0.16	5.53	0.14	1.82	0.07	0.22	3.27	0.24	5.49	0.01	0.05	0.03	0.03
SGC23347	SGC23377	Left ZF #5-TDD29-G745-N	Right ZF #6-TDD29-G745-C	Yes	r2	0.09	2.48	0.04	1.09	0.03	0.07	1.14	0.08	2.46	0.01	0.08	0.02	0
SGC23347	SGC23377	Left ZF #5-TDD29-G745-N	Right ZF #6-TDD29-G745-C	Yes	Average	0.125	4.005	0.09	1.455	0.05	0.145	2.205	0.16	3.975	0.01	0.065	0.025	0.015
SGC23347	SGC23377	Left ZF #5-TDD29-G745-N	Right ZF #6-TDD29-G745-C	Yes	StDev	0.0494975	2.15668	0.0707107	0.516188	0.0282843	0.106066	1.50614	0.113137	2.14253	0	0.0212132	0.00707107	0.0212132
SGC23347	SGC23377	Left ZF #5-TDD29-G745-N	Right ZF #6-TDD29-G745-C	No	r1	0.11	1.94	0.08	1.05	0.04	0.13	2.98	0.19	1.87	0.05	0.08	0.02	0.04
SGC23347	SGC23377	Left ZF #5-TDD29-G745-N	Right ZF #6-TDD29-G745-C	No	r2	0.11	1.81	0.05	0.92	0.07	0.22	2.3	0.31	1.66	0	0.1	0	0.01
SGC23347	SGC23377	Left ZF #5-TDD29-G745-N	Right ZF #6-TDD29-G745-C	No	Average	0.11	1.875	0.065	0.985	0.055	0.175	2.64	0.25	1.765	0.025	0.09	0.01	0.025
SGC23347	SGC23377	Left ZF #5-TDD29-G745-N	Right ZF #6-TDD29-G745-C	No	StDev	0	0.0919239	0.0212132	0.0919239	0.0212132	0.0636396	0.480833	0.0848528	0.148492	0.0353553	0.0141421	0.0141421	0.0212132
SGC23348	SGC23378	Left ZF #5-TDD29-W819-N	Right ZF #6-TDD29-W819-C	Yes	r1	0.07	5.02	0.01	2.77	0.02	0.04	0.55	0.89	4.95	0.02	0.06	0.02	0.01
SGC23348	SGC23378	Left ZF #5-TDD29-W819-N	Right ZF #6-TDD29-W819-C	Yes	r2	0.14	3.37	0.01	2.15	0.04	0.04	0.2	0.66	3.34	0.01	0.07	0.01	0.01
SGC23348	SGC23378	Left ZF #5-TDD29-W819-N	Right ZF #6-TDD29-W819-C	Yes	Average	0.105	4.195	0.01	2.46	0.03	0.04	0.375	0.775	4.145	0.015	0.065	0.015	0.01
SGC23348	SGC23378	Left ZF #5-TDD29-W819-N	Right ZF #6-TDD29-W819-C	Yes	StDev	0.0494975	1.16673	0	0.438406	0.0141421	0	0.247487	0.162635	1.13844	0.00707107	0.00707107	0.00707107	0
SGC23348	SGC23378	Left ZF #5-TDD29-W819-N	Right ZF #6-TDD29-W819-C	No	r1	0.09	0.27	0.08	0.2	0.04	0.02	0.45	0.11	0.23	0.01	0.06	0.01	0.02
SGC23349	SGC23379	Left ZF #5-TDD30-G195-N	Right ZF #6-TDD30-G195-C	Yes	r1	0.09	1.1	0.34	0.63	0.15	0.09	0.68	0.27	1.04	0.04	0.05	0.03	0.03
SGC23349	SGC23379	Left ZF #5-TDD30-G195-N	Right ZF #6-TDD30-G195-C	Yes	r2	0.07	0.69	0.57	0.54	0.22	0.15	0.49	0.06	0.69	0.03	0.07	0.02	0.02
SGC23349	SGC23379	Left ZF #5-TDD30-G195-N	Right ZF #6-TDD30-G195-C	Yes	Average	0.08	0.895	0.455	0.585	0.185	0.12	0.585	0.165	0.865	0.035	0.06	0.025	0.025
SGC23349	SGC23379	Left ZF #5-TDD30-G195-N	Right ZF #6-TDD30-G195-C	Yes	StDev	0.0141421	0.289914	0.162635	0.0636396	0.0494975	0.0424264	0.13435	0.148492	0.247487	0.00707107	0.0141421	0.00707107	0.00707107
SGC23349	SGC23379	Left ZF #5-TDD30-G195-N	Right ZF #6-TDD30-G195-C	No	r1	0.12	1.2	1.11	0.76	0.28	0.25	1.74	0.38	1.09	0.03	0.06	0.04	0.11
SGC23350	SGC23380	Left ZF #5-TDD30-S264-N	Right ZF #6-TDD30-S264-C	Yes	r1	0.36	6.24	0.46	2.09	0.4	0.44	3.83	5.94	6.22	0.01	0.05	0.07	0.17
SGC23350	SGC23380	Left ZF #5-TDD30-S264-N	Right ZF #6-TDD30-S264-C	Yes	r2	0.23	6.1	0.12	1.89	0.07	0.29	2.76	5.89	5.99	0.04	0.07	0.02	0.12
SGC23350	SGC23380	Left ZF #5-TDD30-S264-N	Right ZF #6-TDD30-S264-C	Yes	Average	0.295	6.17	0.29	1.99	0.235	0.365	3.295	5.915	6.105	0.025	0.06	0.045	0.145
SGC23350	SGC23380	Left ZF #5-TDD30-S264-N	Right ZF #6-TDD30-S264-C	Yes	StDev	0.0919239	0.0989949	0.240416	0.141421	0.233345	0.106066	0.756604	0.0353553	0.162635	0.0212132	0.0141421	0.0353553	0.0353553
SGC23350	SGC23380	Left ZF #5-TDD30-S264-N	Right ZF #6-TDD30-S264-C	No	r1	0.29	6.57	0.34	2.59	0.19	0.43	3.88	6.37	6.54	0.03	0.05	0.02	0.06
SGC23351	NA	Left ZF #5-TDD30-W269-N	NA	Yes	r1	0.06	0.04	0.02	0.01	0.02	0.02	0.03	0.02	0.02	0.03	0.05	0.01	0.01
SGC23351	NA	Left ZF #5-TDD30-W269-N	NA	Yes	r2	0.03	0.03	0.03	0	0.02	0.03	0.02	0.02	0.01	0.01	0.03	0.02	0.03
SGC23351	NA	Left ZF #5-TDD30-W269-N	NA	Yes	Average	0.045	0.035	0.025	0.005	0.02	0.025	0.025	0.02	0.015	0.02	0.04	0.015	0.02
SGC23351	NA	Left ZF #5-TDD30-W269-N	NA	Yes	StDev	0.0212132	0.00707107	0.00707107	0.00707107	0	0.00707107	0.00707107	0	0.00707107	0.0141421	0.0141421	0.00707107	0.0141421
SGC23351	NA	Left ZF #5-TDD30-W269-N	NA	No	r1	0.06	0.04	0.03	0	0.04	0.01	0.01	0.03	0.01	0.02	0.05	0.02	0.01
SGC23352	SGC23381	Left ZF #5-TDD31-G41-N	Right ZF #6-TDD31-G41-C	Yes	r1	0.09	7.03	0.03	0.47	0.03	0.09	0.53	0.12	7	0.01	0.08	0.02	0.02
SGC23352	SGC23381	Left ZF #5-TDD31-G41-N	Right ZF #6-TDD31-G41-C	Yes	r2	0.06	5.29	0.03	0.29	0.03	0.03	0.26	0.06	5.26	0.02	0.09	0.03	0.01
SGC23352	SGC23381	Left ZF #5-TDD31-G41-N	Right ZF #6-TDD31-G41-C	Yes	Average	0.075	6.16	0.03	0.38	0.03	0.06	0.395	0.09	6.13	0.015	0.085	0.025	0.015
SGC23352	SGC23381	Left ZF #5-TDD31-G41-N	Right ZF #6-TDD31-G41-C	Yes	StDev	0.0212132	1.23037	0	0.127279	0	0.0424264	0.190919	0.0424264	1.23037	0.00707107	0.00707107	0.00707107	0.00707107
SGC23352	SGC23381	Left ZF #5-TDD31-G41-N	Right ZF #6-TDD31-G41-C	No	r1	0.07	0.5	0.02	0.13	0.02	0.09	0.5	0.04	0.49	0.02	0.09	0.02	0.03
SGC23353	SGC23382	Left ZF #5-TDD31-W115-N	Right ZF #6-TDD31-W115-C	Yes	r1	0.06	0.59	0.03	0.01	0.02	0.04	0.08	0.03	0.56	0.02	0.05	0.01	0.03
SGC23353	SGC23382	Left ZF #5-TDD31-W115-N	Right ZF #6-TDD31-W115-C	Yes	r2	0.08	0.57	0.02	0.04	0.03	0.04	0.01	0.01	0.56	0.01	0.07	0.03	0.01
SGC23353	SGC23382	Left ZF #5-TDD31-W115-N	Right ZF #6-TDD31-W115-C	Yes	Average	0.07	0.58	0.025	0.025	0.025	0.04	0.045	0.02	0.56	0.015	0.06	0.02	0.02
SGC23353	SGC23382	Left ZF #5-TDD31-W115-N	Right ZF #6-TDD31-W115-C	Yes	StDev	0.0141421	0.0141421	0.00707107	0.0212132	0.00707107	0	0.0494975	0.0141421	0	0.00707107	0.0141421	0.0141421	0.0141421
SGC23353	SGC23382	Left ZF #5-TDD31-W115-N	Right ZF #6-TDD31-W115-C	No	r1	0.07	0.11	0.01	0.02	0.01	0.04	0.04	0.04	0.07	0.03	0.06	0.03	0.01
