# Supplementary material for: Compact zinc finger architecture utilizing toxin-derived cytidine deaminases for highly efficient base editing in human cells
Source: Nat Commun. 2024 Feb 15;15:1181. doi: 10.1038/s41467-024-45100-w (PMC10869815; doi:10.1038/s41467-024-45100-w)
Supplement: Supplementary file 12 — Supplementary Dataset 8 [file 41467_2024_45100_MOESM12_ESM.xlsx]

## Sheet: Sheet1
Supplementary Data 8. TDD14-derived ZF-CBEs at additional CIITA sites. See supplementary data 15-17 for full construct annotations.
CIITA - Site 9
Construct IDs		ZF-CBE				Base Editing %
Left arm	Right arm	Left arm	Right arm		Indel %	%Stop	C3	C4	C7	C8	C14	C15	C16	C17	C19
		EGFP		r1	0.24	0.1	0.04	0.06	0.04	0.05	0.05	0.06	0.09	0.06	0.07
		EGFP		r2	0.18	0.1	0.03	0.04	0.03	0.03	0.03	0.06	0.08	0.06	0.06
		EGFP		r3	0.16	0.09	0.02	0.03	0.01	0.03	0.04	0.05	0.06	0.03	0.07
		EGFP		Average	0.193333	0.0966667	0.03	0.0433333	0.0266667	0.0366667	0.04	0.0566667	0.0766667	0.05	0.0666667
		EGFP		StDev	0.0416333	0.0057735	0.01	0.0152753	0.0152753	0.011547	0.01	0.0057735	0.0152753	0.0173205	0.0057735
SGC23295	SGC23296	Left ZF #1-TDD14-G43-N	Right ZF #4-TDD14-G43-C	r1	0.2	0.41	0.05	0.03	9.35	0.44	0.28	0.15	5.71	0.13	0.14
SGC23295	SGC23296	Left ZF #1-TDD14-G43-N	Right ZF #4-TDD14-G43-C	r2	0.25	0.31	0.03	0.05	9.05	0.39	0.16	0.16	5.87	0.1	0.1
SGC23295	SGC23296	Left ZF #1-TDD14-G43-N	Right ZF #4-TDD14-G43-C	r3	0.2	0.36	0.03	0.04	5.48	0.24	0.22	0.15	3.5	0.07	0.1
SGC23295	SGC23296	Left ZF #1-TDD14-G43-N	Right ZF #4-TDD14-G43-C	Average	0.216667	0.36	0.0366667	0.04	7.96	0.356667	0.22	0.153333	5.02667	0.1	0.113333
SGC23295	SGC23296	Left ZF #1-TDD14-G43-N	Right ZF #4-TDD14-G43-C	StDev	0.0288675	0.05	0.011547	0.01	2.15297	0.104083	0.06	0.0057735	1.32455	0.03	0.023094
CIITA - Site 10
Construct IDs		ZF-CBE				Base Editing %
Left arm	Right arm	Left arm	Right arm		Indel %	%Stop	C2	C4	C5	C6	C7	C8	C10	C11	C13	C14	C16	C19
		EGFP		r1	0.1	0.08	0.03	0.05	0.08	0.09	0.11	0.04	0.04	0.06	0.05	0.08	0.03	0.02
		EGFP		r2	0.07	0.05	0.04	0.04	0.08	0.09	0.11	0.03	0.04	0.06	0.04	0.05	0.03	0.02
		EGFP		r3	0.1	0.2	0.02	0	0.22	0.2	0.12	0	0.02	0.1	0.02	0.2	0.07	0.05
		EGFP		Average	0.09	0.11	0.03	0.03	0.126667	0.126667	0.113333	0.0233333	0.0333333	0.0733333	0.0366667	0.11	0.0433333	0.03
		EGFP		StDev	0.0173205	0.0793725	0.01	0.0264575	0.080829	0.0635085	0.0057735	0.0208167	0.011547	0.023094	0.0152753	0.0793725	0.023094	0.0173205
SGC23294	SGC23303	Left ZF #1-TDD14-G43-C	Right ZF #1-TDD14-G43-N	r1	0.03	0	0.03	4.06	0.03	0.13	0.23	0.16	0.06	0.39	0.26	0	0.13	0.03
SGC23294	SGC23303	Left ZF #1-TDD14-G43-C	Right ZF #1-TDD14-G43-N	r2	0.06	0.08	0.03	3.75	0.09	0.12	0.11	0.11	0.06	0.27	0.22	0.08	0.05	0.05
SGC23294	SGC23303	Left ZF #1-TDD14-G43-C	Right ZF #1-TDD14-G43-N	r3	0.08	0.08	0.03	3.27	0.08	0.12	0.11	0.09	0.05	0.33	0.21	0.08	0.05	0.03
SGC23294	SGC23303	Left ZF #1-TDD14-G43-C	Right ZF #1-TDD14-G43-N	Average	0.0566667	0.0533333	0.03	3.69333	0.0666667	0.123333	0.15	0.12	0.0566667	0.33	0.23	0.0533333	0.0766667	0.0366667
SGC23294	SGC23303	Left ZF #1-TDD14-G43-C	Right ZF #1-TDD14-G43-N	StDev	0.0251661	0.046188	0	0.398037	0.0321455	0.0057735	0.069282	0.0360555	0.0057735	0.06	0.0264575	0.046188	0.046188	0.011547
CIITA - Site 14
Construct IDs		ZF-CBE				Base Editing %
Left arm	Right arm	Left arm	Right arm		Indel %	%Stop	C2	C3	C4	C5	C6	C7	C9	C11	C12	C13	C15	C17	C18	C20
		EGFP		r1	0.29	0.05	0.06	0.03	0.06	0.1	0.04	0.06	0.05	0.04	0.09	0.06	0.04	0.07	0.06	0.04
		EGFP		r2	0.39	0.06	0.06	0.05	0.1	0.07	0.05	0.06	0.06	0.05	0.1	0.04	0.03	0.05	0.06	0.05
		EGFP		r3	0.21	0.03	0.06	0.03	0.05	0.05	0.04	0.04	0.03	0.05	0.06	0.04	0.03	0.05	0.05	0.03
		EGFP		Average	0.296667	0.0466667	0.06	0.0366667	0.07	0.0733333	0.0433333	0.0533333	0.0466667	0.0466667	0.0833333	0.0466667	0.0333333	0.0566667	0.0566667	0.04
		EGFP		StDev	0.090185	0.0152753	0	0.011547	0.0264575	0.0251661	0.0057735	0.011547	0.0152753	0.0057735	0.0208167	0.011547	0.0057735	0.011547	0.0057735	0.01
SGC23319	SGC23322	Left ZF #4-TDD14-G43-N	Right ZF #7-TDD14-G43-C	r1	0.4	1.73	0.06	0.11	5.2	0.43	0.25	0.15	1.73	0.19	0.1	0.06	0.33	3.12	0.1	0.03
SGC23319	SGC23322	Left ZF #4-TDD14-G43-N	Right ZF #7-TDD14-G43-C	r2	0.33	1.04	0.06	0.08	2.99	0.22	0.13	0.07	1.04	0.11	0.11	0.05	0.18	1.74	0.09	0.05
SGC23319	SGC23322	Left ZF #4-TDD14-G43-N	Right ZF #7-TDD14-G43-C	r3	0.39	1.59	0.07	0.11	5.63	0.43	0.21	0.11	1.6	0.24	0.11	0.05	0.36	3.46	0.12	0.04
SGC23319	SGC23322	Left ZF #4-TDD14-G43-N	Right ZF #7-TDD14-G43-C	Average	0.373333	1.45333	0.0633333	0.1	4.60667	0.36	0.196667	0.11	1.45667	0.18	0.106667	0.0533333	0.29	2.77333	0.103333	0.04
SGC23319	SGC23322	Left ZF #4-TDD14-G43-N	Right ZF #7-TDD14-G43-C	StDev	0.0378594	0.364737	0.0057735	0.0173205	1.41649	0.121244	0.061101	0.04	0.366652	0.0655744	0.0057735	0.0057735	0.0964365	0.910897	0.0152753	0.01
SGC23319	SGC23320	Left ZF #4-TDD14-G43-N	Right ZF #1-TDD14-G43-C	r1	0.21	19.62	0.05	0.06	2.32	0.37	0.31	0.26	19.64	0.05	0.09	0.04	0.03	0.04	0.05	0.04
SGC23319	SGC23320	Left ZF #4-TDD14-G43-N	Right ZF #1-TDD14-G43-C	r2	0.27	21.61	0.04	0.07	2.41	0.37	0.2	0.14	21.63	0.07	0.1	0.04	0.03	0.06	0.08	0.04
SGC23319	SGC23320	Left ZF #4-TDD14-G43-N	Right ZF #1-TDD14-G43-C	r3	0.33	17.51	0.06	0.08	2.06	0.26	0.19	0.12	17.54	0.08	0.09	0.05	0.04	0.06	0.07	0.05
SGC23319	SGC23320	Left ZF #4-TDD14-G43-N	Right ZF #1-TDD14-G43-C	Average	0.27	19.58	0.05	0.07	2.26333	0.333333	0.233333	0.173333	19.6033	0.0666667	0.0933333	0.0433333	0.0333333	0.0533333	0.0666667	0.0433333
SGC23319	SGC23320	Left ZF #4-TDD14-G43-N	Right ZF #1-TDD14-G43-C	StDev	0.06	2.05029	0.01	0.01	0.181751	0.0635085	0.0665833	0.0757188	2.04525	0.0152753	0.0057735	0.0057735	0.0057735	0.011547	0.0152753	0.0057735
