# Supplementary material for: Compact zinc finger architecture utilizing toxin-derived cytidine deaminases for highly efficient base editing in human cells
Source: Nat Commun. 2024 Feb 15;15:1181. doi: 10.1038/s41467-024-45100-w (PMC10869815; doi:10.1038/s41467-024-45100-w)
Supplement: Supplementary file 13 — Supplementary Dataset 9 [file 41467_2024_45100_MOESM13_ESM.xlsx]

## Sheet: Sheet1
Supplementary Data 9. ZF-Deaminase linker study with TDD6 and TDD14-derived ZF-CBEs targeting CIITA. L26 linker was used in all constructs if not stated otherwise. See supplementary data 15-17 for full construct annotations.
				Average											StDev											Replicate 1											Replicate 2											Replicate 3
Construct IDs		ZF-CBE			Base Editing %											Base Editing %											Base Editing %											Base Editing %											Base Editing %
Left arm	Right arm	Left arm	Right arm	Indel %	Stop %	C2	C5	C6	C8	C10	C11	C14	C15	C16	Indel %	Stop %	C2	C5	C6	C8	C10	C11	C14	C15	C16	Indel %	Stop %	C2	C5	C6	C8	C10	C11	C14	C15	C16	Indel %	Stop %	C2	C5	C6	C8	C10	C11	C14	C15	C16	Indel %	Stop %
EGFP	EGFP			0.0675	0.065	0.03	0.0375	0.065	0.06	0.04	0.0425	0.0275	0.05	0.035	0.0386221	0.0310913	0.0163299	0.0287228	0.0129099	0.0316228	0.0216025	0.0340343	0.0170783	0.0216025	0.0129099	0.04	0.11	0.05	0.02	0.07	0.09	0.07	0.09	0.01	0.04	0.02	0.03	0.05	0.01	0.02	0.08	0.05	0.02	0.04	0.05	0.05	0.05	0.11	0.06
SGC1938	SGC1930	Left ZF#5-TDD6-R2385-N-L26	Right ZF #6-TDD6-R2385-C-L26	1.3	42.265	17.5625	18.3625	23.095	45.235	35.4875	41.8375	0.105	0.3925	0.1675	0.20232	0.385789	0.499625	0.463995	0.360509	0.202896	0.314788	0.38448	0.0420317	0.0665207	0.0262996	1.35	41.78	17.52	17.68	22.99	45.19	35.07	41.33	0.09	0.45	0.19	1.23	42.47	17.78	18.61	22.73	45.07	35.62	42.11	0.11	0.43	0.14	1.07	42.66
SGC1938	SGC1931	Left ZF#5-TDD6-R2385-N-L26	Right ZF #6-TDD6-R2385-C-L21	1.0275	32.7	8.93	5.92	10.85	34.94	27.7825	32.36	0.1	0.285	0.1425	0.12659	1.8483	0.451294	0.508003	0.834666	2.07109	1.69447	1.8015	0.0163299	0.0479583	0.0359398	0.87	31.57	8.54	5.53	10.04	33.6	26.75	31.3	0.1	0.22	0.11	1.13	34.24	9.57	6.62	11.32	36.95	29.32	33.91	0.1	0.33	0.19	0.98	34.3
SGC1938	SGC1932	Left ZF#5-TDD6-R2385-N-L26	Right ZF #6-TDD6-R2385-C-L18	1.115	39.3875	4.945	1.565	5.175	38.95	34.7	38.995	0.055	0.265	0.115	0.0404145	0.880166	0.202237	0.0873689	0.269382	1.15178	0.904028	0.85403	0.0208167	0.0420317	0.0173205	1.15	39.15	4.88	1.56	4.86	37.53	34.58	38.68	0.05	0.21	0.12	1.15	38.9	4.88	1.59	5.25	39.51	34.27	38.55	0.03	0.31	0.13	1.08	40.69
SGC1938	SGC1933	Left ZF#5-TDD6-R2385-N-L26	Right ZF #6-TDD6-R2385-C-L13	1.2075	42.035	0.995	0.655	2.36	32.8875	40.985	41.6375	0.045	0.22	0.1425	0.135739	1.19255	0.188768	0.117331	0.116046	0.548414	1.22258	1.2512	0.01	0.0496655	0.0221736	1.23	43.4	1.24	0.76	2.39	32.9	42.39	43.09	0.04	0.25	0.17	1.12	41.48	0.78	0.63	2.51	32.83	40.38	41.12	0.04	0.2	0.15	1.09	40.69
SGC1938	SGC1934	Left ZF#5-TDD6-R2385-N-L26	Right ZF #6-TDD6-R2385-C-L11	0.7225	21.9225	0.1675	0.095	0.8825	11.3925	21.215	21.675	0.0325	0.1525	0.0675	0.0942956	1.41146	0.0386221	0.0238048	0.319205	0.592924	1.45928	1.33961	0.0221736	0.125797	0.005	0.71	20.13	0.19	0.08	0.69	10.78	19.35	19.96	0.05	0.1	0.06	0.61	23.11	0.14	0.07	1.36	12.2	22.56	22.77	0	0.34	0.07	0.73	22.99
SGC1938	SGC1935	Left ZF#5-TDD6-R2385-N-L26	Right ZF #6-TDD6-R2385-C-L9	0.3125	20.905	0.08	0.0525	1.0775	3.515	19.42	20.72	0.025	0.0625	0.0525	0.0189297	1.08362	0.0244949	0.005	0.190853	0.538795	1.00575	1.05524	0.0208167	0.0170783	0.0206155	0.34	21.93	0.1	0.05	1.09	3.47	20.42	21.73	0.05	0.04	0.08	0.31	20.57	0.05	0.05	1.12	3.18	19.26	20.4	0.02	0.07	0.05	0.3	21.59
SGC1938	SGC1936	Left ZF#5-TDD6-R2385-N-L26	Right ZF #6-TDD6-R2385-C-L6	0.1575	12.2475	0.0925	0.0475	0.615	1.7575	11.3125	12.11	0.025	0.07	0.0425	0.0170783	1.99952	0.0386221	0.0125831	0.270863	0.484312	1.80852	1.9741	0.0173205	0.011547	0.00957427	0.15	9.42	0.04	0.03	0.24	1.04	8.75	9.33	0.01	0.08	0.05	0.14	12.52	0.09	0.06	0.71	1.92	11.58	12.37	0.01	0.06	0.04	0.16	14.1
SGC1938	SGC1937	Left ZF#5-TDD6-R2385-N-L26	Right ZF #6-TDD6-R2385-C-L4	0.12	10.53	0.055	0.0425	1.205	0.88	8.82	10.415	0.0175	0.0875	0.035	0.00816497	0.501863	0.0129099	0.0125831	0.138924	0.0707107	0.366879	0.499767	0.00957427	0.0221736	0.0191485	0.13	10.74	0.06	0.03	1.21	0.86	9	10.61	0.03	0.12	0.01	0.12	10.16	0.07	0.04	1.01	0.8	8.5	10.06	0.02	0.08	0.05	0.12	11.14
SGC1939	SGC1930	Left ZF#5-TDD6-R2385-N-L21	Right ZF #6-TDD6-R2385-C-L26	1.155	39.29	17.185	17.3425	21.52	43.34	32.93	38.85	0.0975	0.3425	0.155	0.0946925	0.706777	0.812835	0.553135	0.971494	1.26161	0.613677	0.74891	0.0403113	0.0471699	0.0057735	1.28	39	17.75	17.01	21.61	44	32.36	38.55	0.14	0.41	0.16	1.06	39.19	17.56	17.55	21.4	43.01	33.03	38.67	0.05	0.31	0.16	1.11	38.67
SGC1939	SGC1931	Left ZF#5-TDD6-R2385-N-L21	Right ZF #6-TDD6-R2385-C-L21	0.885	29.5925	8.3525	5.06	9.9575	32.11	25.0575	29.27	0.09	0.2275	0.12	0.0776745	2.08936	0.392035	0.457602	0.756544	2.00028	1.92302	2.02427	0.0282843	0.0262996	0.0469042	0.83	31.1	8.64	4.97	10.53	33.83	26.18	30.76	0.09	0.25	0.18	0.86	28.39	8	5.06	9.87	30.92	23.88	28.1	0.07	0.21	0.1	0.85	31.6
SGC1939	SGC1932	Left ZF#5-TDD6-R2385-N-L21	Right ZF #6-TDD6-R2385-C-L18	1.075	37	4.7325	1.4225	5.0575	37.705	32.24	36.5975	0.0275	0.2	0.095	0.0695222	1.70745	0.15756	0.045	0.409013	1.79912	1.57918	1.71983	0.005	0.0416333	0.0057735	1.14	37.01	4.57	1.46	4.93	36.89	32.33	36.62	0.02	0.25	0.09	1.01	38.45	4.9	1.37	5.26	38.7	33.25	38.01	0.03	0.19	0.1	1.02	37.94
SGC1939	SGC1933	Left ZF#5-TDD6-R2385-N-L21	Right ZF #6-TDD6-R2385-C-L13	1.085	39.565	0.92	0.625	2.41	32.195	38.53	39.11	0.0325	0.1975	0.1225	0.0506623	1.8471	0.06733	0.0479583	0.10583	2.02538	1.80087	1.7992	0.0189297	0.0298608	0.0287228	1.07	37.56	0.9	0.6	2.43	30.1	36.5	37.14	0.06	0.19	0.12	1.13	38.44	0.88	0.58	2.31	30.83	37.53	38.04	0.02	0.16	0.09	1.02	41.29
SGC1939	SGC1934	Left ZF#5-TDD6-R2385-N-L21	Right ZF #6-TDD6-R2385-C-L11	0.6775	21.2475	0.1525	0.1025	0.8075	12.1	20.5025	21.0225	0.03	0.11	0.07	0.0618466	0.907905	0.0457347	0.0298608	0.0718215	0.805274	0.916129	0.903599	0.0163299	0.0355903	0.0294392	0.63	20.23	0.16	0.11	0.78	11.62	19.58	20.04	0.03	0.11	0.06	0.63	21.15	0.1	0.11	0.9	12.27	20.35	20.89	0.01	0.08	0.11	0.76	22.44
SGC1939	SGC1935	Left ZF#5-TDD6-R2385-N-L21	Right ZF #6-TDD6-R2385-C-L9	0.2625	19.5	0.0875	0.0425	0.9675	3.44	18.0375	19.325	0.02	0.095	0.0425	0.0359398	1.63019	0.00957427	0.0170783	0.251313	0.517365	1.61002	1.62662	0.011547	0.0173205	0.005	0.23	17.3	0.08	0.05	0.62	2.72	15.86	17.12	0.03	0.07	0.05	0.27	19.24	0.08	0.04	0.95	3.46	17.78	19.11	0.03	0.11	0.04	0.31	20.87
SGC1939	SGC1936	Left ZF#5-TDD6-R2385-N-L21	Right ZF #6-TDD6-R2385-C-L6	0.165	11.3725	0.075	0.0625	0.785	1.9175	10.3525	11.24	0.0225	0.0975	0.0375	0.0479583	0.955942	0.0057735	0.015	0.110905	0.206135	0.824313	0.946819	0.005	0.0125831	0.0236291	0.12	10.06	0.08	0.08	0.69	1.73	9.28	9.95	0.03	0.1	0.04	0.22	11.27	0.07	0.05	0.9	1.77	10.13	11.11	0.02	0.11	0.02	0.13	12.14
SGC1939	SGC1937	Left ZF#5-TDD6-R2385-N-L21	Right ZF #6-TDD6-R2385-C-L4	0.1325	9.185	0.0625	0.06	0.995	0.78	7.5975	9.0925	0.025	0.065	0.04	0.0330404	0.48308	0.015	0.011547	0.144338	0.0522813	0.456755	0.478844	0.0129099	0.0238048	0.00816497	0.09	9.26	0.05	0.05	0.84	0.82	7.69	9.16	0.02	0.08	0.05	0.13	8.69	0.08	0.07	1.15	0.82	7.08	8.59	0.04	0.08	0.04	0.14	9.82
SGC1940	SGC1930	Left ZF#5-TDD6-R2385-N-L18	Right ZF #6-TDD6-R2385-C-L26	1.17	37.8475	16.915	16.805	21.6275	42.83	31.38	37.4575	0.105	0.3125	0.1175	0.121106	0.523283	0.576339	0.546535	0.391269	0.403567	0.669378	0.531311	0.0251661	0.0275379	0.015	1.29	38.58	17.35	17.3	21.54	42.74	31.97	38.18	0.1	0.34	0.13	1.01	37.38	16.86	16.06	21.11	42.41	30.42	36.91	0.14	0.33	0.13	1.23	37.84
SGC1940	SGC1931	Left ZF#5-TDD6-R2385-N-L18	Right ZF #6-TDD6-R2385-C-L21	0.7775	28.12	8.4075	4.8275	9.67	31.2475	23.6825	27.81	0.075	0.1975	0.0925	0.0531507	1.52217	0.115578	0.39263	0.663275	1.45898	1.47791	1.51778	0.0173205	0.0377492	0.0262996	0.84	28.25	8.41	4.9	9.62	31.92	23.53	27.95	0.08	0.17	0.07	0.72	26.09	8.32	4.59	8.85	29.25	21.85	25.77	0.05	0.2	0.11	0.75	29.78
SGC1940	SGC1932	Left ZF#5-TDD6-R2385-N-L18	Right ZF #6-TDD6-R2385-C-L18	1.065	36.3825	4.835	1.585	5.235	37.575	31.5875	36.03	0.0425	0.18	0.0725	0.0591608	1.34289	0.159269	0.152425	0.355199	1.06729	1.13427	1.33364	0.0189297	0.0496655	0.0189297	1.02	35.66	4.77	1.55	5.27	37.53	31.05	35.31	0.07	0.24	0.1	1.06	36.77	4.97	1.44	5.35	37.83	31.87	36.46	0.04	0.19	0.07	1.15	38.08
SGC1940	SGC1933	Left ZF#5-TDD6-R2385-N-L18	Right ZF #6-TDD6-R2385-C-L13	1.0925	40.4275	1.055	0.6225	2.48	33.4175	39.29	39.99	0.0425	0.1975	0.095	0.0903235	1.1187	0.0822598	0.0492443	0.167531	0.422956	1.17493	1.07904	0.005	0.0298608	0.0264575	0.99	40.49	1.13	0.68	2.34	33.63	39.48	40.06	0.04	0.23	0.13	1.08	41.71	1.11	0.62	2.33	33.41	40.52	41.27	0.04	0.16	0.07	1.09	40.53
SGC1940	SGC1934	Left ZF#5-TDD6-R2385-N-L18	Right ZF #6-TDD6-R2385-C-L11	0.7175	21.0475	0.18	0.125	0.79	13.3275	20.3975	20.8175	0.035	0.0925	0.105	0.0386221	0.655051	0.00816497	0.0191485	0.0697615	0.232289	0.607035	0.674753	0.0129099	0.0221736	0.0264575	0.72	20.85	0.17	0.15	0.82	13.12	20.15	20.62	0.02	0.1	0.12	0.7	21.07	0.19	0.11	0.85	13.28	20.45	20.85	0.03	0.07	0.07	0.77	21.92
SGC1940	SGC1935	Left ZF#5-TDD6-R2385-N-L18	Right ZF #6-TDD6-R2385-C-L9	0.295	19.685	0.0625	0.045	0.9525	3.6675	18.27	19.5025	0.0225	0.1	0.045	0.0493288	1.61539	0.0221736	0.0173205	0.135984	0.306091	1.64821	1.59751	0.0189297	0.0244949	0.0173205	0.27	18.87	0.05	0.05	0.84	3.42	17.44	18.75	0.05	0.13	0.05	0.24	19.34	0.04	0.06	0.92	3.62	17.79	19.14	0.02	0.07	0.06	0.32	22.05
SGC1940	SGC1936	Left ZF#5-TDD6-R2385-N-L18	Right ZF #6-TDD6-R2385-C-L6	0.1675	11.205	0.0675	0.0475	0.675	1.91	10.1925	11.035	0.03	0.085	0.0325	0.0330404	0.903419	0.0262996	0.005	0.102794	0.204124	0.842274	0.887863	0.00816497	0.0173205	0.00957427	0.13	10.46	0.05	0.04	0.75	1.7	9.51	10.28	0.03	0.07	0.03	0.2	10.95	0.09	0.05	0.65	1.88	9.98	10.81	0.02	0.08	0.04	0.15	12.52
SGC1940	SGC1937	Left ZF#5-TDD6-R2385-N-L18	Right ZF #6-TDD6-R2385-C-L4	0.2025	7.705	0.76	0.0475	0.9575	1.205	6.1675	7.6425	0.02	0.0875	0.04	0.14523	1.17418	1.4067	0.0125831	0.0537742	0.856057	1.36493	1.15604	0.00816497	0.0359398	0.00816497	0.14	8.65	0.07	0.05	0.9	0.7	7.28	8.54	0.03	0.04	0.05	0.13	6.96	0.05	0.06	1.03	0.66	5.62	6.87	0.02	0.08	0.03	0.42	6.45
SGC1941	SGC1930	Left ZF#5-TDD6-R2385-N-L13	Right ZF #6-TDD6-R2385-C-L26	1.04	34.1725	15.605	13.82	19.7225	39.835	27.9575	33.73	0.045	0.23	0.06	0.0697615	0.38448	0.509411	0.282489	0.489311	0.93154	0.308369	0.369053	0.01	0.0294392	0.0216025	0.96	34.17	15.71	13.82	19.29	39.31	27.92	33.76	0.05	0.2	0.07	1.04	34.66	15.8	14.18	20.31	41.23	28.4	34.19	0.05	0.26	0.03	1.13	34.14
SGC1941	SGC1931	Left ZF#5-TDD6-R2385-N-L13	Right ZF #6-TDD6-R2385-C-L21	0.7275	25.42	7.495	3.8625	9.085	29.1175	21.465	25.0625	0.06	0.135	0.0575	0.102429	2.61894	0.504414	0.474157	1.01828	2.43936	2.3283	2.6224	0.0182574	0.0310913	0.005	0.78	26.35	7.44	4.11	9.5	30.43	22.02	26.04	0.07	0.18	0.06	0.61	26.27	7.29	3.86	9.2	29.44	22.44	25.86	0.05	0.13	0.06	0.84	27.48
SGC1941	SGC1932	Left ZF#5-TDD6-R2385-N-L13	Right ZF #6-TDD6-R2385-C-L18	0.965	31.8825	4.4125	1.175	5.19	34.63	27.495	31.48	0.0375	0.165	0.055	0.0888819	2.78717	0.323664	0.136991	0.655846	2.13465	2.71262	2.87447	0.005	0.0420317	0.01	1.08	32.3	4.38	1.26	5.89	35.42	27.95	31.96	0.03	0.19	0.05	0.98	33.09	4.74	1.28	5.35	35.46	28.76	32.71	0.04	0.14	0.05	0.93	34.26
SGC1941	SGC1933	Left ZF#5-TDD6-R2385-N-L13	Right ZF #6-TDD6-R2385-C-L13	0.9	34.5	0.8825	0.5225	2.43	30.06	33.375	34.0675	0.035	0.1525	0.0725	0.0828654	2.57681	0.0732006	0.0910586	0.154272	1.50574	2.66345	2.62819	0.0129099	0.025	0.0275379	0.98	34.37	0.88	0.54	2.59	29.49	33.41	33.87	0.04	0.15	0.09	0.81	30.97	0.78	0.4	2.22	28.19	29.67	30.48	0.05	0.12	0.04	0.96	36.94
SGC1941	SGC1934	Left ZF#5-TDD6-R2385-N-L13	Right ZF #6-TDD6-R2385-C-L11	0.57	18.845	0.15	0.105	0.6525	12.0725	18.1275	18.66	0.015	0.105	0.06	0.0163299	1.62879	0.0355903	0.0208167	0.103401	0.610703	1.53737	1.6342	0.01	0.01	0.0182574	0.59	18.38	0.13	0.13	0.53	11.83	17.83	18.15	0.02	0.1	0.05	0.57	19.69	0.11	0.08	0.67	12.3	18.84	19.48	0.02	0.1	0.04	0.55	20.52
SGC1941	SGC1935	Left ZF#5-TDD6-R2385-N-L13	Right ZF #6-TDD6-R2385-C-L9	0.255	17.5125	0.0875	0.0675	0.715	3.355	16.1425	17.3575	0.0275	0.07	0.025	0.0532291	1.40417	0.0221736	0.00957427	0.127148	0.508101	1.32839	1.36605	0.005	0.0182574	0.0238048	0.22	16.02	0.06	0.08	0.55	2.91	14.85	15.9	0.03	0.06	0.02	0.31	17.01	0.11	0.07	0.72	3.1	15.61	16.87	0.03	0.09	0.01	0.29	19.36
SGC1941	SGC1936	Left ZF#5-TDD6-R2385-N-L13	Right ZF #6-TDD6-R2385-C-L6	0.1475	8.725	0.0625	0.0375	0.4875	1.4775	7.935	8.6	0.02	0.0675	0.035	0.0275379	0.813449	0.0125831	0.0125831	0.0763217	0.132508	0.785218	0.801291	0.0141421	0.0125831	0.0129099	0.13	8.88	0.05	0.04	0.44	1.39	7.96	8.75	0.02	0.05	0.03	0.12	7.62	0.06	0.04	0.44	1.39	6.87	7.51	0.01	0.08	0.04	0.16	9.58
SGC1941	SGC1937	Left ZF#5-TDD6-R2385-N-L13	Right ZF #6-TDD6-R2385-C-L4	0.115	6.7225	0.035	0.05	0.6575	0.6	5.4825	6.6625	0.04	0.075	0.025	0.0238048	0.51273	0.01	0.0355903	0.13326	0.094163	0.512339	0.494663	0.0163299	0.01	0.0129099	0.12	6.39	0.04	0.01	0.76	0.48	5.16	6.34	0.04	0.08	0.01	0.13	6.79	0.02	0.03	0.51	0.6	5.47	6.74	0.02	0.06	0.02	0.13	7.42
SGC1942	SGC1930	Left ZF#5-TDD6-R2385-N-L11	Right ZF #6-TDD6-R2385-C-L26	1.0725	34.5025	14.545	13.8625	21.3875	40.21	28.7675	34.1125	0.045	0.195	0.0475	0.0826136	1.135	0.734779	0.633792	0.788601	1.09614	0.947782	1.12846	0.0129099	0.01	0.0125831	1.02	34.79	15.02	13.99	21.65	40.28	28.85	34.3	0.05	0.2	0.03	1.19	35.96	14.32	14.66	22.07	41.28	30.06	35.62	0.04	0.18	0.06	1.07	33.37
SGC1942	SGC1931	Left ZF#5-TDD6-R2385-N-L11	Right ZF #6-TDD6-R2385-C-L21	0.7175	25.155	6.9925	3.85	10.2875	28.9725	21.0825	24.845	0.0475	0.1425	0.0575	0.108743	1.71873	0.391014	0.434895	0.615	1.49496	1.52882	1.63231	0.0189297	0.0340343	0.00957427	0.72	25.34	6.9	3.75	10.24	29.24	21.35	25.06	0.06	0.14	0.05	0.83	25.69	7.15	3.84	10.37	28.11	21.51	25.24	0.05	0.11	0.07	0.75	26.83
SGC1942	SGC1932	Left ZF#5-TDD6-R2385-N-L11	Right ZF #6-TDD6-R2385-C-L18	1.0275	33.565	4.1175	1.24	6.6975	35.075	29.175	33.145	0.0225	0.1325	0.035	0.0873212	1.71255	0.319518	0.052915	0.5096	1.66458	1.69699	1.73329	0.005	0.005	0.01	0.96	35.37	4.5	1.27	7.16	36.85	31.04	34.98	0.02	0.13	0.03	1.15	33.66	4.05	1.29	6.81	34.3	29.37	33.21	0.02	0.13	0.03	0.97	33.98
SGC1942	SGC1933	Left ZF#5-TDD6-R2385-N-L11	Right ZF #6-TDD6-R2385-C-L13	0.955	35.895	0.8475	0.6175	3.05	29.96	35.005	35.465	0.035	0.12	0.0425	0.109697	2.17468	0.113248	0.13376	0.265832	0.93819	2.05281	2.14555	0.0238048	0.0216025	0.00957427	1.04	36.37	0.93	0.56	3.37	30.5	35.36	35.88	0.07	0.15	0.05	1.04	36.98	0.8	0.76	2.99	30.05	36.15	36.59	0.03	0.1	0.04	0.93	37.52
SGC1942	SGC1934	Left ZF#5-TDD6-R2385-N-L11	Right ZF #6-TDD6-R2385-C-L11	0.5625	18.985	0.13	0.105	0.77	12.105	18.3725	18.805	0.0275	0.0925	0.0425	0.0873212	2.06782	0.0244949	0.0264575	0.270555	1.49696	2.12918	2.1148	0.015	0.0206155	0.00957427	0.54	17.15	0.14	0.08	0.6	10.78	16.48	16.9	0.02	0.07	0.05	0.68	21.5	0.16	0.11	1.02	14.04	21.01	21.32	0.05	0.11	0.03	0.56	19.85
SGC1942	SGC1935	Left ZF#5-TDD6-R2385-N-L11	Right ZF #6-TDD6-R2385-C-L9	0.26	18.32	0.075	0.035	0.7825	3.4325	17.085	18.135	0.025	0.09	0.0275	0.0294392	0.540432	0.0341565	0.0057735	0.145459	0.141745	0.520416	0.58341	0.0129099	0.0244949	0.00957427	0.29	18.57	0.06	0.04	0.77	3.38	17.26	18.42	0.01	0.06	0.02	0.22	18.62	0.08	0.04	0.98	3.51	17.41	18.42	0.04	0.11	0.02	0.26	18.58
SGC1942	SGC1936	Left ZF#5-TDD6-R2385-N-L11	Right ZF #6-TDD6-R2385-C-L6	0.12	9.265	0.075	0.055	0.485	1.485	8.405	9.1575	0.025	0.0625	0.0375	0.0244949	0.902016	0.01	0.01	0.188768	0.255147	0.822294	0.8758	0.0129099	0.025	0.0170783	0.12	8.25	0.08	0.06	0.25	1.14	7.47	8.17	0.02	0.05	0.02	0.12	10.04	0.06	0.06	0.67	1.74	9.14	9.91	0.04	0.1	0.03	0.15	10.01
SGC1942	SGC1937	Left ZF#5-TDD6-R2385-N-L11	Right ZF #6-TDD6-R2385-C-L4	0.115	7.3975	0.05	0.0425	0.7875	0.725	6.1325	7.315	0.0275	0.075	0.0275	0.0238048	0.283005	0.0141421	0.00957427	0.335398	0.169804	0.233292	0.278149	0.00957427	0.0057735	0.00957427	0.14	7.41	0.05	0.05	0.62	0.58	6.11	7.3	0.02	0.07	0.03	0.13	7.03	0.06	0.05	1.29	0.97	5.86	6.97	0.04	0.08	0.04	0.09	7.72
SGC1943	SGC1930	Left ZF#5-TDD6-R2385-N-L9	Right ZF #6-TDD6-R2385-C-L26	1.0275	33.64	11.395	13.745	21.5675	38.55	27.5175	33.23	0.0525	0.1925	0.045	0.0826136	1.01387	0.858273	0.293201	0.892613	1.09803	0.776847	0.995222	0.0275379	0.0340343	0.0191485	0.92	34.16	11.99	13.88	21.79	39.24	27.78	33.73	0.02	0.22	0.02	1.11	33.39	10.73	13.38	21.72	37.62	27.5	32.96	0.04	0.15	0.04	1.01	32.34
SGC1943	SGC1931	Left ZF#5-TDD6-R2385-N-L9	Right ZF #6-TDD6-R2385-C-L21	0.7325	24.325	5.755	3.4975	10.5025	27.805	20.2825	23.995	0.0525	0.125	0.0425	0.0917878	1.369	0.44155	0.332503	0.704764	1.25447	1.06403	1.37357	0.0189297	0.0238048	0.00957427	0.61	25.92	6.26	3.75	11.38	29.15	21.44	25.58	0.05	0.1	0.05	0.83	24.64	5.98	3.78	10.64	28.21	20.64	24.35	0.08	0.15	0.05	0.73	22.61
SGC1943	SGC1932	Left ZF#5-TDD6-R2385-N-L9	Right ZF #6-TDD6-R2385-C-L18	0.895	29.305	3.0325	1.1175	6.16	30.8125	25.2975	28.94	0.0375	0.135	0.045	0.0597216	2.15293	0.295113	0.15987	0.404557	1.73362	2.0187	2.17262	0.0206155	0.0310913	0.0238048	0.87	28.98	2.94	1.03	6.19	30.18	25.01	28.64	0.02	0.12	0.03	0.97	31.36	2.89	1.18	6.23	31.18	27.35	31.06	0.02	0.18	0.07	0.91	30.45
SGC1943	SGC1933	Left ZF#5-TDD6-R2385-N-L9	Right ZF #6-TDD6-R2385-C-L13	0.83	35.3725	0.7425	0.64	3.455	29.285	34.3625	34.91	0.0325	0.1475	0.04	0.0734847	0.79889	0.0236291	0.0483046	0.107858	0.963656	0.79655	0.736931	0.0125831	0.045	0.0326599	0.82	36.16	0.76	0.68	3.55	29.47	35.36	35.7	0.03	0.08	0	0.89	35.04	0.76	0.65	3.33	27.93	33.93	34.6	0.05	0.17	0.08	0.88	35.88
SGC1943	SGC1934	Left ZF#5-TDD6-R2385-N-L9	Right ZF #6-TDD6-R2385-C-L11	0.3975	17.8225	0.16	0.115	0.73	10.3325	17.2225	17.6025	0.0325	0.075	0.045	0.137204	0.98912	0.0270801	0.0264575	0.150555	0.885753	0.928309	0.948064	0.0262996	0.0208167	0.0173205	0.46	17.76	0.15	0.12	0.85	10.65	16.94	17.46	0.02	0.08	0.04	0.54	19.07	0.2	0.1	0.79	11.17	18.5	18.82	0.03	0.1	0.04	0.37	17.81
SGC1943	SGC1935	Left ZF#5-TDD6-R2385-N-L9	Right ZF #6-TDD6-R2385-C-L9	0.2325	16.9	0.085	0.0475	0.845	2.855	15.6875	16.76	0.015	0.08	0.0375	0.0287228	0.839325	0.0173205	0.0221736	0.132288	0.338477	0.800307	0.827808	0.0129099	0.00816497	0.00957427	0.27	17.12	0.06	0.04	0.74	2.72	15.86	16.96	0	0.08	0.04	0.23	17.47	0.09	0.04	1	3.26	16.2	17.33	0.01	0.07	0.03	0.23	17.35
SGC1943	SGC1936	Left ZF#5-TDD6-R2385-N-L9	Right ZF #6-TDD6-R2385-C-L6	0.13	8.7975	0.0425	0.055	0.495	1.3525	8.01	8.64	0.02	0.055	0.03	0.0258199	0.693175	0.005	0.0173205	0.151987	0.228528	0.661009	0.691568	0.00816497	0.0238048	0.00816497	0.1	7.94	0.04	0.07	0.42	1.14	7.18	7.81	0.03	0.07	0.04	0.16	9.33	0.04	0.04	0.65	1.54	8.6	9.21	0.02	0.06	0.03	0.12	9.39
SGC1943	SGC1937	Left ZF#5-TDD6-R2385-N-L9	Right ZF #6-TDD6-R2385-C-L4	0.12	6.835	0.045	0.045	0.6075	0.6	5.74	6.7425	0.03	0.065	0.045	0.0535413	0.222186	0.0129099	0.01	0.165605	0.0355903	0.209284	0.220511	0.00816497	0.0310913	0.0208167	0.14	7.06	0.05	0.06	0.54	0.57	5.85	6.95	0.03	0.09	0.07	0.15	6.57	0.03	0.04	0.83	0.64	5.46	6.47	0.03	0.08	0.02	0.04	6.74
SGC1944	SGC1930	Left ZF#5-TDD6-R2385-N-L6	Right ZF #6-TDD6-R2385-C-L26	0.72	26.345	8.115	10.1	16.2825	33.15	20.4875	26.0075	0.055	0.165	0.045	0.0976388	1.75684	0.390598	0.997965	0.902381	1.66601	1.6285	1.72813	0.0129099	0.0251661	0.0129099	0.7	24.11	7.6	8.67	15.1	30.78	18.49	23.79	0.07	0.13	0.06	0.59	28.05	8.16	10.42	17.18	34.68	22.25	27.63	0.06	0.17	0.04	0.8	27.39
SGC1944	SGC1931	Left ZF#5-TDD6-R2385-N-L6	Right ZF #6-TDD6-R2385-C-L21	0.5375	20.585	4.0975	2.645	8.2875	25.4275	16.4825	20.3325	0.05	0.115	0.0275	0.0386221	1.46921	0.176328	0.150222	0.462844	1.21692	1.30702	1.48307	0.0182574	0.01	0.00957427	0.56	19.15	3.92	2.56	7.72	24.06	15.18	18.89	0.06	0.11	0.03	0.58	22.64	4.32	2.85	8.65	26.83	18.29	22.41	0.04	0.13	0.02	0.51	20.3
SGC1944	SGC1932	Left ZF#5-TDD6-R2385-N-L6	Right ZF #6-TDD6-R2385-C-L18	0.77	25.9675	2.27	0.745	4.88	29.72	21.44	25.5975	0.04	0.095	0.0375	0.0571548	1.75416	0.106458	0.0264575	0.460941	1.39377	1.63401	1.75961	0.00816497	0.0238048	0.005	0.77	25.91	2.16	0.72	5.08	30.04	21.23	25.49	0.04	0.09	0.04	0.69	27.51	2.34	0.78	5.1	30.47	22.75	27.21	0.04	0.08	0.04	0.82	26.92
SGC1944	SGC1933	Left ZF#5-TDD6-R2385-N-L6	Right ZF #6-TDD6-R2385-C-L13	0.675	29.6675	0.555	0.4225	2.81	25.29	28.52	29.2125	0.03	0.1275	0.0425	0.0873689	0.270847	0.083865	0.0411299	0.147648	0.820772	0.362859	0.300153	0.00816497	0.0525198	0.0189297	0.55	29.53	0.53	0.46	2.86	24.36	28.46	29.06	0.04	0.13	0.04	0.74	29.58	0.47	0.45	2.89	25.05	28.28	29.19	0.03	0.1	0.03	0.73	29.49
SGC1944	SGC1934	Left ZF#5-TDD6-R2385-N-L6	Right ZF #6-TDD6-R2385-C-L11	0.33	15.265	0.105	0.0875	0.6875	8.0075	14.56	15.05	0.02	0.1025	0.04	0.0282843	0.748042	0.0288675	0.0189297	0.143149	0.584145	0.789726	0.695174	0.00816497	0.0221736	0	0.33	15.74	0.08	0.1	0.86	8.05	15.04	15.48	0.02	0.11	0.04	0.31	15.94	0.13	0.1	0.68	8.75	15.33	15.7	0.01	0.07	0.04	0.37	15.1
SGC1944	SGC1935	Left ZF#5-TDD6-R2385-N-L6	Right ZF #6-TDD6-R2385-C-L9	0.185	15.6075	0.045	0.0275	0.68	2.2	14.2225	15.48	0.025	0.0825	0.03	0.0378594	1.29454	0.01	0.0170783	0.223308	0.335062	1.19419	1.25976	0.0129099	0.0330404	0.0141421	0.21	15.62	0.03	0.05	0.7	2.08	14.27	15.5	0.01	0.05	0.04	0.21	15.93	0.05	0.01	0.8	2.48	14.53	15.81	0.04	0.12	0.03	0.19	17
SGC1944	SGC1936	Left ZF#5-TDD6-R2385-N-L6	Right ZF #6-TDD6-R2385-C-L6	0.12	6.9875	0.0375	0.0525	0.5125	0.95	6.1925	6.905	0.0275	0.08	0.04	0.0316228	0.635157	0.005	0.00957427	0.0942956	0.149889	0.612066	0.646452	0.0206155	0.0294392	0	0.11	6.32	0.04	0.06	0.52	0.85	5.54	6.24	0.01	0.11	0.04	0.14	7.85	0.04	0.06	0.64	1.17	7.01	7.79	0.05	0.04	0.04	0.15	6.86
SGC1944	SGC1937	Left ZF#5-TDD6-R2385-N-L6	Right ZF #6-TDD6-R2385-C-L4	0.125	5.515	0.0675	0.0275	0.635	0.5775	4.3725	5.42	0.04	0.09	0.035	0.0238048	0.493592	0.0170783	0.0170783	0.225462	0.11471	0.357619	0.46669	0.0216025	0.00816497	0.0173205	0.12	4.88	0.05	0.01	0.46	0.49	3.89	4.81	0.04	0.1	0.06	0.11	5.94	0.09	0.02	0.96	0.7	4.69	5.8	0.03	0.09	0.03	0.16	5.37
SGC1945	SGC1930	Left ZF#5-TDD6-R2385-N-L4	Right ZF #6-TDD6-R2385-C-L26	0.6025	24.3675	6.6925	7.9125	12.9	30.66	18.375	24.035	0.0575	0.1625	0.045	0.0478714	0.951398	0.190329	0.283945	0.560773	0.837735	0.878237	0.986897	0.0170783	0.030957	0.0129099	0.62	24.38	6.76	7.83	13.23	31.15	17.91	24.04	0.08	0.16	0.05	0.58	24.97	6.7	8.22	13.34	31.51	19.05	24.66	0.06	0.19	0.06	0.55	25.1
SGC1945	SGC1931	Left ZF#5-TDD6-R2385-N-L4	Right ZF #6-TDD6-R2385-C-L21	0.5	18.6175	3.3625	2.0775	6.6775	23.1225	14.4875	18.35	0.035	0.1125	0.035	0.0927362	1.99214	0.177271	0.23782	0.770211	2.48288	1.74737	1.99618	0.0191485	0.030957	0.0173205	0.52	20.77	3.33	2.26	7.37	24.92	16.43	20.55	0.05	0.13	0.03	0.59	19.39	3.58	2.26	7.1	25.02	15.02	19.14	0.05	0.11	0.02	0.52	18.25
SGC1945	SGC1932	Left ZF#5-TDD6-R2385-N-L4	Right ZF #6-TDD6-R2385-C-L18	0.7	24.86	2.005	0.595	4.11	28.15	20.0625	24.535	0.03	0.1225	0.0375	0.0959166	0.886454	0.0613732	0.0341565	0.247925	0.525738	0.665451	0.893924	0.0182574	0.0221736	0.005	0.79	24.52	2	0.56	4.06	28	19.58	24.24	0.01	0.1	0.04	0.75	25.45	1.93	0.6	4.28	28.14	20.66	25.11	0.04	0.13	0.04	0.69	25.7
SGC1945	SGC1933	Left ZF#5-TDD6-R2385-N-L4	Right ZF #6-TDD6-R2385-C-L13	0.5425	26.995	0.46	0.2725	2.2625	23	25.69	26.53	0.0325	0.1175	0.03	0.0903235	1.28347	0.0804156	0.0660177	0.0675154	0.925347	1.26053	1.27888	0.0189297	0.0330404	0.0141421	0.53	25.49	0.35	0.26	2.19	21.78	24.24	25.05	0.02	0.11	0.05	0.44	27.47	0.52	0.27	2.32	23.2	26.22	26.96	0.02	0.16	0.03	0.66	28.49
SGC1945	SGC1934	Left ZF#5-TDD6-R2385-N-L4	Right ZF #6-TDD6-R2385-C-L11	0.2475	13.015	0.0925	0.0425	0.585	5.535	12.35	12.8225	0.0275	0.095	0.0325	0.0262996	0.876565	0.0125831	0.015	0.0420317	0.363364	0.859884	0.88451	0.00957427	0.01	0.015	0.21	12.4	0.09	0.03	0.6	5.63	11.74	12.16	0.02	0.09	0.04	0.27	13.6	0.11	0.06	0.63	5.8	12.91	13.45	0.02	0.11	0.01	0.26	13.92
SGC1945	SGC1935	Left ZF#5-TDD6-R2385-N-L4	Right ZF #6-TDD6-R2385-C-L9	0.16	15.5575	0.0575	0.04	0.6675	1.8725	14.21	15.425	0.0225	0.0725	0.035	0.0282843	0.602073	0.0170783	0.00816497	0.0618466	0.177459	0.552147	0.595623	0.005	0.00957427	0.0129099	0.18	15.2	0.04	0.05	0.59	1.75	13.84	15.1	0.02	0.07	0.05	0.12	15.79	0.05	0.04	0.66	2.13	14.33	15.72	0.02	0.08	0.04	0.16	16.29
SGC1945	SGC1936	Left ZF#5-TDD6-R2385-N-L4	Right ZF #6-TDD6-R2385-C-L6	0.1125	6.5225	0.055	0.02	0.51	0.835	5.7775	6.4225	0.0175	0.0775	0.03	0.0170783	0.427736	0.0057735	0.0216025	0.0804156	0.0943398	0.429525	0.437978	0.0125831	0.0125831	0.0141421	0.09	6.04	0.06	0	0.45	0.83	5.29	5.91	0.03	0.08	0.04	0.12	7.02	0.06	0.02	0.54	0.97	6.23	6.94	0.02	0.08	0.01	0.11	6.7
SGC1945	SGC1937	Left ZF#5-TDD6-R2385-N-L4	Right ZF #6-TDD6-R2385-C-L4	0.1075	5.365	0.0475	0.0375	0.56	0.46	4.06	5.285	0.0275	0.08	0.035	0.015	0.392046	0.0221736	0.00957427	0.139284	0.0739369	0.305178	0.397702	0.0221736	0.0182574	0.0191485	0.1	4.98	0.04	0.04	0.56	0.39	3.78	4.89	0.02	0.09	0.05	0.1	5.76	0.08	0.03	0.7	0.55	4.41	5.68	0.02	0.06	0.01	0.1	5.64
SGC1954	SGC1946	Left ZF#5-TDD6-R2385-C-L26	Right ZF #6-TDD6-R2385-N-L26	0.7875	34.42	5.6525	0.22	3.0725	23.1975	31.945	34.075	0.1	2.5675	0.5425	0.0655108	0.863597	0.222317	0.0374166	0.045	0.672923	0.802766	0.86296	0.0182574	0.195	0.0170783	0.87	35.61	5.94	0.26	3.05	23.9	33.09	35.26	0.12	2.83	0.55	0.78	33.85	5.4	0.22	3.05	23.58	31.44	33.53	0.08	2.58	0.54	0.79	34.5
SGC1954	SGC1947	Left ZF#5-TDD6-R2385-C-L26	Right ZF #6-TDD6-R2385-N-L21	0.725	27.88	3.58	0.07	2.2175	16.3725	25.775	27.5625	0.0475	2.65	0.4675	0.0574456	0.630291	0.106145	0.0141421	0.0618466	0.349321	0.633219	0.656626	0.0287228	0.184029	0.0411299	0.65	26.98	3.55	0.06	2.13	16.65	24.89	26.62	0.04	2.45	0.42	0.77	28.45	3.73	0.06	2.25	16.69	26.38	28.13	0.03	2.89	0.52	0.77	28.08
SGC1954	SGC1948	Left ZF#5-TDD6-R2385-C-L26	Right ZF #6-TDD6-R2385-N-L18	0.63	23.4725	2.495	0.06	1.705	11.8975	21.5925	23.2275	0.045	2.6925	0.535	0.0594418	1.55043	0.187172	0.0244949	0.174069	0.970545	1.5011	1.55526	0.0057735	0.256434	0.147309	0.56	22.88	2.56	0.04	1.52	11.73	20.76	22.55	0.04	2.44	0.36	0.7	24.7	2.56	0.04	1.91	12.65	22.77	24.44	0.05	2.63	0.7	0.65	21.55
SGC1954	SGC1949	Left ZF#5-TDD6-R2385-C-L26	Right ZF #6-TDD6-R2385-N-L13	0.49	15.665	0.705	0.06	0.9425	6.1075	14.0175	15.425	0.0575	2.5625	0.4025	0.0778888	3.59765	0.152643	0.0294392	0.143614	0.829272	3.17025	3.55706	0.0125831	0.49006	0.0822091	0.43	16.17	0.73	0.03	0.77	6.06	14.37	15.96	0.04	2.71	0.43	0.44	10.59	0.49	0.1	1.11	4.97	9.57	10.41	0.06	1.86	0.28	0.49	16.86
SGC1954	SGC1950	Left ZF#5-TDD6-R2385-C-L26	Right ZF #6-TDD6-R2385-N-L11	0.475	19.0975	0.4625	0.045	0.7475	5.67	17.055	18.865	0.045	4.44	0.56	0.06245	0.349988	0.0464579	0.0191485	0.05058	0.202155	0.378197	0.368103	0.0057735	0.314643	0.0588784	0.56	18.82	0.4	0.03	0.76	5.97	16.82	18.56	0.05	4.5	0.6	0.47	18.99	0.46	0.07	0.73	5.53	16.88	18.77	0.04	4.23	0.5	0.41	18.97
SGC1954	SGC1951	Left ZF#5-TDD6-R2385-C-L26	Right ZF #6-TDD6-R2385-N-L9	0.41	18.2075	0.2125	0.045	0.6	3.96	15.935	17.9975	0.03	4.9675	0.3925	0.0374166	1.2492	0.00957427	0.0238048	0.0812404	0.317385	1.07432	1.26495	0.00816497	0.317634	0.106262	0.42	16.62	0.21	0.03	0.5	3.71	14.52	16.39	0.04	4.68	0.31	0.45	19.4	0.22	0.06	0.65	4.42	16.79	19.19	0.03	5.38	0.54	0.41	17.83
SGC1954	SGC1952	Left ZF#5-TDD6-R2385-C-L26	Right ZF #6-TDD6-R2385-N-L6	0.3725	20.635	0.105	0.0425	0.7875	3.46	17.7825	20.415	0.025	3.8075	0.26	0.0298608	1.43679	0.0420317	0.00957427	0.167407	0.398079	1.30057	1.42662	0.01	0.285467	0.0355903	0.36	18.62	0.09	0.05	0.55	2.89	16.06	18.4	0.01	3.38	0.23	0.41	20.62	0.06	0.04	0.85	3.5	17.52	20.45	0.03	3.97	0.28	0.34	21.84
SGC1954	SGC1953	Left ZF#5-TDD6-R2385-C-L26	Right ZF #6-TDD6-R2385-N-L4	0.29	20.7975	0.09	0.0375	0.895	3.1475	17.165	20.5625	0.035	3.975	0.205	0.0432049	0.106888	0.0216025	0.0125831	0.154164	0.145688	0.183576	0.0928709	0.0173205	0.212995	0.0506623	0.29	20.77	0.08	0.04	0.85	3.11	16.9	20.56	0.02	3.75	0.17	0.35	20.7	0.07	0.02	1.12	3.36	17.2	20.47	0.05	4.12	0.28	0.27	20.77
SGC1955	SGC1946	Left ZF#5-TDD6-R2385-C-L21	Right ZF #6-TDD6-R2385-N-L26	0.9425	37.155	7.4225	0.3675	3.7425	26.03	34.7275	36.815	0.155	2.4775	0.4975	0.0478714	1.40403	0.565766	0.0386221	0.236696	1.17016	1.1584	1.37148	0.0129099	0.238939	0.0639661	0.92	37.87	7.95	0.33	3.92	27.35	35.17	37.48	0.15	2.2	0.45	0.94	38.23	7.55	0.41	3.62	26.1	35.75	37.89	0.17	2.56	0.59	0.9	35.11
SGC1955	SGC1947	Left ZF#5-TDD6-R2385-C-L21	Right ZF #6-TDD6-R2385-N-L21	0.905	30.585	4.64	0.14	2.6225	19.4425	28.3	30.2225	0.0875	2.6075	0.5375	0.0331662	1.42652	0.235089	0.0374166	0.138894	0.418121	1.36906	1.46571	0.0359398	0.275	0.0818026	0.91	30.63	4.42	0.09	2.57	19.22	28.13	30.28	0.07	2.42	0.46	0.95	30.66	4.62	0.15	2.54	19.67	28.52	30.35	0.08	2.67	0.54	0.88	32.27
SGC1955	SGC1948	Left ZF#5-TDD6-R2385-C-L21	Right ZF #6-TDD6-R2385-N-L18	0.8575	22.545	2.8425	0.0625	2.0425	13.055	20.7375	22.26	0.065	2.61	0.465	0.0377492	1.47079	0.242264	0.015	0.160702	0.81937	1.33015	1.47867	0.0173205	0.218327	0.03	0.85	23.15	2.97	0.05	2.07	13.94	21.27	22.85	0.04	2.73	0.44	0.82	20.71	2.66	0.07	1.98	12.29	19.13	20.44	0.07	2.52	0.5	0.91	22.16
SGC1955	SGC1949	Left ZF#5-TDD6-R2385-C-L21	Right ZF #6-TDD6-R2385-N-L13	0.67	17.6625	0.98	0.0375	1.13	8.225	15.7175	17.39	0.065	2.8525	0.3975	0.068313	1.45365	0.137113	0.0221736	0.271784	0.597802	1.40616	1.43933	0.0129099	0.262472	0.0411299	0.58	16.62	1.07	0.03	0.93	7.47	14.58	16.34	0.05	2.72	0.39	0.66	18.2	0.81	0.07	1.49	8.87	16.13	17.99	0.07	3.22	0.4	0.74	16.36
SGC1955	SGC1950	Left ZF#5-TDD6-R2385-C-L21	Right ZF #6-TDD6-R2385-N-L11	0.5975	16.6775	0.455	0.0625	0.9825	6.355	14.795	16.4725	0.03	3.985	0.4875	0.0170783	1.17741	0.0544671	0.015	0.143149	0.463213	0.990841	1.13347	0.00816497	0.363089	0.0359398	0.58	16.82	0.44	0.07	0.81	6.67	15.05	16.62	0.04	3.78	0.46	0.62	17.86	0.53	0.08	1.09	6.74	15.72	17.6	0.02	4.1	0.48	0.59	15.05
SGC1955	SGC1951	Left ZF#5-TDD6-R2385-C-L21	Right ZF #6-TDD6-R2385-N-L9	0.4925	17.775	0.195	0.0425	0.79	4.8975	15.6675	17.57	0.0275	4.8525	0.3925	0.0531507	0.48377	0.0404145	0.0262996	0.0668331	0.316056	0.585057	0.478818	0.0125831	0.247706	0.0386221	0.43	17.74	0.14	0.06	0.72	4.68	15.75	17.57	0.04	4.55	0.34	0.52	17.89	0.22	0.02	0.77	4.88	15.87	17.67	0.01	4.79	0.43	0.55	17.15
SGC1955	SGC1952	Left ZF#5-TDD6-R2385-C-L21	Right ZF #6-TDD6-R2385-N-L6	0.47	19.1825	0.1425	0.04	0.97	4.4375	16.64	18.9625	0.0325	3.52	0.26	0.0588784	0.673121	0.0320156	0.0163299	0.121929	0.205649	0.600278	0.686944	0.0221736	0.207043	0.0141421	0.45	19.58	0.17	0.02	0.86	4.56	17.02	19.38	0.02	3.44	0.26	0.47	19.34	0.12	0.06	1.14	4.54	16.81	19.12	0.04	3.79	0.28	0.55	19.62
SGC1955	SGC1953	Left ZF#5-TDD6-R2385-C-L21	Right ZF #6-TDD6-R2385-N-L4	0.3875	18.9625	0.0875	0.0375	0.835	3.785	15.9425	18.785	0.045	3.44	0.1675	0.0411299	0.758568	0.0330404	0.00957427	0.0822598	0.119024	0.734592	0.753326	0.0057735	0.165126	0.0434933	0.44	19.87	0.08	0.03	0.83	3.92	16.76	19.71	0.05	3.56	0.16	0.4	18.75	0.09	0.04	0.93	3.63	15.84	18.56	0.04	3.37	0.15	0.36	19.17
SGC1956	SGC1946	Left ZF#5-TDD6-R2385-C-L18	Right ZF #6-TDD6-R2385-N-L26	0.9225	36.27	9.2975	0.555	3.72	29.0625	32.91	35.915	0.1325	2.7575	0.5275	0.115289	1.3487	0.529363	0.0443471	0.281425	0.997743	1.44612	1.38786	0.005	0.256434	0.0689807	0.79	35.69	8.76	0.59	3.58	29.2	32.19	35.36	0.14	2.53	0.47	0.98	37.01	9.69	0.57	3.88	28.94	33.87	36.6	0.13	2.74	0.54	1.05	37.7
SGC1956	SGC1947	Left ZF#5-TDD6-R2385-C-L18	Right ZF #6-TDD6-R2385-N-L21	0.86	30.1025	5.9275	0.18	2.605	21.715	27.0475	29.7475	0.0775	2.8375	0.4525	0.109848	0.80983	0.0330404	0.011547	0.114455	0.887187	0.683148	0.784958	0.0221736	0.205163	0.0464579	0.86	29.35	5.89	0.17	2.6	21.86	26.27	29.03	0.05	2.59	0.41	1.01	30.94	5.95	0.17	2.72	22.88	27.85	30.59	0.09	3.03	0.51	0.75	30.65
SGC1956	SGC1948	Left ZF#5-TDD6-R2385-C-L18	Right ZF #6-TDD6-R2385-N-L18	0.7375	22.78	3.555	0.065	1.865	14.8825	20.5125	22.4975	0.0525	2.7325	0.4325	0.0805709	2.53665	0.363731	0.0129099	0.245289	1.84477	2.44283	2.509	0.0221736	0.110265	0.07932	0.77	25.03	3.98	0.08	2.05	17.1	22.6	24.68	0.08	2.87	0.39	0.73	24.06	3.47	0.07	2.03	15.53	21.84	23.82	0.03	2.61	0.41	0.63	19.23
SGC1956	SGC1949	Left ZF#5-TDD6-R2385-C-L18	Right ZF #6-TDD6-R2385-N-L13	0.6375	17.2175	1.2125	0.0475	1.055	9.3	14.765	16.9275	0.04	3.135	0.39	0.0727438	1.65776	0.0561991	0.00957427	0.176918	1.09401	1.39352	1.675	0.00816497	0.208886	0.0637704	0.59	18.42	1.27	0.06	1.07	10.47	15.8	18.17	0.05	3.13	0.38	0.73	18.82	1.2	0.04	1.29	9.98	16.13	18.51	0.03	3.43	0.48	0.66	16.2
SGC1956	SGC1950	Left ZF#5-TDD6-R2385-C-L18	Right ZF #6-TDD6-R2385-N-L11	0.63	17.1025	0.6625	0.0425	0.78	7.8825	14.8825	16.8475	0.0375	4.39	0.4225	0.0522813	1.85327	0.0921502	0.0170783	0.0945163	0.821883	1.80289	1.864	0.015	0.412149	0.0537742	0.62	14.35	0.55	0.04	0.65	6.68	12.22	14.08	0.05	3.85	0.36	0.67	18.31	0.69	0.06	0.77	8.52	15.88	18.1	0.02	4.75	0.41	0.56	17.68
SGC1956	SGC1951	Left ZF#5-TDD6-R2385-C-L18	Right ZF #6-TDD6-R2385-N-L9	0.5725	17.0425	0.3225	0.0425	0.65	5.5825	14.6825	16.86	0.04	5.0675	0.3325	0.0670199	1.43748	0.057373	0.015	0.189561	0.6682	1.31736	1.38701	0.0182574	0.607968	0.0590903	0.51	16.73	0.33	0.05	0.51	5.59	14.14	16.64	0.03	4.5	0.29	0.64	18.27	0.4	0.06	0.88	6.3	15.97	18.05	0.05	5.67	0.42	0.52	15.14
SGC1956	SGC1952	Left ZF#5-TDD6-R2385-C-L18	Right ZF #6-TDD6-R2385-N-L6	0.545	19.61	0.135	0.065	0.765	5.065	16.865	19.3525	0.0425	3.775	0.2	0.0369685	0.487237	0.0191485	0.0173205	0.104722	0.326241	0.525706	0.483003	0.0125831	0.0873689	0.0424264	0.54	20.11	0.12	0.07	0.69	5.06	17.27	19.8	0.04	3.84	0.24	0.59	19.46	0.12	0.04	0.92	5.39	16.55	19.22	0.06	3.83	0.18	0.55	19.87
SGC1956	SGC1953	Left ZF#5-TDD6-R2385-C-L18	Right ZF #6-TDD6-R2385-N-L4	0.455	18.61	0.125	0.0475	0.76	4.2075	15.61	18.4	0.05	3.775	0.145	0.0378594	1.46495	0.0479583	0.0221736	0.108012	0.433003	1.25097	1.48457	0.0163299	0.288733	0.0310913	0.43	20.01	0.1	0.08	0.79	4.44	16.92	19.85	0.07	4.03	0.15	0.51	19.27	0.17	0.04	0.9	4.69	16.04	19.05	0.05	3.86	0.16	0.43	18.56
SGC1957	SGC1946	Left ZF#5-TDD6-R2385-C-L13	Right ZF #6-TDD6-R2385-N-L26	1.2125	36.7325	20.8725	1.3275	5.775	34.485	33.17	36.4725	0.2425	5.09	2.2	0.100457	1.68241	0.72908	0.139374	0.40575	1.03449	1.50548	1.67323	0.0492443	0.221359	0.0588784	1.1	34.88	20.11	1.18	5.29	33.69	31.58	34.62	0.2	4.88	2.16	1.32	38.9	21.86	1.42	6.23	35.62	35.16	38.62	0.28	5.37	2.26	1.27	36.97
SGC1957	SGC1947	Left ZF#5-TDD6-R2385-C-L13	Right ZF #6-TDD6-R2385-N-L21	1.0725	31.58	14.5975	0.3475	3.5875	27.6875	28.495	31.305	0.14	5.135	2.1575	0.060208	3.03615	1.57785	0.0403113	0.387761	2.75087	2.90638	3.0473	0.0294392	0.391961	0.172892	1.1	34.79	16.52	0.37	3.77	30.77	31.49	34.52	0.14	5.46	2.36	1.13	33.48	15.19	0.33	3.96	29.08	30.41	33.22	0.15	5.43	2.19	0.99	28.44
SGC1957	SGC1948	Left ZF#5-TDD6-R2385-C-L13	Right ZF #6-TDD6-R2385-N-L18	0.8975	25.8825	9.7825	0.21	2.845	21.3675	23.4275	25.5725	0.115	5.29	2.12	0.106888	5.15239	2.01401	0.034641	0.494941	4.36346	4.63296	5.11191	0.0310913	1.09864	0.478679	0.89	28.55	11.07	0.24	3.01	24.26	25.7	28.27	0.14	6.07	2.46	0.84	26.95	10	0.18	3.08	21.86	24.51	26.65	0.12	5.06	2.1	1.05	29.69
SGC1957	SGC1949	Left ZF#5-TDD6-R2385-C-L13	Right ZF #6-TDD6-R2385-N-L13	1.0425	18.8625	3.195	0.0875	1.665	13.3225	16.4525	18.58	0.085	6.515	2.395	0.0206155	1.39373	0.378286	0.030957	0.141067	0.744597	1.16683	1.38706	0.0208167	0.31043	0.1974	1.03	20.95	3.75	0.09	1.7	14.4	18.2	20.66	0.11	6.93	2.57	1.06	18.14	2.97	0.13	1.85	13.06	15.79	17.93	0.08	6.53	2.56	1.06	18.09
SGC1957	SGC1950	Left ZF#5-TDD6-R2385-C-L13	Right ZF #6-TDD6-R2385-N-L11	0.9525	16.6875	1.55	0.1125	1.2325	10.6025	14.73	16.42	0.045	8.355	2.4425	0.123659	1.4413	0.179444	0.0499166	0.257213	1.14378	1.35575	1.45052	0.0129099	0.673325	0.272565	0.78	14.69	1.29	0.06	0.87	9.06	12.79	14.4	0.03	7.37	2.06	0.95	18.04	1.59	0.1	1.4	11.51	15.84	17.76	0.06	8.88	2.7	1.06	17.33
SGC1957	SGC1951	Left ZF#5-TDD6-R2385-C-L13	Right ZF #6-TDD6-R2385-N-L9	0.92	18.6625	0.8225	0.145	0.9625	8.9275	16.3525	18.4075	0.0725	9.615	2.15	0.0668331	0.749194	0.0340343	0.0129099	0.0780491	0.65291	0.695432	0.714953	0.0275379	0.360416	0.0535413	0.98	18.28	0.85	0.13	0.85	8.53	15.85	18.11	0.09	9.33	2.15	0.91	19.61	0.85	0.16	1.03	9.9	17.18	19.32	0.06	9.88	2.16	0.83	17.89
SGC1957	SGC1952	Left ZF#5-TDD6-R2385-C-L13	Right ZF #6-TDD6-R2385-N-L6	0.7775	18.735	0.3325	0.1075	0.9275	7.4625	16.5	18.55	0.0425	6.645	1.1375	0.0386221	2.41336	0.118989	0.0221736	0.173469	0.87956	2.19979	2.38723	0.005	0.896307	0.201556	0.82	22.07	0.51	0.14	1.02	8.46	19.51	21.81	0.04	7.9	1.43	0.8	18.95	0.29	0.1	1.12	7.84	16.77	18.86	0.04	6.68	1.02	0.75	17
SGC1957	SGC1953	Left ZF#5-TDD6-R2385-C-L13	Right ZF #6-TDD6-R2385-N-L4	0.7225	19.3225	0.2225	0.0625	0.8875	7.055	16.63	19.115	0.0475	6.8275	0.8825	0.0537742	1.15171	0.0330404	0.0170783	0.197041	0.894148	1.04489	1.10467	0.0298608	0.0970824	0.0457347	0.78	18.2	0.19	0.04	0.65	6.27	15.69	18.07	0.04	6.87	0.87	0.73	20.69	0.24	0.08	1.13	8.31	17.88	20.42	0.04	6.78	0.89	0.73	19.84
SGC1958	SGC1946	Left ZF#5-TDD6-R2385-C-L11	Right ZF #6-TDD6-R2385-N-L26	0.9825	32.235	25.615	1.1675	4.705	36.8975	27.695	31.8725	0.205	4.77	1.625	0.0590903	2.19336	1.03545	0.126062	0.717658	1.91665	2.24323	2.13612	0.07	0.564329	0.165831	1.04	33.46	25.45	1.23	5.31	37.75	28.89	32.92	0.24	5.34	1.76	1.02	34.01	26.51	1.3	5.09	38.68	29.67	33.67	0.24	4.88	1.72	0.96	32.36
SGC1958	SGC1947	Left ZF#5-TDD6-R2385-C-L11	Right ZF #6-TDD6-R2385-N-L21	0.9625	31.3675	20.815	0.4075	3.6825	34.1475	27.1625	31.025	0.1825	5.605	1.8075	0.177083	0.64381	0.955179	0.101448	0.138894	0.717792	0.529615	0.581406	0.0221736	0.120692	0.0125831	0.9	31.18	19.52	0.31	3.68	33.09	26.98	30.82	0.21	5.54	1.81	1.16	31.05	21.76	0.54	3.75	34.61	26.81	30.75	0.17	5.47	1.82	1.04	32.32
SGC1958	SGC1948	Left ZF#5-TDD6-R2385-C-L11	Right ZF #6-TDD6-R2385-N-L18	0.815	26.7325	15.2	0.2	2.685	27.4325	23.135	26.4225	0.16	5.99	1.9975	0.0665833	2.36428	1.24919	0.0503322	0.310537	2.31329	1.86123	2.35042	0.0424264	0.53895	0.105633	0.72	23.46	13.61	0.15	2.66	24.16	20.53	23.16	0.15	5.38	1.86	0.85	27.24	15.46	0.19	2.51	28.98	23.54	26.89	0.15	5.85	1.97	0.87	27.12
SGC1958	SGC1949	Left ZF#5-TDD6-R2385-C-L11	Right ZF #6-TDD6-R2385-N-L13	0.69	16.23	4.07	0.1025	1.5575	14.1	13.1825	16.04	0.06	6.975	2.235	0.231084	7.601	2.14981	0.0262996	0.28418	6.19722	6.11088	7.51303	0.0141421	3.4643	1.17026	0.35	4.84	0.85	0.13	1.15	4.84	4.02	4.78	0.05	1.78	0.48	0.74	20.33	5.24	0.08	1.81	17.15	16.44	20.06	0.06	8.81	2.79	0.84	19.55
SGC1958	SGC1950	Left ZF#5-TDD6-R2385-C-L11	Right ZF #6-TDD6-R2385-N-L11	0.9	18.82	2.3325	0.1225	1.4375	14.17	15.72	18.6	0.0625	11.9775	3.115	0.046188	0.937479	0.172506	0.0125831	0.162558	0.526308	0.856154	0.879848	0.0125831	0.568705	0.229565	0.86	18.67	2.29	0.12	1.42	13.86	15.56	18.46	0.06	11.88	2.96	0.86	17.58	2.12	0.12	1.6	13.65	14.58	17.42	0.05	11.29	2.89	0.94	19.75
SGC1958	SGC1951	Left ZF#5-TDD6-R2385-C-L11	Right ZF #6-TDD6-R2385-N-L9	0.74	18.1375	1.0475	0.1125	0.9425	10.83	15.2475	17.8925	0.04	13.0225	2.4725	0.0983192	1.36368	0.159452	0.0340343	0.0727438	0.385314	1.17792	1.34903	0.00816497	0.551264	0.0411299	0.65	17.16	0.98	0.1	0.91	10.46	14.31	16.91	0.05	12.58	2.42	0.68	16.78	0.86	0.11	0.87	10.78	14.15	16.56	0.04	12.65	2.46	0.87	19.47
SGC1958	SGC1952	Left ZF#5-TDD6-R2385-C-L11	Right ZF #6-TDD6-R2385-N-L6	0.8175	21.8125	0.4475	0.095	1.0375	10.5675	18.18	21.5575	0.0625	10.6	1.565	0.0861684	1.15598	0.0736546	0.0173205	0.241713	0.58094	1.09566	1.14001	0.00957427	0.391152	0.0351188	0.76	23.17	0.45	0.07	1.4	11.25	19.53	22.88	0.05	11.01	1.54	0.73	22.33	0.54	0.11	0.92	10.62	18.61	22.09	0.06	10.84	1.6	0.91	21.14
SGC1958	SGC1953	Left ZF#5-TDD6-R2385-C-L11	Right ZF #6-TDD6-R2385-N-L4	0.665	21.47	0.2975	0.0725	0.8975	9.71	17.3925	21.2375	0.0475	10.1575	1.0425	0.0988264	0.452254	0.0377492	0.0221736	0.109659	0.554076	0.448432	0.435383	0.00957427	0.401445	0.0732006	0.79	21.99	0.29	0.1	1.06	10.17	17.91	21.73	0.04	10.55	1.09	0.62	21.55	0.35	0.05	0.85	10.05	17.51	21.3	0.04	9.6	1.12	0.56	20.89
SGC1959	SGC1946	Left ZF#5-TDD6-R2385-C-L9	Right ZF #6-TDD6-R2385-N-L26	0.6225	21.62	18.6625	0.515	1.98	30.975	15.865	21.4275	0.105	1.915	0.285	0.0903235	1.61069	0.325308	0.0288675	0.128323	1.02938	1.50201	1.59615	0.0057735	0.136748	0.0238048	0.64	23.73	18.59	0.52	2.11	31.9	17.75	23.53	0.1	2.09	0.28	0.58	21.04	18.59	0.55	2.06	31.12	15.42	20.84	0.11	1.88	0.32	0.74	21.81
SGC1959	SGC1947	Left ZF#5-TDD6-R2385-C-L9	Right ZF #6-TDD6-R2385-N-L21	0.5275	19.255	13.795	0.19	1.52	25.7375	14.2325	19	0.0925	2.3575	0.335	0.084212	0.682959	0.670945	0.0258199	0.136382	0.532377	0.525825	0.672161	0.00957427	0.124197	0.0191485	0.55	18.3	12.8	0.18	1.68	24.97	13.6	18.07	0.1	2.19	0.31	0.63	19.62	13.99	0.16	1.55	26	14.69	19.36	0.08	2.38	0.35	0.5	19.85
SGC1959	SGC1948	Left ZF#5-TDD6-R2385-C-L9	Right ZF #6-TDD6-R2385-N-L18	0.445	14.395	8.9	0.075	1.0525	17.935	10.575	14.1975	0.05	2.4075	0.315	0.0613732	1.23292	0.702709	0.0173205	0.172892	1.79901	1.0755	1.20173	0.011547	0.198725	0.0238048	0.52	15.6	8.78	0.08	1.29	19.23	11.72	15.4	0.06	2.55	0.3	0.44	14.4	8.95	0.08	1.07	18.86	10.55	14.18	0.06	2.43	0.3	0.37	12.7
SGC1959	SGC1949	Left ZF#5-TDD6-R2385-C-L9	Right ZF #6-TDD6-R2385-N-L13	0.31	10.1575	2.29	0.0625	0.6775	8.94	7.175	10.02	0.045	3.485	0.41	0.147196	4.97862	1.30963	0.0170783	0.181544	4.43935	3.36514	4.94699	0.0238048	1.81847	0.214009	0.1	2.72	0.36	0.06	0.42	2.36	2.15	2.63	0.02	0.78	0.1	0.43	13.26	2.99	0.08	0.8	11.91	9.3	13.11	0.03	4.69	0.49	0.32	12.22
SGC1959	SGC1950	Left ZF#5-TDD6-R2385-C-L9	Right ZF #6-TDD6-R2385-N-L11	0.3975	13.315	1.24	0.065	0.635	8.835	9.58	13.13	0.04	7.3675	0.8675	0.0386221	0.247184	0.0594418	0.0238048	0.06245	0.191572	0.130384	0.208966	0	0.190329	0.0946485	0.42	13.56	1.31	0.05	0.7	9.02	9.67	13.34	0.04	7.18	0.85	0.44	13.44	1.22	0.05	0.56	8.91	9.66	13.25	0.04	7.3	0.76	0.37	12.99
SGC1959	SGC1951	Left ZF#5-TDD6-R2385-C-L9	Right ZF #6-TDD6-R2385-N-L9	0.4225	13.115	0.5125	0.045	0.495	6.4775	9.2275	12.98	0.03	9.165	0.77	0.0359398	0.945216	0.0899537	0.0057735	0.0191485	0.558771	0.776203	0.918949	0.00816497	0.718818	0.0522813	0.43	12.52	0.46	0.05	0.51	6.59	8.71	12.38	0.03	9.01	0.73	0.47	13.92	0.51	0.04	0.49	7.01	9.82	13.77	0.04	9.88	0.84	0.4	13.92
SGC1959	SGC1952	Left ZF#5-TDD6-R2385-C-L9	Right ZF #6-TDD6-R2385-N-L6	0.36	15.605	0.185	0.06	0.455	6.155	10.7375	15.4225	0.0375	7.4675	0.485	0.0270801	1.47771	0.0472582	0.0182574	0.0925563	0.715192	1.14068	1.44322	0.0221736	0.42937	0.0264575	0.34	17.44	0.22	0.08	0.54	6.86	12.07	17.24	0.02	8.07	0.51	0.35	14.97	0.12	0.07	0.53	6.57	10.35	14.79	0.03	7.42	0.5	0.35	16.02
SGC1959	SGC1953	Left ZF#5-TDD6-R2385-C-L9	Right ZF #6-TDD6-R2385-N-L4	0.3425	16.26	0.12	0.0375	0.4475	6.0825	10.335	16.09	0.0225	7.475	0.3175	0.0512348	0.662722	0.02	0.0221736	0.109659	0.560141	0.479757	0.656404	0.0125831	0.458221	0.025	0.32	16	0.13	0.03	0.6	6.08	10.07	15.8	0.04	6.94	0.29	0.35	17.2	0.13	0.05	0.45	6.86	10.99	17.04	0.01	8.06	0.31	0.29	15.66
SGC1960	SGC1946	Left ZF#5-TDD6-R2385-C-L6	Right ZF #6-TDD6-R2385-N-L26	0.505	18.01	19.24	1.0275	3.885	26.0525	12.05	17.8025	0.1275	2.5675	0.3525	0.0881287	1.72021	0.932988	0.103401	0.483218	2.24944	1.37988	1.71632	0.025	0.208547	0.0485627	0.48	18.65	19.15	0.95	3.97	26.68	12.55	18.43	0.13	2.8	0.38	0.61	18.96	19.81	1.14	4.08	27.51	12.8	18.72	0.1	2.51	0.38	0.53	18.99
SGC1960	SGC1947	Left ZF#5-TDD6-R2385-C-L6	Right ZF #6-TDD6-R2385-N-L21	0.4925	16.2075	13.6825	0.3825	2.7275	20.6875	11.14	15.9875	0.12	3.2825	0.515	0.0801561	0.980693	0.70552	0.0567891	0.143382	0.833122	0.715728	0.981814	0.00816497	0.292731	0.0680686	0.47	15.53	12.71	0.42	2.91	20.16	11.02	15.33	0.12	3.11	0.54	0.46	15.91	13.68	0.39	2.64	20.47	10.96	15.72	0.12	3.13	0.52	0.61	17.66
SGC1960	SGC1948	Left ZF#5-TDD6-R2385-C-L6	Right ZF #6-TDD6-R2385-N-L18	0.3825	12.775	9.3225	0.1975	1.9975	14.6325	8.9075	12.5825	0.0725	3.42	0.52	0.0340343	0.73187	0.210297	0.0485627	0.264874	1.1031	0.57639	0.737761	0.0125831	0.284019	0.00816497	0.37	13.82	9.53	0.17	2.34	16.01	9.69	13.64	0.09	3.81	0.51	0.41	12.51	9.38	0.17	2.07	14.99	8.66	12.26	0.07	3.43	0.52	0.41	12.65
SGC1960	SGC1949	Left ZF#5-TDD6-R2385-C-L6	Right ZF #6-TDD6-R2385-N-L13	0.35	9.3575	2.885	0.12	1.27	7.2075	6.54	9.23	0.045	4.1325	0.5125	0.0804156	4.12114	1.26619	0.0270801	0.242899	2.78739	2.92282	4.081	0.0173205	1.92039	0.253295	0.26	3.23	0.99	0.1	1.09	3.07	2.2	3.16	0.06	1.27	0.15	0.45	12.17	3.55	0.11	1.61	9.1	8.57	12	0.02	5.37	0.71	0.37	11
SGC1960	SGC1950	Left ZF#5-TDD6-R2385-C-L6	Right ZF #6-TDD6-R2385-N-L11	0.3325	11.06	1.665	0.1225	1.145	6.8925	7.785	10.93	0.0425	7.45	0.785	0.00957427	0.327414	0.0754983	0.0287228	0.119583	0.0991211	0.330908	0.309946	0.00957427	0.304302	0.10247	0.34	10.8	1.57	0.1	1.19	7.02	7.55	10.68	0.03	7.65	0.84	0.32	11.48	1.69	0.13	1.08	6.8	8.24	11.33	0.05	7.53	0.68	0.33	11.16
SGC1960	SGC1951	Left ZF#5-TDD6-R2385-C-L6	Right ZF #6-TDD6-R2385-N-L9	0.2825	11.5775	0.8275	0.1125	0.805	4.985	7.88	11.415	0.035	8.8125	0.625	0.0623832	0.673368	0.0403113	0.0419325	0.0925563	0.288155	0.467547	0.689178	0.01	0.47169	0.0251661	0.35	12.07	0.85	0.05	0.94	5.17	8.29	11.9	0.04	9.26	0.59	0.22	12.23	0.87	0.13	0.74	5.29	8.26	12.09	0.04	9.18	0.65	0.32	11.14
SGC1960	SGC1952	Left ZF#5-TDD6-R2385-C-L6	Right ZF #6-TDD6-R2385-N-L6	0.29	13.565	0.25	0.12	0.87	4.795	8.875	13.4475	0.0275	6.9275	0.37	0.0408248	0.536749	0.0489898	0.0141421	0.119164	0.277429	0.354542	0.528291	0.015	0.287677	0.0707107	0.31	14.27	0.27	0.11	0.83	5.08	9.3	14.15	0.04	7.2	0.3	0.23	13.57	0.21	0.12	0.98	4.98	8.94	13.42	0.04	7.14	0.46	0.3	12.97
SGC1960	SGC1953	Left ZF#5-TDD6-R2385-C-L6	Right ZF #6-TDD6-R2385-N-L4	0.245	13.8	0.14	0.065	0.7375	4.0075	8.21	13.7175	0.0325	6.79	0.245	0.0443471	0.454459	0.0316228	0.0251661	0.110265	0.288025	0.102307	0.44139	0.015	0.296536	0.0341565	0.2	13.25	0.16	0.04	0.87	4.16	8.13	13.18	0.04	7.02	0.29	0.22	14.11	0.13	0.06	0.78	4.23	8.18	14.01	0.02	7.07	0.25	0.3	14.23
SGC1961	SGC1946	Left ZF#5-TDD6-R2385-C-L4	Right ZF #6-TDD6-R2385-N-L26	0.315	9.5875	12.525	0.595	2.84	13.72	5.26	9.4725	0.0875	2.5525	0.52	0.0450925	0.520665	0.584779	0.0776745	0.237627	0.84305	0.384534	0.558771	0.015	0.235425	0.0983192	0.35	9.84	12.5	0.6	3.14	14.46	5.39	9.72	0.07	2.77	0.61	0.34	9.79	11.92	0.69	2.63	12.83	5.53	9.69	0.08	2.38	0.4	0.32	9.91
SGC1961	SGC1947	Left ZF#5-TDD6-R2385-C-L4	Right ZF #6-TDD6-R2385-N-L21	0.27	8.3525	8.5975	0.23	1.9725	9.8675	4.7625	8.2475	0.0875	3.2675	0.6725	0.00816497	0.60478	0.387417	0.0141421	0.176895	0.607145	0.406561	0.625213	0.00957427	0.358364	0.154569	0.26	9.06	8.83	0.23	2.17	10.62	5.31	8.98	0.08	3.75	0.83	0.28	8.61	8.81	0.22	2	10.1	4.77	8.51	0.09	3.33	0.71	0.27	8.05
SGC1961	SGC1948	Left ZF#5-TDD6-R2385-C-L4	Right ZF #6-TDD6-R2385-N-L18	0.2475	7.09	6.0175	0.1075	1.73	6.825	4.13	7.015	0.0525	3.5675	0.8625	0.0377492	0.680343	0.281943	0.0236291	0.336353	0.741418	0.524023	0.657698	0.0359398	0.217466	0.0665207	0.24	7.4	6.1	0.11	2.14	7.29	4.36	7.3	0.03	3.74	0.88	0.29	6.07	5.77	0.09	1.35	5.77	3.35	6.03	0.02	3.32	0.78	0.26	7.45
SGC1961	SGC1949	Left ZF#5-TDD6-R2385-C-L4	Right ZF #6-TDD6-R2385-N-L13	0.1825	6.19	1.8925	0.0625	1.3775	3.44	3.5575	6.11	0.05	3.945	0.76	0.030957	1.81595	0.745313	0.015	0.358271	0.494166	0.912775	1.81038	0.0294392	1.17071	0.231948	0.14	3.47	0.81	0.04	1.89	2.7	2.19	3.4	0.02	2.19	0.42	0.2	7.15	2.05	0.07	1.35	3.69	3.95	7.04	0.03	4.53	0.81	0.21	7.18
SGC1961	SGC1950	Left ZF#5-TDD6-R2385-C-L4	Right ZF #6-TDD6-R2385-N-L11	0.1775	7.305	1.19	0.0725	1.045	2.8575	4.29	7.185	0.0325	6.4875	0.965	0.0206155	0.319844	0.0648074	0.00957427	0.223532	0.304015	0.147196	0.315647	0.0170783	0.267005	0.0776745	0.19	7.76	1.26	0.06	1.18	3.11	4.5	7.64	0.03	6.74	1.06	0.2	7.01	1.17	0.07	0.76	2.42	4.28	6.91	0.05	6.48	0.97	0.16	7.23
SGC1961	SGC1951	Left ZF#5-TDD6-R2385-C-L4	Right ZF #6-TDD6-R2385-N-L9	0.195	8.53	0.6125	0.055	0.855	2.2875	4.91	8.4275	0.045	8.0925	0.815	0.0506623	0.41142	0.0718215	0.01	0.0732575	0.116154	0.281898	0.400531	0.01	0.25786	0.0785281	0.13	8.41	0.57	0.07	0.82	2.41	4.65	8.32	0.04	8.42	0.8	0.24	8.68	0.7	0.05	0.93	2.31	5.09	8.59	0.04	8.13	0.87	0.18	9
SGC1961	SGC1952	Left ZF#5-TDD6-R2385-C-L4	Right ZF #6-TDD6-R2385-N-L6	0.1475	10.235	0.21	0.0775	0.88	2.0525	5.3525	10.1475	0.0325	6.46	0.4425	0.0221736	0.361893	0.0374166	0.0189297	0.0496655	0.278373	0.181361	0.330996	0.00957427	0.139523	0.0655108	0.14	9.96	0.22	0.05	0.91	2.36	5.34	9.88	0.03	6.34	0.42	0.17	9.97	0.21	0.09	0.81	2.19	5.12	9.94	0.04	6.64	0.54	0.12	10.28
SGC1961	SGC1953	Left ZF#5-TDD6-R2385-C-L4	Right ZF #6-TDD6-R2385-N-L4	0.15	11.0425	0.0975	0.0575	0.775	1.9025	5.26	10.9675	0.025	6.135	0.285	0.02	0.2381	0.0221736	0.0170783	0.107548	0.0970824	0.390896	0.241437	0.0129099	0.459166	0.0519615	0.16	10.92	0.08	0.04	0.81	1.95	5.2	10.81	0.01	5.89	0.36	0.16	11.38	0.13	0.06	0.91	1.86	5.82	11.3	0.02	6.8	0.25	0.16	11.03
EGFP	EGFP			0.13	0.035	0.015	0.015	0.0275	0.0175	0.0175	0.0175	0.015	0.0425	0.0425	0.0483046	0.0251661	0.0129099	0.0129099	0.0206155	0.0125831	0.0125831	0.0125831	0.01	0.0287228	0.0189297	0.2	0	0	0	0	0	0	0	0	0	0.07	0.12	0.04	0.02	0.03	0.03	0.02	0.02	0.02	0.02	0.06	0.04	0.09	0.06
SGC1876	SGC1786	Left ZF#5-TDD14-G43-C-L26	Right ZF #6-TDD14-G43-N-L26	0.1475	8.59	0.46	0.055	0.095	0.145	0.46	8.57	0.0325	0.0525	0.0225	0.0170783	0.891852	0.0416333	0.0129099	0.01	0.05	0.06	0.89245	0.025	0.0359398	0.0170783	0.14	9.89	0.45	0.05	0.09	0.17	0.51	9.87	0.03	0.06	0.02	0.15	8.39	0.47	0.04	0.09	0.17	0.43	8.36	0.06	0.07	0.04	0.13	7.88
SGC1876	SGC1999	Left ZF#5-TDD14-G43-C-L26	Right ZF #6-TDD14-G43-N-L21	0.1425	8.3625	0.3075	0.045	0.0975	0.105	0.4525	8.3425	0.0525	0.065	0.0275	0.015	0.841561	0.0590903	0.01	0.00957427	0.0238048	0.0921502	0.8487	0.00957427	0.0129099	0.005	0.16	9.55	0.33	0.04	0.1	0.11	0.52	9.54	0.06	0.08	0.03	0.15	7.78	0.25	0.04	0.09	0.12	0.46	7.76	0.06	0.05	0.03	0.13	7.75
SGC1876	SGC2000	Left ZF#5-TDD14-G43-C-L26	Right ZF #6-TDD14-G43-N-L18	0.1175	7.78	0.23	0.0275	0.085	0.1425	0.3375	7.7475	0.045	0.0525	0.0275	0.0221736	1.73009	0.0432049	0.0125831	0.0387298	0.0340343	0.0853913	1.73742	0.0238048	0.0125831	0.005	0.09	10.23	0.27	0.01	0.12	0.14	0.45	10.22	0.03	0.05	0.03	0.14	7.09	0.17	0.03	0.03	0.13	0.35	7.04	0.06	0.04	0.03	0.13	7.59
SGC1876	SGC2001	Left ZF#5-TDD14-G43-C-L26	Right ZF #6-TDD14-G43-N-L13	0.11	8.2	0.14	0.0375	0.085	0.0925	0.2975	8.1825	0.0475	0.0625	0.03	0.0216025	1.16141	0.0258199	0.0206155	0.0238048	0.005	0.0639661	1.16285	0.0189297	0.015	0.0244949	0.08	9.79	0.17	0.04	0.08	0.09	0.34	9.77	0.02	0.05	0.01	0.11	7.85	0.15	0.06	0.12	0.1	0.29	7.85	0.06	0.08	0.01	0.13	7.02
SGC1876	SGC2002	Left ZF#5-TDD14-G43-C-L26	Right ZF #6-TDD14-G43-N-L11	0.1125	9.48	0.0675	0.0325	0.075	0.11	0.3475	9.455	0.035	0.07	0.03	0.00957427	1.16927	0.015	0.0125831	0.0129099	0.0244949	0.105948	1.18405	0.0129099	0.0163299	0	0.1	10.8	0.05	0.03	0.06	0.14	0.41	10.8	0.03	0.09	0.03	0.11	8.86	0.08	0.02	0.09	0.08	0.38	8.8	0.05	0.07	0.03	0.12	8.2
SGC1876	SGC2003	Left ZF#5-TDD14-G43-C-L26	Right ZF #6-TDD14-G43-N-L9	0.14	10.85	0.0575	0.04	0.0875	0.1025	0.405	10.8375	0.0375	0.07	0.035	0.0141421	1.28031	0.00957427	0.0141421	0.0330404	0.0170783	0.0341565	1.27542	0.015	0.00816497	0.0057735	0.14	12.73	0.07	0.02	0.05	0.11	0.44	12.71	0.02	0.07	0.04	0.15	9.91	0.05	0.04	0.12	0.1	0.42	9.9	0.05	0.07	0.04	0.12	10.55
SGC1876	SGC2004	Left ZF#5-TDD14-G43-C-L26	Right ZF #6-TDD14-G43-N-L6	0.1375	9.685	0.0375	0.0275	0.0875	0.1	0.25	9.6675	0.0375	0.065	0.02	0.025	1.65921	0.0125831	0.015	0.0170783	0.0391578	0.0216025	1.6703	0.00957427	0.0208167	0.011547	0.11	11.96	0.05	0.02	0.09	0.14	0.27	11.95	0.03	0.07	0.03	0.17	8.02	0.04	0.05	0.11	0.12	0.22	7.98	0.03	0.06	0.01	0.13	9.13
SGC1876	SGC2005	Left ZF#5-TDD14-G43-C-L26	Right ZF #6-TDD14-G43-N-L4	0.1175	8.73	0.035	0.0225	0.0925	0.1075	0.17	8.715	0.0275	0.0775	0.0275	0.00957427	4.02097	0.0173205	0.00957427	0.0206155	0.00957427	0.108321	4.01881	0.015	0.0170783	0.0125831	0.11	11.97	0.03	0.03	0.09	0.12	0.21	11.96	0.02	0.06	0.03	0.11	2.88	0.03	0.01	0.12	0.1	0.01	2.87	0.01	0.08	0.01	0.12	9.6
SGC2006	SGC1786	Left ZF#5-TDD14-G43-C-L21	Right ZF #6-TDD14-G43-N-L26	0.115	8.2825	0.4675	0.065	0.0725	0.12	0.4775	8.2675	0.0425	0.075	0.02	0.0450925	0.65556	0.110265	0.0341565	0.0262996	0.0316228	0.161529	0.656119	0.030957	0.0208167	0.0141421	0.15	9.18	0.6	0.03	0.07	0.13	0.46	9.16	0.06	0.1	0.03	0.14	7.76	0.47	0.05	0.11	0.1	0.39	7.75	0.04	0.08	0.02	0.12	7.83
SGC2006	SGC1999	Left ZF#5-TDD14-G43-C-L21	Right ZF #6-TDD14-G43-N-L21	0.145	7.6675	0.3075	0.0475	0.0875	0.125	0.34	7.65	0.0425	0.0775	0.035	0.0310913	0.55614	0.015	0.00957427	0.0170783	0.0331662	0.0867948	0.560535	0.005	0.0125831	0.01	0.11	8.4	0.32	0.04	0.07	0.16	0.29	8.39	0.04	0.08	0.03	0.16	7.52	0.29	0.05	0.08	0.13	0.3	7.5	0.04	0.06	0.05	0.18	7.06
SGC2006	SGC2000	Left ZF#5-TDD14-G43-C-L21	Right ZF #6-TDD14-G43-N-L18	0.1175	7.95	0.28	0.0425	0.0725	0.13	0.3475	7.92	0.0575	0.0675	0.0225	0.0236291	1.10571	0.0743864	0.00957427	0.0125831	0.0216025	0.0953502	1.11149	0.0189297	0.00957427	0.005	0.1	9.53	0.32	0.04	0.06	0.14	0.39	9.51	0.07	0.06	0.02	0.12	6.95	0.18	0.05	0.07	0.15	0.25	6.92	0.06	0.08	0.02	0.15	7.62
SGC2006	SGC2001	Left ZF#5-TDD14-G43-C-L21	Right ZF #6-TDD14-G43-N-L13	0.1425	7.7	0.095	0.035	0.0725	0.1025	0.2625	7.6725	0.045	0.065	0.03	0.0221736	0.774037	0.0310913	0.0129099	0.0330404	0.0478714	0.0386221	0.767523	0.0129099	0.0129099	0	0.15	8.76	0.06	0.05	0.07	0.08	0.3	8.73	0.04	0.07	0.03	0.17	7.39	0.11	0.04	0.12	0.16	0.26	7.36	0.03	0.08	0.03	0.12	6.94
SGC2006	SGC2002	Left ZF#5-TDD14-G43-C-L21	Right ZF #6-TDD14-G43-N-L11	0.12	9.3475	0.0775	0.035	0.0875	0.12	0.33	9.3275	0.0325	0.0675	0.0325	0.011547	1.21894	0.00957427	0.0129099	0.0125831	0.023094	0.0883176	1.22184	0.00957427	0.0170783	0.0125831	0.11	10.84	0.09	0.02	0.09	0.14	0.27	10.82	0.02	0.07	0.03	0.13	8.72	0.07	0.03	0.09	0.14	0.31	8.69	0.03	0.06	0.05	0.11	8.06
SGC2006	SGC2003	Left ZF#5-TDD14-G43-C-L21	Right ZF #6-TDD14-G43-N-L9	0.1475	10.535	0.0325	0.035	0.085	0.115	0.3	10.5225	0.04	0.065	0.025	0.025	1.31409	0.00957427	0.01	0.0057735	0.0238048	0.0816497	1.32987	0	0.0129099	0.0057735	0.12	11.95	0.04	0.03	0.09	0.14	0.28	11.96	0.04	0.05	0.02	0.18	8.77	0.02	0.03	0.08	0.09	0.24	8.74	0.04	0.07	0.03	0.14	10.74
SGC2006	SGC2004	Left ZF#5-TDD14-G43-C-L21	Right ZF #6-TDD14-G43-N-L6	0.1375	10.0275	0.0475	0.02	0.0525	0.115	0.25	10.0075	0.04	0.07	0.025	0.00957427	0.912483	0.005	0	0.0170783	0.0173205	0.0141421	0.918926	0.0216025	0.0182574	0.0057735	0.15	11.36	0.05	0.02	0.03	0.1	0.26	11.35	0.02	0.09	0.03	0.14	9.6	0.05	0.02	0.07	0.14	0.26	9.57	0.04	0.06	0.02	0.13	9.32
SGC2006	SGC2005	Left ZF#5-TDD14-G43-C-L21	Right ZF #6-TDD14-G43-N-L4	0.125	9.4475	0.0375	0.0225	0.08	0.115	0.205	9.425	0.045	0.07	0.035	0.0251661	0.800266	0.00957427	0.015	0.0270801	0.0129099	0.0506623	0.796095	0.01	0.0141421	0.01	0.09	10.43	0.03	0.01	0.06	0.12	0.24	10.4	0.03	0.07	0.02	0.15	9.77	0.05	0.04	0.12	0.13	0.25	9.75	0.05	0.08	0.04	0.13	8.78
SGC2007	SGC1786	Left ZF#5-TDD14-G43-C-L18	Right ZF #6-TDD14-G43-N-L26	0.15	7.56	0.4825	0.08	0.075	0.0975	0.315	7.5325	0.0575	0.0725	0.0425	0.023094	0.722634	0.0189297	0.060553	0.0173205	0.0262996	0.0506623	0.708678	0.0377492	0.0262996	0.0457347	0.13	8.18	0.47	0.06	0.1	0.1	0.39	8.16	0.05	0.05	0.01	0.17	6.65	0.47	0.05	0.07	0.11	0.29	6.64	0.05	0.07	0.02	0.13	7.31
SGC2007	SGC1999	Left ZF#5-TDD14-G43-C-L18	Right ZF #6-TDD14-G43-N-L21	0.1375	7.1075	0.2825	0.0525	0.06	0.13	0.3425	7.075	0.035	0.07	0.025	0.0262996	0.485481	0.045	0.0221736	0.0182574	0.0355903	0.12816	0.477947	0.0173205	0.0182574	0.01	0.1	7.61	0.31	0.03	0.05	0.1	0.34	7.58	0.03	0.09	0.04	0.16	6.96	0.28	0.08	0.07	0.1	0.29	6.93	0.03	0.08	0.02	0.15	6.5
SGC2007	SGC2000	Left ZF#5-TDD14-G43-C-L18	Right ZF #6-TDD14-G43-N-L18	0.1375	7.785	0.2825	0.045	0.08	0.135	0.335	7.76	0.045	0.07	0.0375	0.0206155	0.661992	0.0639661	0.0191485	0.00816497	0.043589	0.0506623	0.670671	0.0191485	0.00816497	0.00957427	0.12	8.72	0.33	0.03	0.08	0.11	0.36	8.7	0.03	0.07	0.03	0.15	7.6	0.29	0.07	0.09	0.2	0.35	7.59	0.07	0.06	0.05	0.16	7.16
SGC2007	SGC2001	Left ZF#5-TDD14-G43-C-L18	Right ZF #6-TDD14-G43-N-L13	0.13	7.2275	0.1175	0.0325	0.085	0.115	0.22	7.2075	0.045	0.0625	0.0275	0.0141421	0.744149	0.0262996	0.0125831	0.0341565	0.0310913	0.0905539	0.7424	0.01	0.015	0.005	0.12	8.25	0.14	0.05	0.09	0.13	0.25	8.23	0.05	0.05	0.02	0.13	7.24	0.09	0.03	0.13	0.15	0.3	7.22	0.05	0.08	0.03	0.15	6.51
SGC2007	SGC2002	Left ZF#5-TDD14-G43-C-L18	Right ZF #6-TDD14-G43-N-L11	0.1225	8.6725	0.0775	0.03	0.0875	0.1125	0.2975	8.6425	0.0475	0.065	0.035	0.0206155	0.643292	0.0125831	0.0141421	0.0221736	0.0221736	0.057373	0.633265	0.015	0.0173205	0.0173205	0.1	9.6	0.08	0.01	0.08	0.14	0.35	9.55	0.03	0.05	0.02	0.11	8.4	0.08	0.04	0.12	0.09	0.29	8.39	0.06	0.09	0.05	0.14	8.13
SGC2007	SGC2003	Left ZF#5-TDD14-G43-C-L18	Right ZF #6-TDD14-G43-N-L9	0.115	10.2125	0.055	0.0425	0.0675	0.1125	0.34	10.2075	0.045	0.08	0.0275	0.0238048	0.691972	0.0173205	0.00957427	0.0206155	0.0287228	0.0734847	0.675888	0.0208167	0.011547	0.00957427	0.13	11.19	0.03	0.05	0.07	0.09	0.31	11.17	0.04	0.09	0.02	0.14	9.6	0.07	0.05	0.04	0.12	0.3	9.63	0.05	0.07	0.04	0.09	9.89
SGC2007	SGC2004	Left ZF#5-TDD14-G43-C-L18	Right ZF #6-TDD14-G43-N-L6	0.14	8.58	0.0475	0.035	0.09	0.135	0.1975	8.555	0.04	0.055	0.0275	0.0316228	1.37698	0.0236291	0.0129099	0.0182574	0.0251661	0.05058	1.38165	0	0.01	0.005	0.15	10.47	0.08	0.04	0.08	0.14	0.26	10.45	0.04	0.06	0.03	0.18	7.97	0.03	0.02	0.07	0.14	0.18	7.94	0.04	0.06	0.03	0.12	8.62
SGC2007	SGC2005	Left ZF#5-TDD14-G43-C-L18	Right ZF #6-TDD14-G43-N-L4	0.155	8.9475	0.04	0.045	0.095	0.15	0.1575	8.9375	0.0475	0.08	0.0325	0.0288675	0.308369	0.0163299	0.01	0.0129099	0.0476095	0.0340343	0.310416	0.0125831	0.0163299	0.00957427	0.16	9.31	0.04	0.03	0.11	0.12	0.11	9.3	0.05	0.1	0.04	0.15	8.57	0.02	0.05	0.09	0.14	0.16	8.55	0.03	0.08	0.04	0.12	8.88
SGC2008	SGC1786	Left ZF#5-TDD14-G43-C-L13	Right ZF #6-TDD14-G43-N-L26	0.115	7.2875	0.4675	0.0875	0.055	0.1275	0.4125	7.2525	0.0375	0.06	0.0225	0.0465475	0.634632	0.0939415	0.025	0.0129099	0.0689807	0.0518813	0.64132	0.0262996	0.011547	0.0170783	0.12	8.16	0.49	0.08	0.06	0.1	0.45	8.13	0.06	0.05	0.03	0.16	7.32	0.41	0.12	0.07	0.1	0.35	7.3	0.05	0.07	0.04	0.13	6.7
SGC2008	SGC1999	Left ZF#5-TDD14-G43-C-L13	Right ZF #6-TDD14-G43-N-L21	0.1275	6.7575	0.2725	0.065	0.065	0.0975	0.34	6.73	0.0375	0.06	0.04	0.0206155	0.609282	0.0689807	0.0057735	0.0129099	0.0221736	0.0516398	0.623164	0.00957427	0.0216025	0.00816497	0.1	7.24	0.33	0.06	0.05	0.07	0.36	7.23	0.05	0.06	0.03	0.15	6.42	0.26	0.07	0.07	0.12	0.32	6.38	0.03	0.05	0.05	0.13	6.07
SGC2008	SGC2000	Left ZF#5-TDD14-G43-C-L13	Right ZF #6-TDD14-G43-N-L18	0.1175	7.18	0.26	0.055	0.075	0.0875	0.3475	7.1525	0.035	0.065	0.03	0.015	0.526814	0.0408248	0.0129099	0.0129099	0.0275379	0.04272	0.522007	0.0173205	0.0057735	0.00816497	0.11	7.46	0.26	0.05	0.08	0.07	0.34	7.44	0.02	0.06	0.04	0.11	7.44	0.26	0.06	0.07	0.1	0.32	7.4	0.02	0.07	0.02	0.11	6.39
SGC2008	SGC2001	Left ZF#5-TDD14-G43-C-L13	Right ZF #6-TDD14-G43-N-L13	0.1375	6.88	0.115	0.045	0.075	0.1125	0.2725	6.86	0.0425	0.0675	0.0225	0.0189297	1.18398	0.0173205	0.0057735	0.0129099	0.015	0.07932	1.17646	0.005	0.0125831	0.0125831	0.14	8.19	0.13	0.05	0.09	0.12	0.34	8.16	0.05	0.07	0.02	0.15	7.47	0.13	0.05	0.08	0.12	0.33	7.45	0.04	0.07	0.02	0.11	6.34
SGC2008	SGC2002	Left ZF#5-TDD14-G43-C-L13	Right ZF #6-TDD14-G43-N-L11	0.1375	8.05	0.0625	0.0375	0.1075	0.1025	0.2625	8.03	0.0475	0.08	0.0275	0.015	0.731483	0.0236291	0.00957427	0.0170783	0.00957427	0.0471699	0.724753	0.0125831	0.0316228	0.005	0.12	9.14	0.03	0.03	0.1	0.11	0.33	9.11	0.03	0.05	0.02	0.15	7.66	0.08	0.04	0.13	0.11	0.26	7.65	0.06	0.09	0.03	0.15	7.8
SGC2008	SGC2003	Left ZF#5-TDD14-G43-C-L13	Right ZF #6-TDD14-G43-N-L9	0.115	9.98	0.0725	0.05	0.065	0.1025	0.3325	9.985	0.03	0.0575	0.03	0.0129099	0.417373	0.00957427	0.0216025	0.0208167	0.00957427	0.0206155	0.423989	0.0141421	0.015	0.011547	0.1	10.59	0.08	0.05	0.06	0.1	0.33	10.61	0.02	0.07	0.02	0.11	9.66	0.08	0.03	0.09	0.09	0.31	9.69	0.03	0.07	0.04	0.12	9.78
SGC2008	SGC2004	Left ZF#5-TDD14-G43-C-L13	Right ZF #6-TDD14-G43-N-L6	0.1375	8.255	0.0425	0.045	0.09	0.1	0.2125	8.2325	0.03	0.0625	0.02	0.0125831	1.87925	0.005	0.0057735	0.0141421	0.0416333	0.07932	1.87521	0.0141421	0.0125831	0	0.12	10.53	0.05	0.04	0.08	0.11	0.32	10.5	0.05	0.06	0.02	0.15	8.63	0.04	0.05	0.09	0.09	0.21	8.61	0.02	0.08	0.02	0.14	7.87
SGC2008	SGC2005	Left ZF#5-TDD14-G43-C-L13	Right ZF #6-TDD14-G43-N-L4	0.1225	8.935	0.0275	0.0375	0.075	0.085	0.1975	8.9175	0.0275	0.055	0.0225	0.015	0.489183	0.00957427	0.015	0.01	0.0129099	0.0359398	0.477938	0.015	0.0129099	0.0125831	0.14	9.52	0.02	0.05	0.07	0.09	0.22	9.49	0.05	0.04	0.01	0.11	9.12	0.04	0.03	0.07	0.1	0.19	9.1	0.02	0.05	0.02	0.13	8.7
SGC2009	SGC1786	Left ZF#5-TDD14-G43-C-L11	Right ZF #6-TDD14-G43-N-L26	0.1225	8.005	0.405	0.21	0.0575	0.11	0.3675	7.9925	0.055	0.075	0.02	0.0287228	0.712297	0.09	0.08	0.0403113	0.0812404	0.11758	0.714674	0.0591608	0.0173205	0.0141421	0.12	8.73	0.48	0.17	0.09	0.09	0.54	8.71	0.05	0.05	0.03	0.16	7.99	0.46	0.17	0.08	0.06	0.34	7.98	0.02	0.08	0.03	0.12	7.04
SGC2009	SGC1999	Left ZF#5-TDD14-G43-C-L11	Right ZF #6-TDD14-G43-N-L21	0.1125	7.4075	0.3325	0.0975	0.075	0.0925	0.35	7.39	0.03	0.05	0.0225	0.0287228	0.811393	0.0556028	0.005	0.0238048	0.0262996	0.0522813	0.809979	0.00816497	0	0.005	0.08	7.66	0.31	0.1	0.06	0.08	0.39	7.64	0.03	0.05	0.02	0.11	8.4	0.33	0.1	0.1	0.13	0.4	8.38	0.02	0.05	0.02	0.15	6.51
SGC2009	SGC2000	Left ZF#5-TDD14-G43-C-L11	Right ZF #6-TDD14-G43-N-L18	0.12	7.6575	0.285	0.075	0.07	0.1225	0.3575	7.635	0.03	0.06	0.02	0.0216025	0.773364	0.0450925	0.0208167	0.0294392	0.0525198	0.0788987	0.783092	0.00816497	0.00816497	0.00816497	0.14	8.61	0.34	0.1	0.1	0.2	0.45	8.6	0.04	0.06	0.02	0.12	7.76	0.29	0.07	0.09	0.11	0.32	7.75	0.02	0.05	0.02	0.13	6.73
SGC2009	SGC2001	Left ZF#5-TDD14-G43-C-L11	Right ZF #6-TDD14-G43-N-L13	0.1125	7.13	0.1325	0.0575	0.0775	0.0925	0.2725	7.1025	0.04	0.065	0.035	0.015	0.818169	0.0206155	0.0125831	0.025	0.0170783	0.0221736	0.825404	0.0141421	0.0173205	0.01	0.12	7.98	0.16	0.06	0.08	0.09	0.26	7.95	0.03	0.06	0.04	0.12	7.68	0.13	0.07	0.07	0.11	0.3	7.67	0.06	0.09	0.02	0.09	6.47
SGC2009	SGC2002	Left ZF#5-TDD14-G43-C-L11	Right ZF #6-TDD14-G43-N-L11	0.115	8.765	0.0925	0.0525	0.065	0.075	0.345	8.745	0.0225	0.065	0.025	0.0129099	0.758266	0.015	0.015	0.0238048	0.0238048	0.0675771	0.759846	0.005	0.0129099	0.0057735	0.1	9.37	0.11	0.04	0.1	0.06	0.36	9.36	0.02	0.06	0.02	0.11	9.44	0.08	0.06	0.05	0.1	0.41	9.41	0.02	0.07	0.02	0.13	7.92
SGC2009	SGC2003	Left ZF#5-TDD14-G43-C-L11	Right ZF #6-TDD14-G43-N-L9	0.1075	10.1475	0.06	0.0525	0.0825	0.08	0.39	10.13	0.04	0.065	0.025	0.015	0.990871	0.0141421	0.0206155	0.0206155	0.0316228	0.0757188	0.998699	0.0141421	0.0129099	0.0057735	0.12	10.62	0.04	0.04	0.11	0.09	0.44	10.58	0.06	0.05	0.03	0.09	11.22	0.07	0.07	0.08	0.12	0.4	11.23	0.03	0.08	0.03	0.1	9.81
SGC2009	SGC2004	Left ZF#5-TDD14-G43-C-L11	Right ZF #6-TDD14-G43-N-L6	0.1225	9.395	0.045	0.045	0.0775	0.0775	0.2625	9.37	0.025	0.0625	0.0325	0.015	0.925581	0.0057735	0.0129099	0.0125831	0.0221736	0.025	0.934202	0.0057735	0.0125831	0.005	0.11	10.18	0.04	0.06	0.06	0.1	0.23	10.16	0.03	0.05	0.03	0.14	10.07	0.05	0.04	0.08	0.09	0.29	10.05	0.02	0.06	0.03	0.13	9.13
SGC2009	SGC2005	Left ZF#5-TDD14-G43-C-L11	Right ZF #6-TDD14-G43-N-L4	0.1125	10.145	0.0425	0.065	0.0625	0.085	0.395	10.1325	0.0275	0.0525	0.0225	0.0170783	1.50454	0.0221736	0.0129099	0.0170783	0.0479583	0.337886	1.50442	0.0125831	0.0189297	0.00957427	0.13	9.93	0.03	0.07	0.06	0.13	0.26	9.9	0.04	0.08	0.03	0.11	9.64	0.05	0.08	0.07	0.08	0.23	9.64	0.03	0.05	0.02	0.12	8.74
SGC2010	SGC1786	Left ZF#5-TDD14-G43-C-L9	Right ZF #6-TDD14-G43-N-L26	0.115	8.84	0.48	0.205	0.085	0.1275	0.5125	8.82	0.0225	0.0425	0.045	0.0173205	0.663074	0.0365148	0.0173205	0.0443471	0.0607591	0.057373	0.646271	0.0206155	0.0330404	0.0310913	0.13	9.71	0.52	0.21	0.1	0.18	0.58	9.66	0.05	0.05	0.03	0.12	9	0.46	0.21	0.06	0.08	0.46	8.99	0.02	0.04	0.02	0.12	8.27
SGC2010	SGC1999	Left ZF#5-TDD14-G43-C-L9	Right ZF #6-TDD14-G43-N-L21	0.12	8.34	0.3075	0.11	0.095	0.1175	0.3875	8.325	0.025	0.0625	0.02	0.0294392	0.822516	0.0492443	0.011547	0.0238048	0.0206155	0.0767572	0.827587	0.01	0.015	0.00816497	0.14	8.98	0.31	0.12	0.08	0.09	0.47	8.96	0.02	0.05	0.02	0.15	8.96	0.3	0.1	0.13	0.14	0.35	8.96	0.04	0.07	0.03	0.09	7.24
SGC2010	SGC2000	Left ZF#5-TDD14-G43-C-L9	Right ZF #6-TDD14-G43-N-L18	0.1225	8.645	0.2625	0.085	0.0775	0.0925	0.38	8.62	0.0275	0.07	0.025	0.025	0.875386	0.0411299	0.0264575	0.0206155	0.015	0.0697615	0.86325	0.00957427	0.0163299	0.0191485	0.11	9.89	0.29	0.12	0.1	0.1	0.48	9.85	0.03	0.07	0.01	0.11	8.38	0.25	0.06	0.08	0.07	0.32	8.37	0.04	0.07	0.01	0.16	8.47
SGC2010	SGC2001	Left ZF#5-TDD14-G43-C-L9	Right ZF #6-TDD14-G43-N-L13	0.1175	8.14	0.1125	0.0575	0.0975	0.11	0.315	8.1175	0.0325	0.055	0.0375	0.0170783	0.326905	0.0298608	0.015	0.0125831	0.0216025	0.0412311	0.316373	0.005	0.01	0.0125831	0.12	8.56	0.12	0.08	0.11	0.14	0.36	8.52	0.03	0.05	0.04	0.11	8.23	0.12	0.05	0.1	0.11	0.32	8.21	0.03	0.05	0.04	0.1	7.83
SGC2010	SGC2002	Left ZF#5-TDD14-G43-C-L9	Right ZF #6-TDD14-G43-N-L11	0.1475	9.9275	0.0875	0.06	0.075	0.085	0.39	9.905	0.035	0.0625	0.0375	0.00957427	0.373397	0.0125831	0.011547	0.0191485	0.0173205	0.0621825	0.374566	0.0057735	0.005	0.0125831	0.15	9.96	0.1	0.05	0.09	0.11	0.38	9.96	0.03	0.06	0.04	0.14	10.16	0.09	0.05	0.09	0.08	0.36	10.13	0.04	0.07	0.04	0.16	9.39
SGC2010	SGC2003	Left ZF#5-TDD14-G43-C-L9	Right ZF #6-TDD14-G43-N-L9	0.1225	11.3	0.0475	0.0625	0.0725	0.1125	0.455	11.28	0.025	0.05	0.025	0.00957427	0.482563	0.0221736	0.0287228	0.0221736	0.0340343	0.0369685	0.487169	0.0129099	0.0182574	0.01	0.13	10.72	0.02	0.03	0.08	0.07	0.44	10.7	0.03	0.07	0.04	0.11	11.75	0.04	0.06	0.1	0.14	0.49	11.74	0.02	0.03	0.02	0.13	11.09
SGC2010	SGC2004	Left ZF#5-TDD14-G43-C-L9	Right ZF #6-TDD14-G43-N-L6	0.14	9.7475	0.0325	0.06	0.09	0.1225	0.3225	9.7275	0.0225	0.0475	0.0325	0.011547	1.63318	0.00957427	0.00816497	0.0216025	0.0457347	0.057373	1.64935	0.005	0.00957427	0.005	0.15	11.84	0.04	0.06	0.08	0.1	0.4	11.84	0.02	0.05	0.03	0.13	7.88	0.03	0.05	0.12	0.19	0.29	7.84	0.02	0.04	0.03	0.13	9.87
SGC2010	SGC2005	Left ZF#5-TDD14-G43-C-L9	Right ZF #6-TDD14-G43-N-L4	0.1125	10.305	0.0475	0.0525	0.075	0.1125	0.2475	10.285	0.0275	0.07	0.0225	0.0262996	0.385443	0.0170783	0.015	0.0238048	0.015	0.0434933	0.383362	0.00957427	0.0270801	0.005	0.14	10.77	0.04	0.04	0.05	0.09	0.27	10.75	0.03	0.06	0.02	0.09	10.42	0.03	0.06	0.06	0.12	0.19	10.39	0.04	0.11	0.02	0.09	10.17
SGC2011	SGC1786	Left ZF#5-TDD14-G43-C-L6	Right ZF #6-TDD14-G43-N-L26	0.0875	10.9675	0.505	0.3775	0.0775	0.0925	0.81	10.9425	0.04	0.105	0.0175	0.0607591	0.733684	0.0776745	0.0457347	0.0170783	0.0670199	0.261151	0.704905	0.02	0.0685565	0.0125831	0.14	10.99	0.53	0.37	0.1	0.1	0.71	10.98	0.03	0.11	0.02	0.11	10.87	0.47	0.37	0.06	0.11	0.68	10.85	0.03	0.06	0.02	0.1	10.11
SGC2011	SGC1999	Left ZF#5-TDD14-G43-C-L6	Right ZF #6-TDD14-G43-N-L21	0.1525	10.17	0.35	0.2325	0.0875	0.1175	0.6225	10.1575	0.0275	0.0675	0.03	0.0221736	0.460217	0.0454606	0.045	0.0298608	0.00957427	0.057373	0.459665	0.0125831	0.0170783	0.00816497	0.17	9.79	0.29	0.21	0.12	0.13	0.63	9.79	0.04	0.09	0.02	0.16	10.84	0.36	0.21	0.08	0.12	0.65	10.83	0.03	0.06	0.03	0.16	10.02
SGC2011	SGC2000	Left ZF#5-TDD14-G43-C-L6	Right ZF #6-TDD14-G43-N-L18	0.1175	10.6125	0.305	0.1625	0.0825	0.11	0.575	10.6025	0.0225	0.0525	0.025	0.00957427	0.337577	0.0378594	0.0457347	0.015	0.0182574	0.0556776	0.350464	0.00957427	0.00957427	0.0057735	0.12	11.06	0.28	0.11	0.09	0.13	0.58	11.07	0.02	0.06	0.03	0.13	10.58	0.28	0.15	0.1	0.1	0.52	10.56	0.01	0.05	0.02	0.11	10.57
SGC2011	SGC2001	Left ZF#5-TDD14-G43-C-L6	Right ZF #6-TDD14-G43-N-L13	0.135	9.93	0.1475	0.095	0.0675	0.105	0.41	9.8975	0.03	0.06	0.03	0.03	0.374433	0.0340343	0.0238048	0.0221736	0.0310913	0.0294392	0.365365	0.00816497	0.00816497	0.00816497	0.12	10.35	0.15	0.1	0.05	0.15	0.42	10.31	0.03	0.07	0.03	0.18	10.12	0.1	0.06	0.06	0.08	0.44	10.08	0.03	0.05	0.04	0.12	9.73
SGC2011	SGC2002	Left ZF#5-TDD14-G43-C-L6	Right ZF #6-TDD14-G43-N-L11	0.1225	11.71	0.09	0.1075	0.0825	0.14	0.505	11.705	0.03	0.065	0.0275	0.0170783	0.699476	0.00816497	0.0275379	0.00957427	0.0316228	0.0465475	0.700976	0.011547	0.0173205	0.015	0.14	12.73	0.08	0.09	0.09	0.15	0.49	12.73	0.04	0.06	0.02	0.13	11.39	0.1	0.08	0.07	0.12	0.45	11.39	0.02	0.06	0.01	0.12	11.56
SGC2011	SGC2003	Left ZF#5-TDD14-G43-C-L6	Right ZF #6-TDD14-G43-N-L9	0.1475	13.28	0.0475	0.12	0.1	0.11	0.6675	13.2675	0.0275	0.065	0.03	0.0170783	1.02836	0.0206155	0.0244949	0.0294392	0.033665	0.116154	1.02727	0.00957427	0.0129099	0.00816497	0.17	13.15	0.03	0.09	0.1	0.12	0.63	13.16	0.04	0.07	0.04	0.15	14.58	0.07	0.12	0.14	0.15	0.84	14.55	0.03	0.05	0.02	0.14	13.32
SGC2011	SGC2004	Left ZF#5-TDD14-G43-C-L6	Right ZF #6-TDD14-G43-N-L6	0.12	11.6625	0.0375	0.08	0.0775	0.115	0.395	11.6375	0.0325	0.075	0.0275	0.0216025	1.27393	0.0125831	0.011547	0.0125831	0.0129099	0.137961	1.2949	0.0206155	0.0057735	0.00957427	0.11	9.87	0.02	0.09	0.06	0.11	0.19	9.81	0.02	0.08	0.02	0.15	12.87	0.04	0.07	0.09	0.13	0.49	12.85	0.05	0.07	0.04	0.1	11.84
SGC2011	SGC2005	Left ZF#5-TDD14-G43-C-L6	Right ZF #6-TDD14-G43-N-L4	0.1225	12.8725	0.03	0.0775	0.085	0.13	0.3475	12.8575	0.03	0.0775	0.0275	0.015	0.457265	0.0182574	0.0170783	0.0129099	0.0270801	0.0736546	0.45952	0	0.0125831	0.005	0.11	13.48	0.02	0.08	0.07	0.17	0.42	13.47	0.03	0.08	0.03	0.11	12.97	0.01	0.1	0.1	0.12	0.27	12.95	0.03	0.08	0.03	0.14	12.51
SGC1929	SGC1786	Left ZF#5-TDD14-G43-C-L4	Right ZF #6-TDD14-G43-N-L26	0.095	11.5325	0.4225	0.62	0.07	0.0675	0.7925	11.52	0.0175	0.07	0.0325	0.0685565	0.96862	0.143846	0.208966	0.00816497	0.0471699	0.136473	0.961804	0.015	0.00816497	0.0189297	0.14	12.9	0.52	0.71	0.07	0.11	0.84	12.88	0.01	0.08	0.02	0.15	11.24	0.53	0.6	0.08	0.08	0.72	11.22	0.03	0.07	0.02	0.09	11.37
SGC1929	SGC1999	Left ZF#5-TDD14-G43-C-L4	Right ZF #6-TDD14-G43-N-L21	0.13	10.0975	0.33	0.3075	0.0775	0.1125	0.5925	10.08	0.0225	0.0625	0.025	0.0182574	1.03786	0.0627163	0.0464579	0.00957427	0.00957427	0.115	1.03904	0.0125831	0.005	0.0129099	0.15	8.57	0.25	0.25	0.07	0.12	0.43	8.55	0.04	0.07	0.03	0.11	10.47	0.4	0.34	0.08	0.12	0.63	10.45	0.01	0.06	0.02	0.12	10.89
SGC1929	SGC2000	Left ZF#5-TDD14-G43-C-L4	Right ZF #6-TDD14-G43-N-L18	0.1275	10.345	0.25	0.2325	0.075	0.0975	0.5475	10.335	0.03	0.0525	0.035	0.035	1.30196	0.0469042	0.0531507	0.0208167	0.0298608	0.20998	1.29704	0.00816497	0.025	0.0057735	0.18	8.45	0.19	0.19	0.07	0.06	0.26	8.45	0.03	0.09	0.04	0.11	11.27	0.24	0.25	0.08	0.11	0.54	11.27	0.04	0.04	0.04	0.11	11.12
SGC1929	SGC2001	Left ZF#5-TDD14-G43-C-L4	Right ZF #6-TDD14-G43-N-L13	0.1275	10.7025	0.1075	0.1175	0.0675	0.0975	0.4575	10.685	0.0225	0.0525	0.03	0.0221736	0.696006	0.0206155	0.0221736	0.0125831	0.0236291	0.0298608	0.693518	0.00957427	0.0125831	0.0141421	0.12	11.58	0.12	0.11	0.07	0.08	0.5	11.56	0.01	0.07	0.02	0.14	10.8	0.09	0.14	0.08	0.13	0.43	10.79	0.03	0.05	0.03	0.1	10.53
SGC1929	SGC2002	Left ZF#5-TDD14-G43-C-L4	Right ZF #6-TDD14-G43-N-L11	0.14	11.9625	0.0925	0.1475	0.075	0.0975	0.5725	11.945	0.0175	0.0625	0.0275	0.0141421	0.653523	0.0262996	0.0287228	0.0208167	0.0170783	0.0518813	0.651485	0.00957427	0.0221736	0.00957427	0.15	12.28	0.09	0.14	0.1	0.1	0.61	12.24	0.01	0.04	0.03	0.12	11.7	0.08	0.11	0.07	0.08	0.55	11.7	0.01	0.09	0.04	0.15	12.68
SGC1929	SGC2003	Left ZF#5-TDD14-G43-C-L4	Right ZF #6-TDD14-G43-N-L9	0.155	13.6	0.0475	0.1475	0.085	0.1175	0.65	13.5775	0.02	0.0575	0.0375	0.0173205	0.721665	0.015	0.0206155	0.0129099	0.0818026	0.0316228	0.730998	0.011547	0.005	0.0125831	0.15	13.02	0.04	0.15	0.1	0.24	0.61	12.99	0.03	0.06	0.04	0.14	14.4	0.06	0.12	0.09	0.08	0.64	14.39	0.01	0.06	0.02	0.18	14.02
SGC1929	SGC2004	Left ZF#5-TDD14-G43-C-L4	Right ZF #6-TDD14-G43-N-L6	0.1275	13.045	0.0425	0.125	0.0775	0.095	0.49	13.04	0.0275	0.055	0.0275	0.0125831	0.788691	0.00957427	0.0238048	0.015	0.0251661	0.060553	0.793851	0.005	0.01	0.0125831	0.11	12.44	0.05	0.14	0.09	0.1	0.55	12.42	0.03	0.05	0.04	0.14	13.85	0.03	0.14	0.07	0.1	0.53	13.85	0.02	0.05	0.03	0.13	13.59
SGC1929	SGC2005	Left ZF#5-TDD14-G43-C-L4	Right ZF #6-TDD14-G43-N-L4	0.125	13.14	0.0325	0.125	0.075	0.105	0.31	13.13	0.02	0.0575	0.0175	0.0264575	0.806763	0.00957427	0.0264575	0.0173205	0.03	0.0489898	0.814166	0.00816497	0.005	0.00957427	0.13	14.28	0.04	0.14	0.06	0.12	0.37	14.28	0.02	0.06	0.01	0.16	12.66	0.03	0.15	0.09	0.12	0.27	12.65	0.03	0.05	0.03	0.11	13.13
[truncated: 25 more columns]
