# Supplementary material for: Compact zinc finger architecture utilizing toxin-derived cytidine deaminases for highly efficient base editing in human cells
Source: Nat Commun. 2024 Feb 15;15:1181. doi: 10.1038/s41467-024-45100-w (PMC10869815; doi:10.1038/s41467-024-45100-w)
Supplement: Supplementary file 14 — Supplementary Dataset 10 [file 41467_2024_45100_MOESM14_ESM.xlsx]

## Sheet: Sheet1
Supplementary Data 10. ZF-CBE-Nickases targeting CIITA in K562 cells: PCR-based NGS assay. TDD6-R2385 and TDD14-G43 split variants were used. See supplementary data 15-17 for full construct annotations.
Construct IDs			ZF-CBE-Nickase					Base Editing %
Left arm	Right arm	Nickase ZF	Left arm	Right arm	Nickase ZF		Indel %	%Stop	C2	C5	C6	C8	C10	C11	C14	C15	C16
SGC2197	SGC2196		Left ZF #5-DddA-G1333-C	Right ZF #6-DddA-G1333-N	NA	r1	0.17	13.87	4.65	0.02	0.48	0.11	8.59	13.61	0.02	0.12	0.2	unintended editing at pos C37 A: 0.00 C:95.73 G: 0.00 T: 4.27
SGC2197	SGC2196		Left ZF #5-DddA-G1333-C	Right ZF #6-DddA-G1333-N	NA	r2	0.11	11.58	4.32	0.03	0.58	0.3	7.34	11.39	0.02	0.13	0.13	unintended editing at pos C37 A: 0.00 C:95.76 G: 0.00 T: 4.24
SGC2197	SGC2196		Left ZF #5-DddA-G1333-C	Right ZF #6-DddA-G1333-N	NA	r3	0.19	11.61	3.98	0.02	0.63	0.21	6.89	11.49	0.05	0.12	0.16	unintended editing at pos C37 A: 0.01 C:95.97 G: 0.00 T: 4.02
SGC2197	SGC2196		Left ZF #5-DddA-G1333-C	Right ZF #6-DddA-G1333-N	NA	r4	0.16	12.16	4.3	0.02	0.56	0.18	7.3	11.98	0.02	0.12	0.16	unintended editing at pos C37 A: 0.00 C:95.65 G: 0.01 T: 4.34
SGC2197	SGC2196		Left ZF #5-DddA-G1333-C	Right ZF #6-DddA-G1333-N	NA	Average	0.1575	12.305	4.3125	0.0225	0.5625	0.2	7.53	12.1175	0.0275	0.1225	0.1625
SGC2197	SGC2196		Left ZF #5-DddA-G1333-C	Right ZF #6-DddA-G1333-N	NA	StDev	0.0340343	1.07686	0.273663	0.005	0.0623832	0.0787401	0.735346	1.02786	0.015	0.005	0.0287228
SGC2197	SGC24480	SGC1743	Left ZF #5-DddA-G1333-C	Right ZF #6-DddA-G1333-N-FokI-D450N	Nickase ZF #3-FokI	r1	0.33	44.7	22.5	0.07	0.2	0.09	37.17	44.4	0.02	0.09	0.06
SGC2197	SGC24480	SGC1743	Left ZF #5-DddA-G1333-C	Right ZF #6-DddA-G1333-N-FokI-D450N	Nickase ZF #3-FokI	r2	0.4	42.39	21.04	0.02	0.3	0.1	35.37	41.9	0.01	0.06	0.07
SGC2197	SGC24480	SGC1743	Left ZF #5-DddA-G1333-C	Right ZF #6-DddA-G1333-N-FokI-D450N	Nickase ZF #3-FokI	r3	0.36	42.25	20.6	0.03	0.4	0.11	34.46	41.8	0.03	0.1	0.04
SGC2197	SGC24480	SGC1743	Left ZF #5-DddA-G1333-C	Right ZF #6-DddA-G1333-N-FokI-D450N	Nickase ZF #3-FokI	r4	0.28	32.07	16.02	0.02	0.25	0.12	26.92	31.69	0.02	0.08	0.05
SGC2197	SGC24480	SGC1743	Left ZF #5-DddA-G1333-C	Right ZF #6-DddA-G1333-N-FokI-D450N	Nickase ZF #3-FokI	Average	0.3425	40.3525	20.04	0.035	0.2875	0.105	33.48	39.9475	0.02	0.0825	0.055
SGC2197	SGC24480	SGC1743	Left ZF #5-DddA-G1333-C	Right ZF #6-DddA-G1333-N-FokI-D450N	Nickase ZF #3-FokI	StDev	0.05058	5.63479	2.80033	0.0238048	0.0853913	0.0129099	4.51598	5.63486	0.00816497	0.0170783	0.0129099
SGC24478	SGC24477		Left ZF #5-DddA-G1397-C	Right ZF #6-DddA-G1397-N	NA	r1	0.05	35.67	15.41	0	0.18	0.83	24.37	35.26	0	0.05	0.37	unintended editing at pos C37 A: 0.00 C:94.74 G: 0.00 T: 5.26
SGC24478	SGC24477		Left ZF #5-DddA-G1397-C	Right ZF #6-DddA-G1397-N	NA	r2	0.25	31.99	13.13	0.02	0.33	0.56	20.7	31.81	0.03	0.08	0.28	unintended editing at pos C37 A: 0.01 C:93.89 G: 0.01 T: 6.09
SGC24478	SGC24477		Left ZF #5-DddA-G1397-C	Right ZF #6-DddA-G1397-N	NA	r3	0.22	33.72	13.59	0.04	0.29	0.5	21.63	33.43	0.01	0.07	0.23	unintended editing at pos C37 A: 0.03 C:94.11 G: 0.00 T: 5.86
SGC24478	SGC24477		Left ZF #5-DddA-G1397-C	Right ZF #6-DddA-G1397-N	NA	r4	0.21	34.49	14.07	0.02	0.29	0.63	22.85	34.17	0.01	0.08	0.24	unintended editing at pos C37 A: 0.00 C:93.88 G: 0.00 T: 6.12
SGC24478	SGC24477		Left ZF #5-DddA-G1397-C	Right ZF #6-DddA-G1397-N	NA	Average	0.1825	33.9675	14.05	0.02	0.2725	0.63	22.3875	33.6675	0.0125	0.07	0.28
SGC24478	SGC24477		Left ZF #5-DddA-G1397-C	Right ZF #6-DddA-G1397-N	NA	StDev	0.0899537	1.54308	0.984547	0.0163299	0.0644851	0.143527	1.58805	1.44859	0.0125831	0.0141421	0.0637704
SGC24478	SGC24479	SGC1743	Left ZF #5-DddA-G1397-C	Right ZF #6-DddA-G1397-N-FokI-D450N	Nickase ZF #3-FokI	r1	0.84	74.43	41.33	0.01	0.24	0.24	67.43	73.88	0.03	0.09	0.1
SGC24478	SGC24479	SGC1743	Left ZF #5-DddA-G1397-C	Right ZF #6-DddA-G1397-N-FokI-D450N	Nickase ZF #3-FokI	r2	0.72	69.94	38.8	0.02	0.22	0.21	63.72	69.43	0.02	0.09	0.06
SGC24478	SGC24479	SGC1743	Left ZF #5-DddA-G1397-C	Right ZF #6-DddA-G1397-N-FokI-D450N	Nickase ZF #3-FokI	r3	0.75	72.23	40.31	0.02	0.26	0.3	66.12	71.74	0.02	0.05	0.07
SGC24478	SGC24479	SGC1743	Left ZF #5-DddA-G1397-C	Right ZF #6-DddA-G1397-N-FokI-D450N	Nickase ZF #3-FokI	r4	0.64	68.01	38.21	0.02	0.25	0.32	62.17	67.61	0.03	0.12	0.06
SGC24478	SGC24479	SGC1743	Left ZF #5-DddA-G1397-C	Right ZF #6-DddA-G1397-N-FokI-D450N	Nickase ZF #3-FokI	Average	0.7375	71.1525	39.6625	0.0175	0.2425	0.2675	64.86	70.665	0.025	0.0875	0.0725
SGC24478	SGC24479	SGC1743	Left ZF #5-DddA-G1397-C	Right ZF #6-DddA-G1397-N-FokI-D450N	Nickase ZF #3-FokI	StDev	0.0826136	2.78379	1.4205	0.005	0.0170783	0.0512348	2.36137	2.72947	0.0057735	0.0287228	0.0189297
			Left ZF #5-DddA-G1404-N	Right ZF #6-DddA-G1404-C	NA	r1	0.16	9.09	6.37	0.05	0.16	0.91	1.9	9.05	0.02	0.09	0.1
			Left ZF #5-DddA-G1404-N	Right ZF #6-DddA-G1404-C	NA	r2	0.17	9.58	6.33	0.03	0.22	1.25	2.03	9.51	0.03	0.08	0.1
			Left ZF #5-DddA-G1404-N	Right ZF #6-DddA-G1404-C	NA	r3	0.1	9.38	6.42	0.01	0.24	1.33	1.91	9.28	0.02	0.05	0.06
			Left ZF #5-DddA-G1404-N	Right ZF #6-DddA-G1404-C	NA	r4	0.07	9.17	6.22	0.04	0.18	1.11	1.82	9.14	0.01	0.07	0.07
			Left ZF #5-DddA-G1404-N	Right ZF #6-DddA-G1404-C	NA	Average	0.125	9.305	6.335	0.0325	0.2	1.15	1.915	9.245	0.02	0.0725	0.0825
			Left ZF #5-DddA-G1404-N	Right ZF #6-DddA-G1404-C	NA	StDev	0.0479583	0.220378	0.085049	0.0170783	0.0365148	0.184029	0.0866025	0.200416	0.00816497	0.0170783	0.0206155
SGC1717	SGC1710		Left ZF #5-DddA-G1404-C	Right ZF #6-DddA-G1404-N	NA	r1	0.09	35.42	4.61	0.03	0.25	0.29	20.78	35.08	0.03	0.07	0.16
SGC1717	SGC1710		Left ZF #5-DddA-G1404-C	Right ZF #6-DddA-G1404-N	NA	r2	0.18	34.32	4.37	0.03	0.27	0.33	19.57	34.06	0.03	0.08	0.21
SGC1717	SGC1710		Left ZF #5-DddA-G1404-C	Right ZF #6-DddA-G1404-N	NA	r3	0.18	32.77	4.02	0.02	0.28	0.32	18.75	32.44	0.03	0.08	0.12
SGC1717	SGC1710		Left ZF #5-DddA-G1404-C	Right ZF #6-DddA-G1404-N	NA	r4	0.18	33.07	4.11	0.02	0.24	0.3	19.73	32.7	0.03	0.07	0.13
SGC1717	SGC1710		Left ZF #5-DddA-G1404-C	Right ZF #6-DddA-G1404-N	NA	Average	0.1575	33.895	4.2775	0.025	0.26	0.31	19.7075	33.57	0.03	0.075	0.155
SGC1717	SGC1710		Left ZF #5-DddA-G1404-C	Right ZF #6-DddA-G1404-N	NA	StDev	0.045	1.21826	0.266755	0.0057735	0.0182574	0.0182574	0.833961	1.23207	0	0.0057735	0.0404145
SGC1717	SGC1737	SGC1743	Left ZF #5-DddA-G1404-C	Right ZF #6-DddA-G1404-N-FokI-D450N	Nickase ZF #3-FokI	r1	0.64	79.33	17.9	0.04	0.11	0.12	66.68	78.43	0.01	0.08	0.07
SGC1717	SGC1737	SGC1743	Left ZF #5-DddA-G1404-C	Right ZF #6-DddA-G1404-N-FokI-D450N	Nickase ZF #3-FokI	r2	0.65	78.24	17.55	0.02	0.12	0.15	66.27	77.33	0.03	0.09	0.07
SGC1717	SGC1737	SGC1743	Left ZF #5-DddA-G1404-C	Right ZF #6-DddA-G1404-N-FokI-D450N	Nickase ZF #3-FokI	r3	0.52	77.86	17.69	0.03	0.11	0.1	65.23	76.94	0.02	0.08	0.05
SGC1717	SGC1737	SGC1743	Left ZF #5-DddA-G1404-C	Right ZF #6-DddA-G1404-N-FokI-D450N	Nickase ZF #3-FokI	r4	0.64	80.72	18.61	0.03	0.12	0.14	69	79.72	0.02	0.06	0.07
SGC1717	SGC1737	SGC1743	Left ZF #5-DddA-G1404-C	Right ZF #6-DddA-G1404-N-FokI-D450N	Nickase ZF #3-FokI	Average	0.6125	79.0375	17.9375	0.03	0.115	0.1275	66.795	78.105	0.02	0.0775	0.065
SGC1717	SGC1737	SGC1743	Left ZF #5-DddA-G1404-C	Right ZF #6-DddA-G1404-N-FokI-D450N	Nickase ZF #3-FokI	StDev	0.0618466	1.28308	0.470841	0.00816497	0.0057735	0.0221736	1.59166	1.24789	0.00816497	0.0125831	0.01
SGC1938	SGC1930		Left ZF #5-TDD6-N	Right ZF #6-TDD6-C	NA	r1	1.25	44.17	16.39	18.75	24.17	44.85	37.41	43.71	0.1	0.37	0.12	unintended editing at pos G56 A: 4.64 C: 0.02 G:95.32 T: 0.02
SGC1938	SGC1930		Left ZF #5-TDD6-N	Right ZF #6-TDD6-C	NA	r2	1.35	44.84	16.59	19.16	24.03	45.05	38.33	44.45	0.09	0.34	0.17	unintended editing at pos G56 A: 5.04 C: 0.03 G:94.91 T: 0.02
SGC1938	SGC1930		Left ZF #5-TDD6-N	Right ZF #6-TDD6-C	NA	r3	1.35	44.59	16.04	19.01	24.05	44.34	37.95	44.11	0.09	0.41	0.17	unintended editing at pos G56 A: 4.64 C: 0.04 G:95.29 T: 0.02
SGC1938	SGC1930		Left ZF #5-TDD6-N	Right ZF #6-TDD6-C	NA	r4	1.19	44.39	15.27	19.09	23.05	43.65	38.03	43.86	0.1	0.4	0.19	unintended editing at pos G56 A: 4.82 C: 0.04 G:95.14 T: 0.00
SGC1938	SGC1930		Left ZF #5-TDD6-N	Right ZF #6-TDD6-C	NA	Average	1.285	44.4975	16.0725	19.0025	23.825	44.4725	37.93	44.0325	0.095	0.38	0.1625
SGC1938	SGC1930		Left ZF #5-TDD6-N	Right ZF #6-TDD6-C	NA	StDev	0.0789515	0.285584	0.581284	0.179141	0.520352	0.62452	0.383319	0.323561	0.0057735	0.0316228	0.0298608
SGC1938	SGC2163	SGC1743	Left ZF #5-TDD6-N	Right ZF #6-TDD6-C-FokI-D450N	Nickase ZF #3-FokI	r1	1.17	61.02	32.3	25.27	19.03	33.27	54.88	60.82	0.37	0.35	0.11	unintended editing at pos G56 A:10.04 C: 0.09 G:89.85 T: 0.02
SGC1938	SGC2163	SGC1743	Left ZF #5-TDD6-N	Right ZF #6-TDD6-C-FokI-D450N	Nickase ZF #3-FokI	r2	1.33	64.41	34.89	26.8	19.62	34.59	57.62	63.99	0.34	0.26	0.06	unintended editing at pos G56 A:11.00 C: 0.09 G:88.88 T: 0.03
SGC1938	SGC2163	SGC1743	Left ZF #5-TDD6-N	Right ZF #6-TDD6-C-FokI-D450N	Nickase ZF #3-FokI	r3	1.48	63.11	35.02	27.21	19.58	34.63	56.47	62.84	0.43	0.36	0.12	unintended editing at pos G56 A:10.58 C: 0.08 G:89.33 T: 0.01
SGC1938	SGC2163	SGC1743	Left ZF #5-TDD6-N	Right ZF #6-TDD6-C-FokI-D450N	Nickase ZF #3-FokI	r4	1.19	62.66	34.15	26.1	19.71	34.55	56.56	62.29	0.34	0.32	0.1	unintended editing at pos G56 A: 9.93 C: 0.04 G:90.00 T: 0.03
SGC1938	SGC2163	SGC1743	Left ZF #5-TDD6-N	Right ZF #6-TDD6-C-FokI-D450N	Nickase ZF #3-FokI	Average	1.2925	62.8	34.09	26.345	19.485	34.26	56.3825	62.485	0.37	0.3225	0.0975
SGC1938	SGC2163	SGC1743	Left ZF #5-TDD6-N	Right ZF #6-TDD6-C-FokI-D450N	Nickase ZF #3-FokI	StDev	0.143846	1.39955	1.25334	0.850666	0.308167	0.660808	1.12961	1.31673	0.0424264	0.045	0.0262996
SGC1876	SGC1786		Left ZF #5-TDD14-L26-C	Right ZF #6-TDD14-L26-N	NA	r1	0.05	6.77	0.34	0.02	0.08	0.09	0.37	6.74	0.02	0.05	0.03
SGC1876	SGC1786		Left ZF #5-TDD14-L26-C	Right ZF #6-TDD14-L26-N	NA	r2	0.08	7.13	0.35	0.04	0.05	0.09	0.24	7.12	0.04	0.06	0
SGC1876	SGC1786		Left ZF #5-TDD14-L26-C	Right ZF #6-TDD14-L26-N	NA	r3	0.08	6.87	0.34	0.06	0.09	0.05	0.26	6.86	0.04	0.06	0.01
SGC1876	SGC1786		Left ZF #5-TDD14-L26-C	Right ZF #6-TDD14-L26-N	NA	r4	0.11	6.91	0.4	0.03	0.06	0.06	0.42	6.89	0.05	0.05	0.03
SGC1876	SGC1786		Left ZF #5-TDD14-L26-C	Right ZF #6-TDD14-L26-N	NA	Average	0.08	6.92	0.3575	0.0375	0.07	0.0725	0.3225	6.9025	0.0375	0.055	0.0175
SGC1876	SGC1786		Left ZF #5-TDD14-L26-C	Right ZF #6-TDD14-L26-N	NA	StDev	0.0244949	0.151877	0.0287228	0.0170783	0.0182574	0.0206155	0.0865544	0.158824	0.0125831	0.0057735	0.015
SGC1876	SGC1928	SGC1743	Left ZF #5-TDD14-L26-C	Right ZF #6-TDD14-L26-N-FokI-D450N	Nickase ZF #3-FokI	r1	0.13	45.87	3.45	0.12	0.04	0.05	3.23	45.87	0.04	0.07	0.02
SGC1876	SGC1928	SGC1743	Left ZF #5-TDD14-L26-C	Right ZF #6-TDD14-L26-N-FokI-D450N	Nickase ZF #3-FokI	r2	0.14	47.38	3.5	0.14	0.06	0.04	3.41	47.42	0.04	0.09	0.03
SGC1876	SGC1928	SGC1743	Left ZF #5-TDD14-L26-C	Right ZF #6-TDD14-L26-N-FokI-D450N	Nickase ZF #3-FokI	r3	0.14	48.27	3.81	0.19	0.05	0.02	3.57	48.26	0.06	0.07	0.03
SGC1876	SGC1928	SGC1743	Left ZF #5-TDD14-L26-C	Right ZF #6-TDD14-L26-N-FokI-D450N	Nickase ZF #3-FokI	r4	0.19	50.47	3.87	0.11	0.04	0.03	3.72	50.51	0.08	0.07	0.03
SGC1876	SGC1928	SGC1743	Left ZF #5-TDD14-L26-C	Right ZF #6-TDD14-L26-N-FokI-D450N	Nickase ZF #3-FokI	Average	0.15	47.9975	3.6575	0.14	0.0475	0.035	3.4825	48.015	0.055	0.075	0.0275
SGC1876	SGC1928	SGC1743	Left ZF #5-TDD14-L26-C	Right ZF #6-TDD14-L26-N-FokI-D450N	Nickase ZF #3-FokI	StDev	0.0270801	1.92311	0.213131	0.0355903	0.00957427	0.0129099	0.210614	1.93564	0.0191485	0.01	0.005
SGC1929	SGC1786		Left ZF #5-TDD14-L4-C	Right ZF #6-TDD14-L26-N	NA	r1	0.1	14.93	0.69	0.89	0.19	0.34	1.36	14.91	0.01	0.08	0.05
SGC1929	SGC1786		Left ZF #5-TDD14-L4-C	Right ZF #6-TDD14-L26-N	NA	r2	0.08	13.33	0.51	0.82	0.12	0.32	1.08	13.32	0.04	0.1	0.02
SGC1929	SGC1786		Left ZF #5-TDD14-L4-C	Right ZF #6-TDD14-L26-N	NA	r3	0.1	13.37	0.57	0.63	0.16	0.36	1.11	13.36	0.03	0.09	0.04
SGC1929	SGC1786		Left ZF #5-TDD14-L4-C	Right ZF #6-TDD14-L26-N	NA	r4	0.07	12.98	0.59	0.73	0.12	0.27	1.1	12.97	0.05	0.06	0.03
SGC1929	SGC1786		Left ZF #5-TDD14-L4-C	Right ZF #6-TDD14-L26-N	NA	Average	0.0875	13.6525	0.59	0.7675	0.1475	0.3225	1.1625	13.64	0.0325	0.0825	0.035
SGC1929	SGC1786		Left ZF #5-TDD14-L4-C	Right ZF #6-TDD14-L26-N	NA	StDev	0.015	0.869497	0.0748331	0.112657	0.0340343	0.0386221	0.132256	0.8646	0.0170783	0.0170783	0.0129099
SGC1929	SGC1928	SGC1743	Left ZF #5-TDD14-L4-C	Right ZF #6-TDD14-L26-N-FokI-D450N	Nickase ZF #3-FokI	r1	0.29	63.02	4.29	5.81	0.1	0.15	9.84	63.07	0.02	0.08	0.05
SGC1929	SGC1928	SGC1743	Left ZF #5-TDD14-L4-C	Right ZF #6-TDD14-L26-N-FokI-D450N	Nickase ZF #3-FokI	r2	0.26	64.02	4.76	6.15	0.05	0.17	9.83	64.01	0.02	0.09	0.03
SGC1929	SGC1928	SGC1743	Left ZF #5-TDD14-L4-C	Right ZF #6-TDD14-L26-N-FokI-D450N	Nickase ZF #3-FokI	r3	0.28	65.72	4.76	6.36	0.1	0.15	10.65	65.7	0.01	0.06	0.01
SGC1929	SGC1928	SGC1743	Left ZF #5-TDD14-L4-C	Right ZF #6-TDD14-L26-N-FokI-D450N	Nickase ZF #3-FokI	r4	0.26	66.72	5.12	6.67	0.09	0.16	11.21	66.73	0.04	0.07	0.03
SGC1929	SGC1928	SGC1743	Left ZF #5-TDD14-L4-C	Right ZF #6-TDD14-L26-N-FokI-D450N	Nickase ZF #3-FokI	Average	0.2725	64.87	4.7325	6.2475	0.085	0.1575	10.3825	64.8775	0.0225	0.075	0.03
SGC1929	SGC1928	SGC1743	Left ZF #5-TDD14-L4-C	Right ZF #6-TDD14-L26-N-FokI-D450N	Nickase ZF #3-FokI	StDev	0.015	1.66233	0.340331	0.361513	0.0238048	0.00957427	0.672278	1.64599	0.0125831	0.0129099	0.0163299
					Control
					EGFG	r1	0.06	0.04	0.03	0.03	0.02	0.01	0.03	0.02	0.01	0.05	0.02
					EGFG	r2	0.08	0.04	0.02	0.02	0.04	0.02	0.03	0.01	0.01	0.07	0.04
					EGFG	r3	0.07	0.04	0.02	0.03	0.04	0.01	0.02	0.02	0.02	0.06	0.01
					EGFG	Average	0.07	0.04	0.0233333	0.0266667	0.0333333	0.0133333	0.0266667	0.0166667	0.0133333	0.06	0.0233333
					EGFG	StDev	0.01	0	0.0057735	0.0057735	0.011547	0.0057735	0.0057735	0.0057735	0.0057735	0.01	0.0152753
