# Supplementary material for: Compact zinc finger architecture utilizing toxin-derived cytidine deaminases for highly efficient base editing in human cells
Source: Nat Commun. 2024 Feb 15;15:1181. doi: 10.1038/s41467-024-45100-w (PMC10869815; doi:10.1038/s41467-024-45100-w)
Supplement: Supplementary file 15 — Supplementary Dataset 11 [file 41467_2024_45100_MOESM15_ESM.xlsx]

## Sheet: Sheet1
Supplementary Data 11. ZF-CBE-Nickases targeting CIITA in T cells: Cell viability assay. See supplementary data 15-17 for full construct annotations.
		live cells/ml
		no nickase (for ZF-CBEs)				ZF-CBE-Nickases
	harvest	r1	r2	r3	r4	r1	r2	r3	r4
EGFP	day 7	1130000	1130000	1160000	1200000
ZFN	day 7	302000	404000	355000	362000
DddA-G1333	day 7	71000	136000	93000	44000	144000	59000	114000	155000
DddA-G1397	day 7	770000	757000	757000	799000	524000	791000	2110000	2110000
DddA-G1404	day 7	2390000	1410000	1610000	1370000	1250000	1340000	1560000	1210000
TDD6	day 7	252000	403000	209000	192000	318000	268000	370000	294000
TDD14-L4/L26	day 7	1440000	1450000	1600000	1400000	1440000	1210000	1310000	1460000
EGFP	day 10	3560000	3030000	2990000	1270000
ZFN	day 10	2020000	2840000	2770000	2830000
DddA-G1333	day 10	226000	319000	361000	270000	685000	384000	454000	412000
DddA-G1397	day 10	3950000	3640000	3540000	3580000	3910000	4100000	3730000	4010000
DddA-G1404	day 10	3320000	3140000	3130000	3500000	3370000	3380000	3200000	4380000
TDD6	day 10	686000	1030000	1090000	1290000	2200000	2150000	1930000	1370000
TDD14-L4/L26	day 10	3760000	3300000	3030000	3010000	3120000	3460000	3160000	3840000
