# Supplementary material for: Compact zinc finger architecture utilizing toxin-derived cytidine deaminases for highly efficient base editing in human cells
Source: Nat Commun. 2024 Feb 15;15:1181. doi: 10.1038/s41467-024-45100-w (PMC10869815; doi:10.1038/s41467-024-45100-w)
Supplement: Supplementary file 16 — Supplementary Dataset 12 [file 41467_2024_45100_MOESM16_ESM.xlsx]

## Sheet: Sheet1
Supplementary Data 12. ZF-CBE-Nickases targeting CIITA in T cells: PCR-based NGS assay. See supplementary data 15-17 for full construct annotations.
Construct IDs			ZF-CBE-Nickase						Base Editing %
Left arm	Right arm	Nickase ZF	Left arm	Right arm	Nickase ZF	Harvest		Indel %	%Stop	C2	C5	C6	C8	C10	C11	C14	C15	C16
SGC2197	SGC24480		Left ZF #5-DddA-G1333-C	Right ZF #6-DddA-G1333-N-FokI-D450N	NA	day 10	r1	0.07	1.39	1.06	0.02	0.04	0.03	1.31	1.37	0.01	0.06	0.02
SGC2197	SGC24480		Left ZF #5-DddA-G1333-C	Right ZF #6-DddA-G1333-N-FokI-D450N	NA	day 10	r2	0.1	2.13	1.44	0.05	0.03	0.06	1.86	2.12	0.01	0.04	0.03
SGC2197	SGC24480		Left ZF #5-DddA-G1333-C	Right ZF #6-DddA-G1333-N-FokI-D450N	NA	day 10	r3	0.13	1.63	0.88	0.02	0.07	0.03	1.47	1.6	0.02	0.04	0.02
SGC2197	SGC24480		Left ZF #5-DddA-G1333-C	Right ZF #6-DddA-G1333-N-FokI-D450N	NA	day 10	r4	0.11	1.52	1.15	0.04	0.02	0.05	1.43	1.54	0.01	0.03	0.03
SGC2197	SGC24480		Left ZF #5-DddA-G1333-C	Right ZF #6-DddA-G1333-N-FokI-D450N	NA	day 10	Average	0.1025	1.6675	1.1325	0.0325	0.04	0.0425	1.5175	1.6575	0.0125	0.0425	0.025
SGC2197	SGC24480		Left ZF #5-DddA-G1333-C	Right ZF #6-DddA-G1333-N-FokI-D450N	NA	day 10	StDev	0.025	0.323561	0.23372	0.015	0.0216025	0.015	0.23824	0.323355	0.005	0.0125831	0.0057735
SGC2197	SGC24480	SGC1743	Left ZF #5-DddA-G1333-C	Right ZF #6-DddA-G1333-N-FokI-D450N	Nickase ZF #3-FokI	day 10	r1	0.17	20.25	14.44	0.07	0.06	0.02	19.41	19.91	0.06	0.05	0.01
SGC2197	SGC24480	SGC1743	Left ZF #5-DddA-G1333-C	Right ZF #6-DddA-G1333-N-FokI-D450N	Nickase ZF #3-FokI	day 10	r2	0.08	22.51	15.71	0.03	0.05	0.02	21.72	22.45	0.01	0.05	0.15
SGC2197	SGC24480	SGC1743	Left ZF #5-DddA-G1333-C	Right ZF #6-DddA-G1333-N-FokI-D450N	Nickase ZF #3-FokI	day 10	r3	0.11	20.88	14.38	0.03	0.05	0.02	20.24	20.63	0.01	0.05	0.08
SGC2197	SGC24480	SGC1743	Left ZF #5-DddA-G1333-C	Right ZF #6-DddA-G1333-N-FokI-D450N	Nickase ZF #3-FokI	day 10	r4	0.11	19.95	14.67	0.03	0.05	0.05	18.86	19.68	0.01	0.03	0.01
SGC2197	SGC24480	SGC1743	Left ZF #5-DddA-G1333-C	Right ZF #6-DddA-G1333-N-FokI-D450N	Nickase ZF #3-FokI	day 10	Average	0.1175	20.8975	14.8	0.04	0.0525	0.0275	20.0575	20.6675	0.0225	0.045	0.0625
SGC2197	SGC24480	SGC1743	Left ZF #5-DddA-G1333-C	Right ZF #6-DddA-G1333-N-FokI-D450N	Nickase ZF #3-FokI	day 10	StDev	0.0377492	1.14273	0.619408	0.02	0.005	0.015	1.24505	1.25535	0.025	0.01	0.0670199
SGC24478	SGC24479		Left ZF #5-DddA-G1397-C	Right ZF #6-DddA-G1397-N-FokI-D450N	NA	day 10	r1	0.09	9.76	5.02	0.04	0.04	0.32	6.79	9.7	0.02	0.07	0.12
SGC24478	SGC24479		Left ZF #5-DddA-G1397-C	Right ZF #6-DddA-G1397-N-FokI-D450N	NA	day 10	r2	0.09	10.69	5.46	0.03	0.02	0.27	7.17	10.63	0.03	0.02	0.07
SGC24478	SGC24479		Left ZF #5-DddA-G1397-C	Right ZF #6-DddA-G1397-N-FokI-D450N	NA	day 10	r3	0.11	9.6	4.74	0.03	0.02	0.3	6.73	9.55	0.02	0.1	0.18
SGC24478	SGC24479		Left ZF #5-DddA-G1397-C	Right ZF #6-DddA-G1397-N-FokI-D450N	NA	day 10	r4	0.1	9.9	4.66	0.06	0.03	0.14	6.72	9.87	0.03	0.04	0.09
SGC24478	SGC24479		Left ZF #5-DddA-G1397-C	Right ZF #6-DddA-G1397-N-FokI-D450N	NA	day 10	Average	0.0975	9.9875	4.97	0.04	0.0275	0.2575	6.8525	9.9375	0.025	0.0575	0.115
SGC24478	SGC24479		Left ZF #5-DddA-G1397-C	Right ZF #6-DddA-G1397-N-FokI-D450N	NA	day 10	StDev	0.00957427	0.484106	0.361294	0.0141421	0.00957427	0.0809835	0.213912	0.479818	0.0057735	0.035	0.0479583
SGC24478	SGC24479	SGC1743	Left ZF #5-DddA-G1397-C	Right ZF #6-DddA-G1397-N-FokI-D450N	Nickase ZF #3-FokI	day 10	r1	0.15	68.7	52.16	0.04	0.05	0.12	65.85	68.38	0.04	0.02	0.05
SGC24478	SGC24479	SGC1743	Left ZF #5-DddA-G1397-C	Right ZF #6-DddA-G1397-N-FokI-D450N	Nickase ZF #3-FokI	day 10	r2	0.25	68.95	51.42	0.04	0.04	0.1	65.97	68.55	0.05	0.02	0.04
SGC24478	SGC24479	SGC1743	Left ZF #5-DddA-G1397-C	Right ZF #6-DddA-G1397-N-FokI-D450N	Nickase ZF #3-FokI	day 10	r3	0.26	67.89	50.91	0.01	0.07	0.12	64.92	67.44	0.07	0.04	0.03
SGC24478	SGC24479	SGC1743	Left ZF #5-DddA-G1397-C	Right ZF #6-DddA-G1397-N-FokI-D450N	Nickase ZF #3-FokI	day 10	r4	0.21	66.87	49.96	0.05	0.03	0.11	64.03	66.59	0.01	0.04	0.06
SGC24478	SGC24479	SGC1743	Left ZF #5-DddA-G1397-C	Right ZF #6-DddA-G1397-N-FokI-D450N	Nickase ZF #3-FokI	day 10	Average	0.2175	68.1025	51.1125	0.035	0.0475	0.1125	65.1925	67.74	0.0425	0.03	0.045
SGC24478	SGC24479	SGC1743	Left ZF #5-DddA-G1397-C	Right ZF #6-DddA-G1397-N-FokI-D450N	Nickase ZF #3-FokI	day 10	StDev	0.0499166	0.93799	0.923954	0.0173205	0.0170783	0.00957427	0.905994	0.908882	0.025	0.011547	0.0129099
SGC1717	SGC1737		Left ZF #5-DddA-G1404-C	Right ZF #6-DddA-G1404-N-FokI-D450N	NA	day 10	r1	0.07	12.94	3.48	0.02	0.03	0.14	9	12.87	0.03	0.05	0.07
SGC1717	SGC1737		Left ZF #5-DddA-G1404-C	Right ZF #6-DddA-G1404-N-FokI-D450N	NA	day 10	r2	0.07	13.57	3.38	0.04	0.02	0.14	9.44	13.47	0.02	0.06	0.05
SGC1717	SGC1737		Left ZF #5-DddA-G1404-C	Right ZF #6-DddA-G1404-N-FokI-D450N	NA	day 10	r3	0.06	13.26	3.59	0.03	0.04	0.11	9.11	13.12	0.02	0.05	0.05
SGC1717	SGC1737		Left ZF #5-DddA-G1404-C	Right ZF #6-DddA-G1404-N-FokI-D450N	NA	day 10	r4	0.09	15.35	4.68	0.04	0.04	0.11	11.45	15.22	0.03	0.09	0.08
SGC1717	SGC1737		Left ZF #5-DddA-G1404-C	Right ZF #6-DddA-G1404-N-FokI-D450N	NA	day 10	Average	0.0725	13.78	3.7825	0.0325	0.0325	0.125	9.75	13.67	0.025	0.0625	0.0625
SGC1717	SGC1737		Left ZF #5-DddA-G1404-C	Right ZF #6-DddA-G1404-N-FokI-D450N	NA	day 10	StDev	0.0125831	1.07781	0.604449	0.00957427	0.00957427	0.0173205	1.14865	1.06223	0.0057735	0.0189297	0.015
SGC1717	SGC1737	SGC1743	Left ZF #5-DddA-G1404-C	Right ZF #6-DddA-G1404-N-FokI-D450N	Nickase ZF #3-FokI	day 10	r1	0.21	81.32	39.59	0.02	0.01	0.05	76.55	80.89	0.01	0.04	0.02
SGC1717	SGC1737	SGC1743	Left ZF #5-DddA-G1404-C	Right ZF #6-DddA-G1404-N-FokI-D450N	Nickase ZF #3-FokI	day 10	r2	0.25	80.47	40.68	0.02	0.05	0.05	75.95	80.13	0.04	0.03	0.01
SGC1717	SGC1737	SGC1743	Left ZF #5-DddA-G1404-C	Right ZF #6-DddA-G1404-N-FokI-D450N	Nickase ZF #3-FokI	day 10	r3	0.26	81.05	40.17	0.04	0.03	0.05	76.51	80.54	0.05	0.02	0.04
SGC1717	SGC1737	SGC1743	Left ZF #5-DddA-G1404-C	Right ZF #6-DddA-G1404-N-FokI-D450N	Nickase ZF #3-FokI	day 10	r4	0.26	80.41	40.31	0.03	0.03	0.04	75.75	79.97	0.01	0.04	0.02
SGC1717	SGC1737	SGC1743	Left ZF #5-DddA-G1404-C	Right ZF #6-DddA-G1404-N-FokI-D450N	Nickase ZF #3-FokI	day 10	Average	0.245	80.8125	40.1875	0.0275	0.03	0.0475	76.19	80.3825	0.0275	0.0325	0.0225
SGC1717	SGC1737	SGC1743	Left ZF #5-DddA-G1404-C	Right ZF #6-DddA-G1404-N-FokI-D450N	Nickase ZF #3-FokI	day 10	StDev	0.0238048	0.4447	0.452723	0.00957427	0.0163299	0.005	0.401331	0.414839	0.0206155	0.00957427	0.0125831
SGC1929	SGC1928		Left ZF #5-TDD14-L4-C	Right ZF #6-TDD14-L26-N-FokI-D450N	NA	day 10	r1	0.09	9.72	1.65	0.53	0.09	0.04	2.95	9.7	0.12	0.05	0.01
SGC1929	SGC1928		Left ZF #5-TDD14-L4-C	Right ZF #6-TDD14-L26-N-FokI-D450N	NA	day 10	r2	0.08	9.74	2.06	0.49	0.11	0.02	3.05	9.71	0.08	0.02	0.02
SGC1929	SGC1928		Left ZF #5-TDD14-L4-C	Right ZF #6-TDD14-L26-N-FokI-D450N	NA	day 10	r3	0.1	9.43	2.05	0.71	0.09	0.05	2.74	9.41	0.12	0.04	0.02
SGC1929	SGC1928		Left ZF #5-TDD14-L4-C	Right ZF #6-TDD14-L26-N-FokI-D450N	NA	day 10	r4	0.07	9.79	2.04	0.51	0.1	0.07	3.11	9.76	0.11	0.05	0.03
SGC1929	SGC1928		Left ZF #5-TDD14-L4-C	Right ZF #6-TDD14-L26-N-FokI-D450N	NA	day 10	Average	0.085	9.67	1.95	0.56	0.0975	0.045	2.9625	9.645	0.1075	0.04	0.02
SGC1929	SGC1928		Left ZF #5-TDD14-L4-C	Right ZF #6-TDD14-L26-N-FokI-D450N	NA	day 10	StDev	0.0129099	0.162686	0.200167	0.101325	0.00957427	0.0208167	0.162352	0.15885	0.0189297	0.0141421	0.00816497
SGC1929	SGC1928	SGC1743	Left ZF #5-TDD14-L4-C	Right ZF #6-TDD14-L26-N-FokI-D450N	Nickase ZF #3-FokI	day 10	r1	0.09	73.5	25.59	11.48	0.09	0.02	38.93	73.34	0.61	0.03	0.01
SGC1929	SGC1928	SGC1743	Left ZF #5-TDD14-L4-C	Right ZF #6-TDD14-L26-N-FokI-D450N	Nickase ZF #3-FokI	day 10	r2	0.16	73.82	26.3	12.06	0.05	0.04	40.22	73.74	0.7	0.06	0.03
SGC1929	SGC1928	SGC1743	Left ZF #5-TDD14-L4-C	Right ZF #6-TDD14-L26-N-FokI-D450N	Nickase ZF #3-FokI	day 10	r3	0.19	73.44	25.44	11.67	0.08	0.06	39.67	73.37	0.68	0.05	0.01
SGC1929	SGC1928	SGC1743	Left ZF #5-TDD14-L4-C	Right ZF #6-TDD14-L26-N-FokI-D450N	Nickase ZF #3-FokI	day 10	r4	0.18	73.73	27.18	12.83	0.1	0.06	41.12	73.61	0.84	0.03	0.02
SGC1929	SGC1928	SGC1743	Left ZF #5-TDD14-L4-C	Right ZF #6-TDD14-L26-N-FokI-D450N	Nickase ZF #3-FokI	day 10	Average	0.155	73.6225	26.1275	12.01	0.08	0.045	39.985	73.515	0.7075	0.0425	0.0175
SGC1929	SGC1928	SGC1743	Left ZF #5-TDD14-L4-C	Right ZF #6-TDD14-L26-N-FokI-D450N	Nickase ZF #3-FokI	day 10	StDev	0.0450925	0.181544	0.795629	0.597606	0.0216025	0.0191485	0.922984	0.192614	0.0963933	0.015	0.00957427
SGC1938	SGC2163		Left ZF #5-TDD6-N	Right ZF #6-TDD6-C-FokI-D450N	NA	day 10	r1	0.51	26.64	5.92	3.79	6.79	20.83	25.6	26.35	0.19	0.21	0.02	unintended editing at pos G56 A: 3.74 C: 0.05 G:96.06 T: 0.15
SGC1938	SGC2163		Left ZF #5-TDD6-N	Right ZF #6-TDD6-C-FokI-D450N	NA	day 10	r2	0.4	25.8	5.94	4.14	6.85	19.59	24.94	25.6	0.1	0.11	0.02	unintended editing at pos G56 A: 3.52 C: 0.01 G:96.43 T: 0.03
SGC1938	SGC2163		Left ZF #5-TDD6-N	Right ZF #6-TDD6-C-FokI-D450N	NA	day 10	r3	0.47	27.49	6.5	4.05	7.04	19.56	26.58	27.44	0.14	0.22	0.04	unintended editing at pos G56 A: 3.28 C: 0.00 G:96.72 T: 0.00
SGC1938	SGC2163		Left ZF #5-TDD6-N	Right ZF #6-TDD6-C-FokI-D450N	NA	day 10	r4	0.27	27.65	5.73	4.17	6.79	20.46	26.67	27.43	0.23	0.17	0.01	unintended editing at pos G56 A: 3.26 C: 0.00 G:96.73 T: 0.00
SGC1938	SGC2163		Left ZF #5-TDD6-N	Right ZF #6-TDD6-C-FokI-D450N	NA	day 10	Average	0.4125	26.895	6.0225	4.0375	6.8675	20.11	25.9475	26.705	0.165	0.1775	0.0225
SGC1938	SGC2163		Left ZF #5-TDD6-N	Right ZF #6-TDD6-C-FokI-D450N	NA	day 10	StDev	0.105317	0.85403	0.332102	0.172699	0.118427	0.636082	0.828226	0.896828	0.0568624	0.0499166	0.0125831
SGC1938	SGC2163	SGC1743	Left ZF #5-TDD6-N	Right ZF #6-TDD6-C-FokI-D450N	Nickase ZF #3-FokI	day 10	r1	0.34	44.66	21.36	10.05	7.04	17.79	42.88	44.37	0.26	0.19	0.07	unintended editing at pos G56 A:15.70 C: 0.03 G:84.25 T: 0.02
SGC1938	SGC2163	SGC1743	Left ZF #5-TDD6-N	Right ZF #6-TDD6-C-FokI-D450N	Nickase ZF #3-FokI	day 10	r2	0.55	40.61	20.73	9.04	6.42	17.25	38.53	40.28	0.33	0.16	0.04	unintended editing at pos G56 A:14.17 C: 0.07 G:85.76 T: 0.01
SGC1938	SGC2163	SGC1743	Left ZF #5-TDD6-N	Right ZF #6-TDD6-C-FokI-D450N	Nickase ZF #3-FokI	day 10	r3	0.49	44.44	21.2	9.65	7.53	19.16	42.58	44.03	0.47	0.19	0.03	unintended editing at pos G56 A:15.51 C: 0.14 G:84.33 T: 0.01
SGC1938	SGC2163	SGC1743	Left ZF #5-TDD6-N	Right ZF #6-TDD6-C-FokI-D450N	Nickase ZF #3-FokI	day 10	r4	0.42	44.11	21.75	9.41	7.63	17.08	42.1	43.75	0.43	0.12	0.04	unintended editing at pos G56 A:15.51 C: 0.04 G:84.44 T: 0.01
SGC1938	SGC2163	SGC1743	Left ZF #5-TDD6-N	Right ZF #6-TDD6-C-FokI-D450N	Nickase ZF #3-FokI	day 10	Average	0.45	43.455	21.26	9.5375	7.155	17.82	41.5225	43.1075	0.3725	0.165	0.045
SGC1938	SGC2163	SGC1743	Left ZF #5-TDD6-N	Right ZF #6-TDD6-C-FokI-D450N	Nickase ZF #3-FokI	day 10	StDev	0.0905539	1.91009	0.422137	0.423901	0.553685	0.943221	2.0207	1.90197	0.0953502	0.0331662	0.0173205
					Control	Harvest
					EGFG	day 10	r1	0.1	0.02	0.01	0.04	0.02	0.03	0.02	0	0.01	0.03	0.01
					EGFG	day 10	r2	0.1	0.03	0.01	0.04	0.04	0.02	0.03	0.01	0.01	0.06	0.04
					EGFG	day 10	r3	0.07	0.08	0	0.04	0.03	0.02	0.05	0.04	0.03	0.06	0.01
					EGFG	day 10	r4	0.05	0.03	0	0.03	0.03	0.02	0.02	0.01	0.01	0.02	0.01
					EGFG	day 10	Average	0.08	0.04	0.005	0.0375	0.03	0.0225	0.03	0.015	0.015	0.0425	0.0175
					EGFG	day 10	StDev	0.0244949	0.0270801	0.0057735	0.005	0.00816497	0.005	0.0141421	0.0173205	0.01	0.0206155	0.015
					ZFN	day 10	r1	92.7099
					ZFN	day 10	r2	91.7629
					ZFN	day 10	r3	91.1393
					ZFN	day 10	r4	88.9099
					ZFN	day 10	Average	90.604
					ZFN	day 10	StDev	1.49993
