# Supplementary material for: Compact zinc finger architecture utilizing toxin-derived cytidine deaminases for highly efficient base editing in human cells
Source: Nat Commun. 2024 Feb 15;15:1181. doi: 10.1038/s41467-024-45100-w (PMC10869815; doi:10.1038/s41467-024-45100-w)
Supplement: Supplementary file 17 — Supplementary Dataset 13 [file 41467_2024_45100_MOESM17_ESM.xlsx]

## Sheet: Sheet1
Supplementary Data 13. ZF-CBE-Nickases targeting CIITA in T cells: FACS assay. See supplementary data 15-17 for full construct annotations.
		MHCII negative (%cells)
		no nickase (for ZF-CBEs)				ZF-CBE-Nickases
	harvest	r1	r2	r3	r4	r1	r2	r3	r4
EGFP	day 10	36.5	34.2	39.7	36.9
ZFN	day 10	74.3	73.8	72.3	73.9
DddA-G1333	day 10	not enough cells				not enough cells
DddA-G1397	day 10	42.7	45	42.5	43	71.4	72.2	70.5	69.6
DddA-G1404	day 10	48	46.4	45.4	48.2	81.8	81.2	83.3	82.1
TDD14-L4/L26	day 10	46	43.6	42.7	42.2	77.2	77.9	78.3	78.4
TDD6	day 10	40.5	34	35.4	34.4	42.4	39	42.2	45.7
		MHCII positive (%cells)
		no nickase (for ZF-CBEs)				ZF-CBE-Nickases
	harvest	r1	r2	r3	r4	r1	r2	r3	r4
EGFP	day 10	63.5	65.8	60.3	63.1
ZFN	day 10	25.7	26.2	27.7	26.1
DddA-G1333	day 10	not enough cells				not enough cells
DddA-G1397	day 10	57.3	55	57.5	57	28.6	27.8	29.5	30.4
DddA-G1404	day 10	52	53.6	54.6	51.8	18.2	18.8	16.7	17.9
TDD14-L4/L26	day 10	54	56.4	57.3	57.8	22.8	22.1	21.7	21.6
TDD6	day 10	59.5	66	64.6	65.6	57.6	61	57.8	54.3
