# Supplementary material for: Compact zinc finger architecture utilizing toxin-derived cytidine deaminases for highly efficient base editing in human cells
Source: Nat Commun. 2024 Feb 15;15:1181. doi: 10.1038/s41467-024-45100-w (PMC10869815; doi:10.1038/s41467-024-45100-w)
Supplement: Supplementary file 18 — Supplementary Dataset 14 [file 41467_2024_45100_MOESM18_ESM.xlsx]

## Sheet: Sheet1
Supplementary Data 14. Base editing measurements at CIITA for samples used for the genome-wide specificity assays. After co-incubation of ZF-CBEs and genomic DNA, the CIITA locus was amplified and NGS was used to determine % base editing at the CIITA locus. Editing was confirmed for the most-edited base at this site, C11. Since editing was performed outside of a cellular context, base edits are o…
Sample	Base	C2	C5	C6	C8	C10	C11	C14	C15	C16
DddA-G1404	A	0.0471	0.0003	0	0	0.2078	0.2242	0.0003	0	0
DddA-G1404	C	0	0	0.9997	0.9995	0	0	0	0.9997	0.9998
DddA-G1404	G	0.9529	0.9997	0	0	0.792	0.7757	0.9997	0	0
DddA-G1404	T	0	0	0.0003	0.0005	0.0002	0	0	0.0003	0.0001
TDD14-L4/L26	A	0.0112	0.0006	0	0	0.0243	0.1608	0.0001	0	0
TDD14-L4/L26	C	0	0	0.9994	0.9995	0	0	0	0.9995	0.9998
TDD14-L4/L26	G	0.9888	0.9994	0	0	0.9757	0.8392	0.9999	0	0
TDD14-L4/L26	T	0	0	0.0005	0.0005	0	0	0	0.0005	0.0002
Unedited	A	0.0002	0.0002	0	0	0.0004	0.0004	0.0003	0	0
Unedited	C	0	0	0.9996	0.9997	0	0	0	0.9997	0.9997
Unedited	G	0.9998	0.9998	0	0	0.9996	0.9996	0.9997	0	0
Unedited	T	0	0	0.0004	0.0003	0	0	0	0.0003	0.0003
