# Supplementary material for: Compact zinc finger architecture utilizing toxin-derived cytidine deaminases for highly efficient base editing in human cells
Source: Nat Commun. 2024 Feb 15;15:1181. doi: 10.1038/s41467-024-45100-w (PMC10869815; doi:10.1038/s41467-024-45100-w)
Supplement: Supplementary file 20 — Supplementary Dataset 16 [file 41467_2024_45100_MOESM20_ESM.xlsx]

## Sheet: Sheet1
Supplementary Data 16. TDD annotations.
DddA orthologs				Putative deaminase domains
TDD	Organism	NCBI Accession No.	Sequence (aa)	ID	Sequence (aa)
TDD1	Streptomyces rubrolavendulae	WP_069977532.1	MSSSDAGRAFGVPENVLARFTRYPGGARRRAGRTARARRLGIVLSAVLSATLLPAEAWAIAPPAPRTGPTLDALQQEEEVDPDPAAMEELDDWDGGPVEPPADYTPTEVTPPTGGTAPVPLDSAGEELVPAGTLPVRIGQASPTEEDPAPPAPSGTWDVTVEPRATTEAAAVDGAIIKLTPPASGSTPVDVELDYGRFEDLFGTEWSSRLKLTQLPECFLTTPELEECGTPITIPTSNDPATGTVRATVDPADGQPQGLAAQSGGGPAVLAATDSASGAGGTYKATSLSATGSWTAGGSGGGFSWSYPLTIPDTPAGPAPKISLSYSSQSVDGRTSVANGQASWIGDGWDYHPGFVERRYRSCNDDRSGTPNNDNSADKEKSDLCWASDNVVMSLGGST…	full length	VAGNRAFTQRARTYNLTVADLHTYYVLAGQTPVLVHNANCGPHLKDLQKDYPRRTVGILDVGTDQLPMISGPGGQSGLLKNLPGRTKANGEHVETHAAAFLRMNPGVRKAVLYIDYPTGTCGTCRSTLPDMLPEGVQLWVISPRRTEKFTGLPD
				G2278-N	VAGNRAFTQRARTYNLTVADLHTYYVLAGQTPVLVHNANCGPHLKDLQKDYPRRTVGILDVGTDQLPMISGPGG
				G2278-C	QSGLLKNLPGRTKANGEHVETHAAAFLRMNPGVRKAVLYIDYPTGTCGTCRSTLPDMLPEGVQLWVISPRRTEKFTGLPD
				S2346-N	VAGNRAFTQRARTYNLTVADLHTYYVLAGQTPVLVHNANCGPHLKDLQKDYPRRTVGILDVGTDQLPMISGPGGQSGLLKNLPGRTKANGEHVETHAAAFLRMNPGVRKAVLYIDYPTGTCGTCRSTLPDMLPEGVQLWVIS
				S2346-C	PRRTEKFTGLPD
TDD2	Propionibacterium acidifaciens	WP_021798742.1	MVDLGAYEEPVAFDDGVADALRSAASALSGTLSGQAASRSSWAATASTDFEGHYADVFDANARAACDDCSNIASALDALAADVQTMKDAAASERDRRRQAKEWADRQKDEWAPKSWIDDHLGLDKPPAGPPETPVVDAQAPTVATWSEPAQGQAGGVSSARPDDLRTYSSNVTGANDTVTTQKGTLDGALSDFADRCSWCSIDTSGITTALAAFGANNTNETRWVDTVAAAFEAAGGSGAISAVSDAALDASLQAAGVTQSRQPVDVTAPTIQGDPQTSGYADDPVNTTTGNFIEPETDLAFSGGCASLGFDRVYNSLSAGVGAFGPGWASTADQRLLVTEDGAVWVQPSGRHVVFPRLGNGWDRAHNDTYWLHTTTDTTGPTPGDAPTTGAAGGAGVF…	full length	LSTTGKNVLGHFEPTPTTPQGTSSDTIAEMLNSASQPGRTAGVLDIDGELTPLTSGRPSLPNYIASGHVEGQAAMIMRQQQVQSATVYHDNPNGTCGYCYSQLPTLLPEGAALDVVPPAGTVPPSNRWHNGGPSFIGNSSEPKPWPR
				G1794-N	LSTTGKNVLGHFEPTPTTPQGTSSDTIAEMLNSASQPGRTAGVLDIDGELTPLTSG
				G1794-C	RPSLPNYIASGHVEGQAAMIMRQQQVQSATVYHDNPNGTCGYCYSQLPTLLPEGAALDVVPPAGTVPPSNRWHNGGPSFIGNSSEPKPWPR
				P1861-N	LSTTGKNVLGHFEPTPTTPQGTSSDTIAEMLNSASQPGRTAGVLDIDGELTPLTSGRPSLPNYIASGHVEGQAAMIMRQQQVQSATVYHDNPNGTCGYCYSQLPTLLPEGAALDVVPPAGTVP
				P1861-C	PSNRWHNGGPSFIGNSSEPKPWPR
TDD3	Lachnospiraceae bacterium sunii NSJ-8	QNM04114	MSLPEYDGTTTHGVLVLDDGTQIGFTSGNGDPRYTNYRNNGHVEQKSALYMRENNISNATVYHNNTNGTCGYCNTMTATFLPEGATLTVVPPENAVANNSRAIDYVKTYTGTSNDPKISPRYKGN	full length	MSLPEYDGTTTHGVLVLDDGTQIGFTSGNGDPRYTNYRNNGHVEQKSALYMRENNISNATVYHNNTNGTCGYCNTMTATFLPEGATLTVVPPENAVANNSRAIDYVKTYTGTSNDPKISPRYKGN
				G30-N	MSLPEYDGTTTHGVLVLDDGTQIGFTSGNG
				G30-C	DPRYTNYRNNGHVEQKSALYMRENNISNATVYHNNTNGTCGYCNTMTATFLPEGATLTVVPPENAVANNSRAIDYVKTYTGTSNDPKISPRYKGN
				N94-N	MSLPEYDGTTTHGVLVLDDGTQIGFTSGNGDPRYTNYRNNGHVEQKSALYMRENNISNATVYHNNTNGTCGYCNTMTATFLPEGATLTVVPPEN
				N94-C	AVANNSRAIDYVKTYTGTSNDPKISPRYKGN
TDD4	Ruminococcus bicirculans	WP_181981612	MLAIEKIKSGDKVISTDPETMETSPKTVLETYIREVTTLVHLTVNGEEIVTTVDHPFYVKNQGFIKAGELIVGDELLDSNCNVLLVENHSVELTDEPVTVYNFQVEDFHTYHVGKCRLLVHNANCNQEKPVLPKYDGKTTEGVMVTPDGKQISFKSGNSSTPSYPQYKAQSASHVEGKAALYMRENGINEATVFHNNPNGTCGFCDRQVPALLPKGAKLTVVPPSNSVANNVRAIPVPKTYIGNSTVPKIK	full length	HTYHVGKCRLLVHNANCNQEKPVLPKYDGKTTEGVMVTPDGKQISFKSGNSSTPSYPQYKAQSASHVEGKAALYMRENGINEATVFHNNPNGTCGFCDRQVPALLPKGAKLTVVPPSNSVANNVRAIPVPKTYIGNSTVPKIK
				T161-N	HTYHVGKCRLLVHNANCNQEKPVLPKYDGKTTEGVMVTPDGKQISFKSGNSST
				T161-C	PSYPQYKAQSASHVEGKAALYMRENGINEATVFHNNPNGTCGFCDRQVPALLPKGAKLTVVPPSNSVANNVRAIPVPKTYIGNSTVPKIK
				A229-N	HTYHVGKCRLLVHNANCNQEKPVLPKYDGKTTEGVMVTPDGKQISFKSGNSSTPSYPQYKAQSASHVEGKAALYMRENGINEATVFHNNPNGTCGFCDRQVPALLPKGAKLTVVPPSNSVA
				A229-C	NNVRAIPVPKTYIGNSTVPKIK
TDD5	Streptomyces cavourensis	AXI73669.1	MSSSVSGRAFRVSGVLTRITKSWTPGSARRSSASVRHRGRAVRARSLGVTLSAVLAATLLPAEAWAIAPPAPRIGPSLVDLQQEEPADPDQAKIDELSTWSGAPVEPPADYTPTATTPPAGGTAPVALDGAGDDLVPVGNLPVRLGKASPTDEEPDPPAPGGTWDVAVEPRTSTEASDVDGALITVTPPSGGATPVDIELDYGKFEDLFGTAWSSRLRLTQLPECFLTTPELDECTTVVDVPSVNDPSNDTVRATIDPAASPQQGLSTQSGGGPVVLAATDSASGAGGTYKATPFTATGTWTAGGSGGGFSWSYPLTAPAPPAGPAPTISLSYSSQSVDGRTSVANGQASWIGDGWDYNPGFIERRYRSCNDDRSGTPNNAGGKDKKKSDLCWASDNLV…	full length	VQITAIKRWTETATVHNLTVADLHTYYVLAGKTPVLVHNENCGPNLKDLPKDYDRRTVGILDVGTDQLPMISGPGGQSGLLKNLPGRTKANTDHVEAHTAAFLRMNPGIRKAVLYIDYPTGTCGTCGSTLPDMLPEGVQLWVISPRKTEKFAGLPD
				G2299-N	VQITAIKRWTETATVHNLTVADLHTYYVLAGKTPVLVHNENCGPNLKDLPKDYDRRTVGILDVGTDQLPMISGPGG
				G2299-C	QSGLLKNLPGRTKANTDHVEAHTAAFLRMNPGIRKAVLYIDYPTGTCGTCGSTLPDMLPEGVQLWVISPRKTEKFAGLPD
				S2367-N	VQITAIKRWTETATVHNLTVADLHTYYVLAGKTPVLVHNENCGPNLKDLPKDYDRRTVGILDVGTDQLPMISGPGGQSGLLKNLPGRTKANTDHVEAHTAAFLRMNPGIRKAVLYIDYPTGTCGTCGSTLPDMLPEGVQLWVIS
				S2367-C	PRKTEKFAGLPD
TDD6	Roseburia intestinalis	WP_195441564	MKLTYKELEIELELAGLLAVEELVLTQGLNCHAGLTLKILIEEEQRDELVTMSSDAGVTVRELEKTNGQVVFRGKLETVSARRENGLFYLYLEAWSYTMDWDRVKKSRSFQNGALTYMEVVQRVLSGYGQSGVTDHATGGACIPEFLLQYEESDWVFLRRLASHFGTYLLADATDACGKVYFGVPEISYGTVLDRQGYTMEKDMLHYARVLEKEGVLSQEASCWNVTVRFFLRMWETLTFNGIEAVVTAMRLHTEKGELVYSYVLARRAGIRREKEKNPGIFGMSIPATVMERSGNRIRVHFEIDPEYEASEKTKYFTYAIESSSFYCMPEEGSQVHIYFPDHDEQGAVAVHAIRSGEGASGSCSTPENKRFSDPSGSAMDMTPASLQFAPDAGGATVL…	full length	SAGAGESGRKTISLPEYDGTTTHGVLVLDDGTQIGFTSGNGDPRYTNYRNNGHVEQKSALYMRENNISNATVYHNNTNGTCGYCNTMTATFLPEGATLTVVPPENAVANNSRAIDYVKTYTGTSNDPKISPRYKGN
				N2313-N	SAGAGESGRKTISLPEYDGTTTHGVLVLDDGTQIGFTSGN
				N2313-C	GDPRYTNYRNNGHVEQKSALYMRENNISNATVYHNNTNGTCGYCNTMTATFLPEGATLTVVPPENAVANNSRAIDYVKTYTGTSNDPKISPRYKGN
				R2385-N	SAGAGESGRKTISLPEYDGTTTHGVLVLDDGTQIGFTSGNGDPRYTNYRNNGHVEQKSALYMRENNISNATVYHNNTNGTCGYCNTMTATFLPEGATLTVVPPENAVANNSR
				R2385-C	AIDYVKTYTGTSNDPKISPRYKGN
TDD7	Plantactinospora sp BC1	AVT32940.1	MGDRLPAFVDGGDTLGIFSRGGIERDLASGVAGPASSLPKGTPGFNGLVKSHVEGHAAALMRQNGIPNAELYINRVPCGSGNGCAAMLPHMLPEGATLRVYGPNGYDRTFTGLPD	full length	MGDRLPAFVDGGDTLGIFSRGGIERDLASGVAGPASSLPKGTPGFNGLVKSHVEGHAAALMRQNGIPNAELYINRVPCGSGNGCAAMLPHMLPEGATLRVYGPNGYDRTFTGLPD
				G33-N	MGDRLPAFVDGGDTLGIFSRGGIERDLASGVAG
				G33-C	PASSLPKGTPGFNGLVKSHVEGHAAALMRQNGIPNAELYINRVPCGSGNGCAAMLPHMLPEGATLRVYGPNGYDRTFTGLPD
				G102-N	MGDRLPAFVDGGDTLGIFSRGGIERDLASGVAGPASSLPKGTPGFNGLVKSHVEGHAAALMRQNGIPNAELYINRVPCGSGNGCAAMLPHMLPEGATLRVYG
				G102-C	PNGYDRTFTGLPD
TDD8	Streptomyces massasporeous	WP_189594293.1	MSSRPFRKRLPGAVVRRWLGRGAVVASLSLLPQVVVPSGYDFAAQAQSVAARKKLEDRPEAKINKVGVLRPGTSKAPKDKSAPASRKTRERLQEASWPKSGKATAAVTATSEATVNVGGLGMELTQEPAAPAAKSAKSTTKRKATGPAEKVTLRVHSRATAKKAGVNGVLLTVDPARGESNEKAEDTDKLRISLDYSSFSDVYGGNFGPRLSLVKLPACALTTPEKKSCRTQTPVAGADNEAESQTLTGTVPARNLKAGTPMLLAAAADSSGGGGDFSATPLSPTATWEAGGSTGDFTWDYPLRVPPATAGPSPNLSISYNSASVDGRTAGENNQTSLIGEGFSITESYIERKYASCKDDGQSGKGDLCWKYANATLVLNGKAVELVNACADKSACDTA…	full length	GGSAVVGAGVVATGAKAVTTGKSLSESQATLSVAQRLLATIGEEGKTAGVLELDGELIPLVSGKSSLPNYAASGHVEGQAALIMRDRGATSGRLLIDNPSGICGYCKSQVATLLPENATLQVGTPLGTVTPSSRWSASRTFTGNDRDPKPWPR
				G2108-N	GGSAVVGAGVVATGAKAVTTGKSLSESQATLSVAQRLLATIGEEGKTAGVLELDGELIPLVSG
				G2108-C	KSSLPNYAASGHVEGQAALIMRDRGATSGRLLIDNPSGICGYCKSQVATLLPENATLQVGTPLGTVTPSSRWSASRTFTGNDRDPKPWPR
				T2175-N	GGSAVVGAGVVATGAKAVTTGKSLSESQATLSVAQRLLATIGEEGKTAGVLELDGELIPLVSGKSSLPNYAASGHVEGQAALIMRDRGATSGRLLIDNPSGICGYCKSQVATLLPENATLQVGTPLGTVT
				T2175-C	PSSRWSASRTFTGNDRDPKPWPR
TDD9	Streptomyces sp. BK438	TCP42004.1	MAFGIGTSRRGSGGGRGWGRRLVTPVAALALLAPLGEAQDAVAQDAGAVRSGPVQPDVPKPRVSKVKEVKGLGAKKARDRVAAGKKAGAAQAARARREQTAVWPGPDTASIELADDRRAKAELGGASVSVVPENGRKTAASGTAQVTILDQKAADKAGVTGVLLSATADTAGTAEVSVDYSGFASAFGGDWAQRLHLVQLPACVLTTPEKAVCRRQTPLKTDNNASEQSVAAQVALAKAEPGAPSAQSVASAEGPSATVLAVTAAAAGSGASPKGTGDYAATELSPSSAWEAGGSSGAFTWNYGFTVPPAAAGPTPPLALSYDSGSIDGRTATTNNQGSAVGEGFSLTESYIERSYGSCDKDGHADVWDHCWKYDNASIVLNGKSNRLIKDDTSGKWRL…	full length	DIILATLPIGKVGKLRFAPKVESAESMLRSLSQEGKTAGVLDINGELIPLVSGTSSLKNYAASGHVEGQAALIMRERGVASARLIIDNPSGICGYCRSQVPTLLPAGATLEVTTPRGTVPPTARWSNGKTFVGNENDPKPWPR
				G2112-N	DIILATLPIGKVGKLRFAPKVESAESMLRSLSQEGKTAGVLDINGELIPLVSG
				G2112-C	TSSLKNYAASGHVEGQAALIMRERGVASARLIIDNPSGICGYCRSQVPTLLPAGATLEVTTPRGTVPPTARWSNGKTFVGNENDPKPWPR
				P2179-N	DIILATLPIGKVGKLRFAPKVESAESMLRSLSQEGKTAGVLDINGELIPLVSGTSSLKNYAASGHVEGQAALIMRERGVASARLIIDNPSGICGYCRSQVPTLLPAGATLEVTTPRGTVP
				P2179-C	PTARWSNGKTFVGNENDPKPWPR
TDD10	Jiangella alba	WP_171906854.1	MRGWVRAVSIPVIVGVLSTALSMPPSFADQEPVARTEATTDGLPTNADEGQRAEPPALIPSENRIPGVGLKSEIESQPTAASVADGPLPSERSDSFFPALAPTPPTIVGYVPTSLAPGCAEWGALRWTHPDSRPNGLVHLYTFELYRDSDDAMVWDQLFDYTLTGAGVVSDVAGDCESILPDPQATPIVELGESYYAKVYAWDGTGWSAPATSSAYPAVALPGLTDEAARGVCVCDTSTGRLYPLNILRADPVNTATGTLTESATDLTIPGVGPAISASRTYNSTDPTVGPLGKGWSFPYFSELESAASSVTYKAEDGQEVEYALQGGAYRLPPGASTRLRSVSGGYQLETKSHQVIGFDQNGRLEYARDSSGQGVSLAYATNGTLDKITDASGREVDV…	full length	PPVASGGLATEVPAYAGSRTAGTLVTPDGAEFPLISGWHPPAASMPQGTPGMNIVTKSHVEAHAAAIMRNQGLSEATLWINRAPCGGKPGCAAMLPRMVPSGSTLTINVVPNGSAGSIADTLIIRGIG
				G1667-N	PPVASGGLATEVPAYAGSRTAGTLVTPDGAEFPLISG
				G1667-C	WHPPAASMPQGTPGMNIVTKSHVEAHAAAIMRNQGLSEATLWINRAPCGGKPGCAAMLPRMVPSGSTLTINVVPNGSAGSIADTLIIRGIG
				G1746-N	PPVASGGLATEVPAYAGSRTAGTLVTPDGAEFPLISGWHPPAASMPQGTPGMNIVTKSHVEAHAAAIMRNQGLSEATLWINRAPCGGKPGCAAMLPRMVPSGSTLTINVVPNGSAG
				G1746-C	SIADTLIIRGIG
TDD11	Burkholderia diffusa	WP_174422267.1	MSDSENRLTRASDSPASGKTQSESKVNTACDSLLDTAGSTYDSLKQPFSSKGGALHHVSEAVNALASLQGAPSQLLNTGIAQIPLLDKMPGMPASVISAAHLGTPHAHSHPPSDGFPLPSMGATIGSGCLSVLIGGLPAARVQDIGIAPTCGGLTPYFNIETGSSNTFIGGMRAARMGIDMTRHCNPMGHAGKSGEEAEGAAEKGEQAASEAAEVSSRARWMGRAGKAWKVGNAAVGPASGVAGAASDAKHHEALAAAMMAAQTAADAAMMLLSNLMGKDPGIEPSMGMLMDGNPTVLIGGFPMPDSQMMWHGAKHGLGKKVKARRADRQKEAAPCRDGHPVDVVRGTAENEFVDYETRIAPGFKWERYYCSGWSEQDGELGFGFRHCFQHELRLLRTR…	full length	EIRAKYPTPEEAQLPPYDGDTTYALMYYTDEHGKSHVVELSSGGADDEHSNYAAAGHTEGQAAVIMRQRKITSAVVVHNNTDGTCPFCVAHLPTLLPSGAELRVVPPRSAKAKKPGWIDVSKTFEGNARKPLDNKNKKST
				G1430-N	EIRAKYPTPEEAQLPPYDGDTTYALMYYTDEHGKSHVVELSSGG
				G1430-C	ADDEHSNYAAAGHTEGQAAVIMRQRKITSAVVVHNNTDGTCPFCVAHLPTLLPSGAELRVVPPRSAKAKKPGWIDVSKTFEGNARKPLDNKNKKST
				A1498-N	EIRAKYPTPEEAQLPPYDGDTTYALMYYTDEHGKSHVVELSSGGADDEHSNYAAAGHTEGQAAVIMRQRKITSAVVVHNNTDGTCPFCVAHLPTLLPSGAELRVVPPRSAKA
				A1498-C	KKPGWIDVSKTFEGNARKPLDNKNKKST
				G1502-N	EIRAKYPTPEEAQLPPYDGDTTYALMYYTDEHGKSHVVELSSGGADDEHSNYAAAGHTEGQAAVIMRQRKITSAVVVHNNTDGTCPFCVAHLPTLLPSGAELRVVPPRSAKAKKPG
				G1502-C	WIDVSKTFEGNARKPLDNKNKKST
TDD12	Burkholderia ubonensis	WP_059728184.1	MSEPANRLTRASEPSERHAAQSESKADTACESLLGTVKSTFDPFKQTFSSDGSALHHVSEAVNALASLQSAPSQLLNTGIAQIPLLDKMPGMPAATIGVPHLGTPHAHSHPPSSGFPLPSIGATIGSGCLSVLIGGIPAARVLDIGIAPTCGGLTPYFDIQTGSSNTFFGGMRAARMGIDMTRHCNPMGHVGKSGGKAAGAAEKTEEAASEAAQVTSRAKWMGRAGKAWKVGNAAVGPASGAAGAAADAAHGEELAAAMMAAQTAADAAMMLLGNLMGKDPGIEPSMGTLLAGNPTVLVGGFPLPDSQMMWHGVKHGIGKKVRARIANRRKEVSPCTDGHPVDVVRGTAENEFVDYETKIAPAFKWERYYCSGWSEQDGALGFGFRHCFQHELRLLRTR…	full length	AALLREAYPSMEGATLPPFDGKTTIGLMFYTDASGQYQVKKLFSGEKVLSNYDATGHVEGKAALIMRNEKITEAVVMHNHPSGTCNYCDKQVETLLPKNATLRVIPPENAKAPTSYWNDQPTTYRGDGKDPKAPSKK
				G1421-N	AALLREAYPSMEGATLPPFDGKTTIGLMFYTDASGQYQVKKLFSG
				G1421-C	EKVLSNYDATGHVEGKAALIMRNEKITEAVVMHNHPSGTCNYCDKQVETLLPKNATLRVIPPENAKAPTSYWNDQPTTYRGDGKDPKAPSKK
				A1488-N	AALLREAYPSMEGATLPPFDGKTTIGLMFYTDASGQYQVKKLFSGEKVLSNYDATGHVEGKAALIMRNEKITEAVVMHNHPSGTCNYCDKQVETLLPKNATLRVIPPENAKA
				A1488-C	PTSYWNDQPTTYRGDGKDPKAPSKK
TDD13	Paraburkholderia guartelaensis	WP_133186147.1	MSTPPGNPASPANEPPPPPAPLISPTGNTSVDALASAVNAGAQPFQQLGNPKANTLDRVTNVVSGAVGSLGALDQLLNTGMAMIPGANLVPGMPAAFIGVPHLGVPHAHAHPPSDGVPMPSCGVTIGSGCLSVLYGGMPAARVLDIGLAPTCGGLAPIFEICTGSSNTFIGGARAARMALDLTRHCNPLGMSGAGHAEQDAEKASALKRAMHIAGMAAPVASGGLTAADQAVDGAGAAAVEMTAAQTAADAIAMAMSNLMGKDPGVEPGVGTLIDGDASVLIGGFPMPDALAMLMLGWGLRKKAHAPEGAGEPKRTEQGECKGGHPVDVVRGTAENQFTDYATLDAPEFKWERYYRSDWSERDGALGFGFRHSFQHELRLLRTRAIYVDGHGRAYAFGR…	full length	ALLREQFPSMDAVTLPPFDGKTTIGYMFYTDANGQYHVRKLYSGGKVLSNYDSSGHVEGMAALIMRKGRITEAVVMHNHPSGTCHYCNGQVETLLPKNAKLKVIPPANAKAPTKYWYDQPVDYLGNSNDPKPPS
				G1411-N	ALLREQFPSMDAVTLPPFDGKTTIGYMFYTDANGQYHVRKLYSGG
				G1411-C	KVLSNYDSSGHVEGMAALIMRKGRITEAVVMHNHPSGTCHYCNGQVETLLPKNAKLKVIPPANAKAPTKYWYDQPVDYLGNSNDPKPPS
				A1477-N	ALLREQFPSMDAVTLPPFDGKTTIGYMFYTDANGQYHVRKLYSGGKVLSNYDSSGHVEGMAALIMRKGRITEAVVMHNHPSGTCHYCNGQVETLLPKNAKLKVIPPANAKA
				A1477-C	PTKYWYDQPVDYLGNSNDPKPPS
TDD14	Pseudoduganella violaceinigra	WP_083941146.1	GSSGKNVRMPRDYASELPEYDGKTTHGVLVTNEGKVIQLRSGGKEEPYTGYKAVSASHVEGKAAIWIRENGSSGGTVYHNNTTGTCGYCNSQVKALLPEGVELKIVPPTNAVAKNAQARAVPTINVGNGTQPGRKQK	full length	GSSGKNVRMPRDYASELPEYDGKTTHGVLVTNEGKVIQLRSGGKEEPYTGYKAVSASHVEGKAAIWIRENGSSGGTVYHNNTTGTCGYCNSQVKALLPEGVELKIVPPTNAVAKNAQARAVPTINVGNGTQPGRKQK
				G43-N	GSSGKNVRMPRDYASELPEYDGKTTHGVLVTNEGKVIQLRSGG
				G43-C	KEEPYTGYKAVSASHVEGKAAIWIRENGSSGGTVYHNNTTGTCGYCNSQVKALLPEGVELKIVPPTNAVAKNAQARAVPTINVGNGTQPGRKQK
				A118-N	GSSGKNVRMPRDYASELPEYDGKTTHGVLVTNEGKVIQLRSGGKEEPYTGYKAVSASHVEGKAAIWIRENGSSGGTVYHNNTTGTCGYCNSQVKALLPEGVELKIVPPTNAVAKNAQA
				A118-C	RAVPTINVGNGTQPGRKQK
TDD15	Duganella sp. Root336D2	WP_082507154.1	MDAETGLVYFQARYYDPQLGRFITQDPYEGDWKTPLSLHHYLYAYANPTTYVDLNGYYARDANEVQRYIIAESNCAKTGSCDAVTALREPSEARQRSAANCKSLDRCREIADDAARSEGDISARIKALQKDLRNGIEANPTTGIKTIWELDKQLEARNISAGAVREAGRHVRWRAFVENRELTDHEKVAPAAEMYGVLSGGRIVIARAVARSSVTRASITQESKTIGVTAEVAPNESLRNTSGDLRASANSARNQPYGNGQSASASPSTNSAGSSGKNVRLPRDYASELPEYDGKTTYGVLVTNEGKVIQLRSGGKEVPYSGYKAVSASHVEGKAAIWIRENASSGGTVYHNNTTGTCGYCNSQVKALLPEGVELKIVPPANAVARNSQAKAIPTINVG…	full length	GSSGKNVRLPRDYASELPEYDGKTTYGVLVTNEGKVIQLRSGGKEVPYSGYKAVSASHVEGKAAIWIRENASSGGTVYHNNTTGTCGYCNSQVKALLPEGVELKIVPPANAVARNSQAKAIPTINVGNATQPGRKP
				G315-N	GSSGKNVRLPRDYASELPEYDGKTTYGVLVTNEGKVIQLRSGG
				G315-C	KEVPYSGYKAVSASHVEGKAAIWIRENASSGGTVYHNNTTGTCGYCNSQVKALLPEGVELKIVPPANAVARNSQAKAIPTINVGNATQPGRKP
				A390-N	GSSGKNVRLPRDYASELPEYDGKTTYGVLVTNEGKVIQLRSGGKEVPYSGYKAVSASHVEGKAAIWIRENASSGGTVYHNNTTGTCGYCNSQVKALLPEGVELKIVPPANAVARNSQA
				A390-C	KAIPTINVGNATQPGRKP
TDD16	Chondromyces apiculatus	WP_044236021.1	MLASTWLDLVIGVDLHFELVPPVMAPVPFPHPFVGLVFDPWGLLGGLVISNVMSVATGGSLQGPVLINLMPATTTGTDAKNWMLLPHFIIPPGVMWAPMVRVPKPSIIPGKPIGLELPIPPPGDAVVITGSKTVHAMGANLCRLGDIALSCSDPIRLPTAAILTIPKGMPVLVGGPPALDLMAAAFALIKCKWVANRLHKLVNRIKNARLRNLLNRVVCFFTGHPVDVATGRVMTQATDFELPGPLPLQFERVYASSWADRASPVGRGWSHSLDQAVWLEPGKVVYRAEDGREIELDTFELPGRMLQPGQESFEPLNRLLFRCLDGHRWEVESAEGLVHEFAPVAGDADPAMARLTRKRSRQGHAITLHYDGKGCLTWVQDSGGRIVRFEHDEAGHLTQ…	full length	PDPPPPPTPMGNTLPGWDGGKTQGWFVYPDGTERHLISGYDGPSKFTQGIPGMNGNIKSHVEAHAAALMRQYELSKATLYINRVPCPGVRGCDALLARMLPEGVQLEIIGPNGFKKTYTGLPDPKLKPKGCS
				G1264-N	PDPPPPPTPMGNTLPGWDGGKTQGWFVYPDGTERHLISGYDG
				G1264-C	PSKFTQGIPGMNGNIKSHVEAHAAALMRQYELSKATLYINRVPCPGVRGCDALLARMLPEGVQLEIIGPNGFKKTYTGLPDPKLKPKGCS
				G1342-C	PDPPPPPTPMGNTLPGWDGGKTQGWFVYPDGTERHLISGYDGPSKFTQGIPGMNGNIKSHVEAHAAALMRQYELSKATLYINRVPCPGVRGCDALLARMLPEGVQLEIIGPNGFKKTYTG
				G1342-N	LPDPKLKPKGCS
TDD17	Sorangium cellulosum	WP_165374601.1	MTACSDSPRLPPSLLELPDTPCPEPDEAASPFPAELPHSATVEAGAIAGSFGVTSTGEATYTIPLVVPPGRAGMQPELAVQYDSASGEGVLGMGFSVTGLSAVTRCPRNLAQDGEIRAVRYDEGDALCLDGKRLVEVGGGGEVVEYRTVPDTFARVVASYEGGWDRARGPKRLRVFTRAGRVLEYGGEPSGQVLAKGGVIRAWWATRVSDRSGNTIDFHYQNETSASEGYTVEHAPRRIEYTGHPRAAATRAIEFVYAPRRPGTGRVLYSRGMALRSSQQLDRIRMLGPGGALVREYRFSYTSGPATGRRLLNAVRECAADGRCKPATRFRWHHGTGPGFAEVGTRLRVPESERGSLMTMDATGDGRDDLVTTDLDLPVDDDNPITNFFVAPNRMAEGG…	full length	GAATVFGAGRGLGALEEATTAAGIARGAPSLPVYTGGKTTGVLRTATGDMPLVSGYKGPSASMPRGTPGMNGRIKSHVEAHAAAVMRERGIKDATLHINQVPCSSATGCGAMLPRMLPEGAQLRVLGPDGYDQVFIGLPD
				G2087-N	GAATVFGAGRGLGALEEATTAAGIARGAPSLPVYTGGKTTGVLRTATGDMPLVSGYKG
				G2087-C	PSASMPRGTPGMNGRIKSHVEAHAAAVMRERGIKDATLHINQVPCSSATGCGAMLPRMLPEGAQLRVLGPDGYDQVFIGLPD
				G2156-N	GAATVFGAGRGLGALEEATTAAGIARGAPSLPVYTGGKTTGVLRTATGDMPLVSGYKGPSASMPRGTPGMNGRIKSHVEAHAAAVMRERGIKDATLHINQVPCSSATGCGAMLPRMLPEGAQLRVLG
				G2156-C	PDGYDQVFIGLPD
TDD18	Clostridium sp.	NLI59004.1	MVIIGRIDTNESTVSLYQWSLLPATDTNCYKEITVEQYKNNQLVRKVSFSKAFVVNYTESYSNHVGVGTFTLYVRQFCGKDIEVTSQELNSVSNLTPNLPNSVEKDVEVVEIAEKQAVVKSDTSNLKQSNMSITDRLAKQKEKQDNTNIIDNRPKLPDYDGKTTHGILVTPNSEHIPFSSGNPNPNYKNYIPASHVEGKSAIYMRENGITSGTIYYNNTDGTCPYCDKMLSTLLEEGSVLEVIPPINAKAPKPSWVDKPKTYIGNNKVPKPNK	full length	TNIIDNRPKLPDYDGKTTHGILVTPNSEHIPFSSGNPNPNYKNYIPASHVEGKSAIYMRENGITSGTIYYNNTDGTCPYCDKMLSTLLEEGSVLEVIPPINAKAPKPSWVDKPKTYIGNNKVPKPNK
				G181-N	TNIIDNRPKLPDYDGKTTHGILVTPNSEHIPFSSG
				G181-C	NPNPNYKNYIPASHVEGKSAIYMRENGITSGTIYYNNTDGTCPYCDKMLSTLLEEGSVLEVIPPINAKAPKPSWVDKPKTYIGNNKVPKPNK
				A250-N	TNIIDNRPKLPDYDGKTTHGILVTPNSEHIPFSSGNPNPNYKNYIPASHVEGKSAIYMRENGITSGTIYYNNTDGTCPYCDKMLSTLLEEGSVLEVIPPINAKA
				A250-C	PKPSWVDKPKTYIGNNKVPKPNK
TDD19	Chloroflexia bacterium SDU3	KAB8140648.1	MLYAYGPESVVAERTIVGTTVADAGKAAFRVLDDTLAEGVEHSANKADEAGELIEAVVEQCLRNSFSADTLVTTASGLRPISTIAVGELVLAWDATTRSTGYYPVTAVMLHTDAAQVHLSVGGEHVETTPEHPFYTLERGWVAAGDLWDGAHVRRADGSYALTLVLWLDAEPQVMYNLTVATAHTFFVGVERALVHNAGCPGDALPPYGTKGSKTTGILDTGNESILLESGENGPGMMVPRDTPGMSGAMPNRAHVEGHTAAIMRNENIRLADLYINRMPCSGAYGCMVNLPHMLPEGSILRIHVRAKLSDPWTTLPPFVGISDTLWPPSGLNPKIVLP	full length	AGCPGDALPPYGTKGSKTTGILDTGNESILLESGENGPGMMVPRDTPGMSGAMPNRAHVEGHTAAIMRNENIRLADLYINRMPCSGAYGCMVNLPHMLPEGSILRIHVRAKLSDPWTTLPPFVGISDTLWPPSGLNPKIVLP
				G234-N	AGCPGDALPPYGTKGSKTTGILDTGNESILLESGENG
				G234-C	PGMMVPRDTPGMSGAMPNRAHVEGHTAAIMRNENIRLADLYINRMPCSGAYGCMVNLPHMLPEGSILRIHVRAKLSDPWTTLPPFVGISDTLWPPSGLNPKIVLP
				G321-N	AGCPGDALPPYGTKGSKTTGILDTGNESILLESGENGPGMMVPRDTPGMSGAMPNRAHVEGHTAAIMRNENIRLADLYINRMPCSGAYGCMVNLPHMLPEGSILRIHVRAKLSDPWTTLPPFVG
				G321-C	ISDTLWPPSGLNPKIVLP
TDD20	Actinospica durhamensis	WP_212528010.1	MVGLVAGLALASPMPAVAAVAARPAASSGPAVTGVVMSSKSHTNTRTMTLNGKSVGVYKASGTQLPAATSGSATLQARGTATVSGNQPPAVTAAQLPKASIAGTPLWAQRTSTLSGPSSVTGAVASQSLAKQLGVTGVVYSVAGSGGSGSVRVGLDYAAFKDAYGANFGSRLELYTLPACALTTPQLAKCRVRTPVTGAVNDPAADTLSGVVKISGADTAASSGAAYTGGGTVSDGNYVIGTASAVSASSPSSGIVLAASSGAGEEGSATGNYAATKLSPAGSWTAGGSEGDFTYNYPITVPSSSTSLTPKVELDYDSGSVDGKTSMTNAQASMVGDGWTDPSENYITQTYVPCSDSPEGTASPTSTQDMCYDGEILSISLNGSSTTIVDDNGTFKLQN…	full length	INGCGPSAVQQLLSANGEPGKTAGVLDLNGELTSLVSGKGELPNYAASGHVEGQAAMMMRAEKATSATLYIDNPNGICGYCRSQIATLLPEGATLEVVTPLGTVEPTARWSSSKVFTGNERYPKGWVE
				G2274-N	INGCGPSAVQQLLSANGEPGKTAGVLDLNGELTSLVSG
				G2274-C	KGELPNYAASGHVEGQAAMMMRAEKATSATLYIDNPNGICGYCRSQIATLLPEGATLEVVTPLGTVEPTARWSSSKVFTGNERYPKGWVE
				E2341-N	INGCGPSAVQQLLSANGEPGKTAGVLDLNGELTSLVSGKGELPNYAASGHVEGQAAMMMRAEKATSATLYIDNPNGICGYCRSQIATLLPEGATLEVVTPLGTVE
				E2341-C	PTARWSSSKVFTGNERYPKGWVE
				W2346-N	INGCGPSAVQQLLSANGEPGKTAGVLDLNGELTSLVSGKGELPNYAASGHVEGQAAMMMRAEKATSATLYIDNPNGICGYCRSQIATLLPEGATLEVVTPLGTVEPTARW
				W2346-C	SSSKVFTGNERYPKGWVE
TDD21	Brevilactibacter coleopterorum strain HDW11	WP_166233360.1	MAAPGACTRTRLVTRSNSPCPPRAQASAGRGLAAPGTGAVASQSRGRRPVMDQTPPEARYVAAGHIEGKAALQVRAAASSGGTIHHNNPFGTCIYCQQQVPTLLPDGARLTAEPPAQARPRSAWWSPPGPVTMVGNVADPASHPVATAQ	full length	MAAPGACTRTRLVTRSNSPCPPRAQASAGRGLAAPGTGAVASQSRGRRPVMDQTPPEARYVAAGHIEGKAALQVRAAASSGGTIHHNNPFGTCIYCQQQVPTLLPDGARLTAEPPAQARPRSAWWSPPGPVTMVGNVADPASHPVATAQ
				G46-N	MAAPGACTRTRLVTRSNSPCPPRAQASAGRGLAAPGTGAVASQSRG
				G46-C	RRPVMDQTPPEARYVAAGHIEGKAALQVRAAASSGGTIHHNNPFGTCIYCQQQVPTLLPDGARLTAEPPAQARPRSAWWSPPGPVTMVGNVADPASHPVATAQ
				S126-N	MAAPGACTRTRLVTRSNSPCPPRAQASAGRGLAAPGTGAVASQSRGRRPVMDQTPPEARYVAAGHIEGKAALQVRAAASSGGTIHHNNPFGTCIYCQQQVPTLLPDGARLTAEPPAQARPRSAWWS
				S126-C	PPGPVTMVGNVADPASHPVATAQ
TDD22	Candidatus promineofilum	MBK7217240.1	MKHGRDSWYPIASDADLLVKTLLFASVADASFDKASDGEEYLGHLPTRTRTRDKTHGLLVLDDEPPIPVVSGQNGPAATIPRGSRGFDAITQTHVEGHVAALMVNHGWTRATLYINNVPCPSCDRLLPRMLPPGARLNVIGPNGFQKLYVGGRW	full length	KASDGEEYLGHLPTRTRTRDKTHGLLVLDDEPPIPVVSGQNGPAATIPRGSRGFDAITQTHVEGHVAALMVNHGWTRATLYINNVPCPSCDRLLPRMLPPGARLNVIGPNGFQKLYVGGRW
				G72-N	KASDGEEYLGHLPTRTRTRDKTHGLLVLDDEPPIPVVSG
				G72-C	QNGPAATIPRGSRGFDAITQTHVEGHVAALMVNHGWTRATLYINNVPCPSCDRLLPRMLPPGARLNVIGPNGFQKLYVGGRW
				G144-N	KASDGEEYLGHLPTRTRTRDKTHGLLVLDDEPPIPVVSGQNGPAATIPRGSRGFDAITQTHVEGHVAALMVNHGWTRATLYINNVPCPSCDRLLPRMLPPGARLNVIGPNG
				G144-C	FQKLYVGGRW
TDD23	Candidatus melainabacteria	RTL35118.1	MPAEVTEKSQPAPPAQAESGMSQAAQSAWAPGSNYFRLGAVCNDTFNQSLSTQYDGLPQCAIAGIGEGLKKLSAIGEVGVGVAADVASVVVADLQIGYEAITYPSLAEGNSDRLAHKLRELQTKYEPLTQSVKQGYEGVQHDLNDIGAQSNNDSAAYARLVTDPAQSIVKAIDKFTGQTPAEQVKDIFDQGTQIAVAAALGKAAALASGSCRLEEIAAKFDALFSKMEETKQAFGTQLEHCIASGKKVQSSDYIRLSKAGDQDGLSRPADKISESCNSVDRSYFERLPQRMRDSDKTAGILVADGQELDVLSGRKGPAQSMPAQSRGFDLITKTHAEGHAIAHMIQHGIKEAKIYINNNEICSSCEKLIPRMLPPGSKLEVHMPSGAVRNFVGEPR	full length	NSVDRSYFERLPQRMRDSDKTAGILVADGQELDVLSGRKGPAQSMPAQSRGFDLITKTHAEGHAIAHMIQHGIKEAKIYINNNEICSSCEKLIPRMLPPGSKLEVHMPSGAVRNFVGEPR
				G313-N	NSVDRSYFERLPQRMRDSDKTAGILVADGQELDVLSG
				G313-C	RKGPAQSMPAQSRGFDLITKTHAEGHAIAHMIQHGIKEAKIYINNNEICSSCEKLIPRMLPPGSKLEVHMPSGAVRNFVGEPR
				G386-N	NSVDRSYFERLPQRMRDSDKTAGILVADGQELDVLSGRKGPAQSMPAQSRGFDLITKTHAEGHAIAHMIQHGIKEAKIYINNNEICSSCEKLIPRMLPPGSKLEVHMPSG
				G386-C	AVRNFVGEPR
TDD24	Falcatimonas sp MSJ-15	WP_216577045.1	RGSVRAVTDQTGTVTDRYSYSLYGERTHDTGDGDHIFGYCGRDGVITERDGLLYMRARYYSPELKRFISADSVIGNLSSTPSLNRYAYVNGNPVTQIDPFGLSAEPGTKKAKKNINWREAVHDALDIAGSITGYGDICDAVNAVLYLTEGDYINAGLSALSIIPGADAFTKTGKASKVLGNGIVESGLKHLDNVADGIKKLVKKADDAIDLEKHLPKKLLTEEAEAFAKKADKVADDVVEDAAKAIKGGSSSINLPEYDGKTTHGVLVLDDGTQVPFSSGNANPNYKNYIPASHVEGKSAIYMRENGINNGTVFHNNTDGTCPYCDKMLPTLLEEGSTLTVVPPANANAPKPSWVDTVKTYIGNDKIPKKPK	full length	DAAKAIKGGSSSINLPEYDGKTTHGVLVLDDGTQVPFSSGNANPNYKNYIPASHVEGKSAIYMRENGINNGTVFHNNTDGTCPYCDKMLPTLLEEGSTLTVVPPANANAPKPSWVDTVKTYIGNDKIPKKPK
				G280-N	DAAKAIKGGSSSINLPEYDGKTTHGVLVLDDGTQVPFSSG
				G280-C	NANPNYKNYIPASHVEGKSAIYMRENGINNGTVFHNNTDGTCPYCDKMLPTLLEEGSTLTVVPPANANAPKPSWVDTVKTYIGNDKIPKKPK
				A349-N	DAAKAIKGGSSSINLPEYDGKTTHGVLVLDDGTQVPFSSGNANPNYKNYIPASHVEGKSAIYMRENGINNGTVFHNNTDGTCPYCDKMLPTLLEEGSTLTVVPPANANA
				A349-C	PKPSWVDTVKTYIGNDKIPKKPK
				W354-N	DAAKAIKGGSSSINLPEYDGKTTHGVLVLDDGTQVPFSSGNANPNYKNYIPASHVEGKSAIYMRENGINNGTVFHNNTDGTCPYCDKMLPTLLEEGSTLTVVPPANANAPKPSW
				W354-C	VDTVKTYIGNDKIPKKPK
TDD25	Hungatella xylanolytica pseudo ORF	CP070896.1; bp 1412377-1412931	FFYLKTAQRRAIIFLIEYENSPFVAYLSTPPEGSGQKNNGNTTTPDFYVSPDGHPIPRAAYNLPEYDGSTTHGVLITSDGSEISFTSGGGDPRYTNYANNGHVEQKSSLYMRDNNISSGVVYHNNTEGTCGFCNTMTSTFLPEGATLTVVPPSNAVATNSKAVDVPKTYTGNSKDPKISSRYTGN	full length	SPDGHPIPRAAYNLPEYDGSTTHGVLITSDGSEISFTSGGGDPRYTNYANNGHVEQKSSLYMRDNNISSGVVYHNNTEGTCGFCNTMTSTFLPEGATLTVVPPSNAVATNSKAVDVPKTYTGNSKDPKISSRYTGN
				G88-N	SPDGHPIPRAAYNLPEYDGSTTHGVLITSDGSEISFTSG
				G88-C	GGDPRYTNYANNGHVEQKSSLYMRDNNISSGVVYHNNTEGTCGFCNTMTSTFLPEGATLTVVPPSNAVATNSKAVDVPKTYTGNSKDPKISSRYTGN
				A157-N	SPDGHPIPRAAYNLPEYDGSTTHGVLITSDGSEISFTSGGGDPRYTNYANNGHVEQKSSLYMRDNNISSGVVYHNNTEGTCGFCNTMTSTFLPEGATLTVVPPSNAVA
				A157-C	TNSKAVDVPKTYTGNSKDPKISSRYTGN
				A162-N	SPDGHPIPRAAYNLPEYDGSTTHGVLITSDGSEISFTSGGGDPRYTNYANNGHVEQKSSLYMRDNNISSGVVYHNNTEGTCGFCNTMTSTFLPEGATLTVVPPSNAVATNSKA
				A162-C	VDVPKTYTGNSKDPKISSRYTGN
TDD26	Frankiaceae	MBV9870847.1	MARIQNGVNLHDGSTMDVPVTGVANVPTSGVTAVAISVTTQENNPQGGTLMVYPKGGTPSDPELPYPANGKFQSTTIFVQPDSVSGKITISNTNGDGYGVIVAVDVEGYFAANGSQNGFFPMIGERILFPGGGGVVDNTSIDATNPVTVKVAGVGGVPQNAASVAINIEATNTHFGAIYAYPSDANPAPSGVSELTMNTGVNADSLVQVSTTTSNSITIASTAAATIRLDVEGYTISGSNSPNAGAFVPLSDPQTVVPAQVVTSGNRIFQKVTNQDPGTAKDNIPSAASAVVGVLSAGSATAAGTARIWPSRQPAPGISQLEFGAAGAWSNLMIVPIGNEGQVNVRADLTGGTGSVAMTFVAIGYYTEAAPLPDTVSDPTPYLGNENYWTYARPTSVGP…	full length	TNADAQALLGSIRQAGKTAGVLNIDGDLMPLVSRKSSLPNYAASGHVEGQAALIMRERGVSSAELLIDNPNGICSYCTSQVPTLLPEGAQLMVRPPLGTVPTQWWFNGRTFLGNAANPKPSPW
				P3069-N	TNADAQALLGSIRQAGKTAGVLNIDGDLMPLVSRKSSLPNYAASGHVEGQAALIMRERGVSSAELLIDNPNGICSYCTSQVPTLLPEGAQLMVRPPLGTVP
				P3069-C	TQWWFNGRTFLGNAANPKPSPW
				G3076-N	TNADAQALLGSIRQAGKTAGVLNIDGDLMPLVSRKSSLPNYAASGHVEGQAALIMRERGVSSAELLIDNPNGICSYCTSQVPTLLPEGAQLMVRPPLGTVPTQWWFNG
				G3076-C	RTFLGNAANPKPSPW
TDD27		MGYP000402883179*	MQGFVNAGELAIGDELLDSSGNILFVEKFDVELTEKPTKVYNFQVEDFHTYYVGENGVWVHNASSEYGEVPELPEFNGKKTEGVFRTADGKEIKFESGGSTEYKNPSASHAEGKAAIYMRENGIKEGTVFHNNPNGTCNYCDKGLATLLPEGARLTVVPPIGAVAPNKYWVDVPKTYTGNGNLPSMK	full length	ASSEYGEVPELPEFNGKKTEGVFRTADGKEIKFESGGSTEYKNPSASHAEGKAAIYMRENGIKEGTVFHNNPNGTCNYCDKGLATLLPEGARLTVVPPIGAVAPNKYWVDVPKTYTGNGNLPSMK
				G98-N	ASSEYGEVPELPEFNGKKTEGVFRTADGKEIKFESG
				G98-C	GSTEYKNPSASHAEGKAAIYMRENGIKEGTVFHNNPNGTCNYCDKGLATLLPEGARLTVVPPIGAVAPNKYWVDVPKTYTGNGNLPSMK
				A165-N	ASSEYGEVPELPEFNGKKTEGVFRTADGKEIKFESGGSTEYKNPSASHAEGKAAIYMRENGIKEGTVFHNNPNGTCNYCDKGLATLLPEGARLTVVPPIGAVA
				A165-C	PNKYWVDVPKTYTGNGNLPSMK
				W170-N	ASSEYGEVPELPEFNGKKTEGVFRTADGKEIKFESGGSTEYKNPSASHAEGKAAIYMRENGIKEGTVFHNNPNGTCNYCDKGLATLLPEGARLTVVPPIGAVAPNKYW
				W170-C	VDVPKTYTGNGNLPSMK
TDD28		MGYP000498443267*	MKKRLISFMLLITVISCVGFNTDYFKNLLTLISQAAKEVIYEETESYDEETSDSAVDRLEQELEKLDVRNFFEDESETESGSSSINLPEYDGKTTHGVLVLDDGTQVPFSSGNANPNYKNYIPASHVEGKSAIYMRENGINNGTVFHNNTDGTCPYCDKMLPTLLDEGSTLTVVPPTNASAPKPSWVDTVKTYIGNDKIPKKPK	full length	KLDVRNFFEDESETESGSSSINLPEYDGKTTHGVLVLDDGTQVPFSSGNANPNYKNYIPASHVEGKSAIYMRENGINNGTVFHNNTDGTCPYCDKMLPTLLDEGSTLTVVPPTNASAPKPSWVDTVKTYIGNDKIPKKPK
				G112-N	KLDVRNFFEDESETESGSSSINLPEYDGKTTHGVLVLDDGTQVPFSSG
				G112-C	NANPNYKNYIPASHVEGKSAIYMRENGINNGTVFHNNTDGTCPYCDKMLPTLLDEGSTLTVVPPTNASAPKPSWVDTVKTYIGNDKIPKKPK
				A181-N	KLDVRNFFEDESETESGSSSINLPEYDGKTTHGVLVLDDGTQVPFSSGNANPNYKNYIPASHVEGKSAIYMRENGINNGTVFHNNTDGTCPYCDKMLPTLLDEGSTLTVVPPTNASA
				A181-C	PKPSWVDTVKTYIGNDKIPKKPK
				W186-N	KLDVRNFFEDESETESGSSSINLPEYDGKTTHGVLVLDDGTQVPFSSGNANPNYKNYIPASHVEGKSAIYMRENGINNGTVFHNNTDGTCPYCDKMLPTLLDEGSTLTVVPPTNASAPKPSW
				W186-C	VDTVKTYIGNDKIPKKPK
TDD29		MGYP000605828529*	MRKKILKFILIQLMLVSFIFTNCGSMLKEMCTFAEQISSNEENTDKASIISCGDFNSDGKINVFDLMRSKQHVLNKEEQPSGLADINADGAFNILDSLILQDYILLRDTKIKDKVNVPPSDNIPDVSSDDSYRYVIFSEDKETPIQINSQLTTTNGKIATNNNFEGNRSINGDGKIIENANISMVYMDDKIVNTYFSNPEEYYEFVIENDDEANKIIDTPTISYDNILIEKSVTINSCMMAMNDIDIKSNTDNTGNTVIYSKYGDINIDCSNINLVGLIYAPFGTVKLSAQNVQIDGIIIAKNVIIDSEQKINLNPNNSIADFIGVDTEKMVIPYRDWCYIDKPDDAVLPEIVEEQIYEDPLSVDDAWLEDKYGSLIVDEYSAQMKKELVECLYICISE…	full length	YANIDKDKIDIPDFDGKITWGILVLEDGTCITFSSGNANPMFNHYIPASHAEGKAAIYMRQKGIKHGVIFHNNTDGTCPYCNTMLPTLLEENSTLIVVPPINAVAKKRGWIDKIKIYTGNNKIPKTN
				G745-N	YANIDKDKIDIPDFDGKITWGILVLEDGTCITFSSG
				G745-C	NANPMFNHYIPASHAEGKAAIYMRQKGIKHGVIFHNNTDGTCPYCNTMLPTLLEENSTLIVVPPINAVAKKRGWIDKIKIYTGNNKIPKTN
				W819-N	YANIDKDKIDIPDFDGKITWGILVLEDGTCITFSSGNANPMFNHYIPASHAEGKAAIYMRQKGIKHGVIFHNNTDGTCPYCNTMLPTLLEENSTLIVVPPINAVAKKRGW
				W819-C	IDKIKIYTGNNKIPKTN
TDD30	Treponema		MGNYESDKSRLTPYLFIVEVDGIQTMRFQKCEGLEAETEVFEYQEGGGTVHNFKGRSRFPNIVLEKGIVDSDDLWKWYNKTAEGNVERQSGSVVLCNLQGEEIKRWNFFRAFPCRWVGPALNAMDRRTFAVERIEIAHEWLEVDGGDEEEENLTSNNEKKKNANKQKIELPPYDGKTTYGVLILDDGKQYSFNSGKPAPIYRNYIPASHVEGKAAIYMRENKIQSGTVYHNNTDGTCPYCDKMLPTLLEKDSTLKVVPPQNATSSKKGWITNEKIYIGNDKIPKTAR	full length	KKKNANKQKIELPPYDGKTTYGVLILDDGKQYSFNSGKPAPIYRNYIPASHVEGKAAIYMRENKIQSGTVYHNNTDGTCPYCDKMLPTLLEKDSTLKVVPPQNATSSKKGWITNEKIYIGNDKIPKTAR
				G195-N	KKKNANKQKIELPPYDGKTTYGVLILDDGKQYSFNSG
				G195-C	KPAPIYRNYIPASHVEGKAAIYMRENKIQSGTVYHNNTDGTCPYCDKMLPTLLEKDSTLKVVPPQNATSSKKGWITNEKIYIGNDKIPKTAR
				S264-N	KKKNANKQKIELPPYDGKTTYGVLILDDGKQYSFNSGKPAPIYRNYIPASHVEGKAAIYMRENKIQSGTVYHNNTDGTCPYCDKMLPTLLEKDSTLKVVPPQNATS
				S264-C	SKKGWITNEKIYIGNDKIPKTAR
				W269-N	KKKNANKQKIELPPYDGKTTYGVLILDDGKQYSFNSGKPAPIYRNYIPASHVEGKAAIYMRENKIQSGTVYHNNTDGTCPYCDKMLPTLLEKDSTLKVVPPQNATSSKKGW
				W269-C	ITNEKIYIGNDKIPKTAR
TDD31	Consensus**		DMEAGLGESGRAHIALPEYDGGTTHGVLVLDDGTQIPLSSGKGDPPGTNYAASGHVEGKAALIMRENGITSATLYINNPNGTCGYCDSQLPTLLPEGATLTVVPPANAVAPKSRWIDYPKTYIGNSNDPKPWPRYKGN	full length	DMEAGLGESGRAHIALPEYDGGTTHGVLVLDDGTQIPLSSGKGDPPGTNYAASGHVEGKAALIMRENGITSATLYINNPNGTCGYCDSQLPTLLPEGATLTVVPPANAVAPKSRWIDYPKTYIGNSNDPKPWPRYKGN
				G41-N	DMEAGLGESGRAHIALPEYDGGTTHGVLVLDDGTQIPLSSG
				G41-C	KGDPPGTNYAASGHVEGKAALIMRENGITSATLYINNPNGTCGYCDSQLPTLLPEGATLTVVPPANAVAPKSRWIDYPKTYIGNSNDPKPWPRYKGN
				W115-N	DMEAGLGESGRAHIALPEYDGGTTHGVLVLDDGTQIPLSSGKGDPPGTNYAASGHVEGKAALIMRENGITSATLYINNPNGTCGYCDSQLPTLLPEGATLTVVPPANAVAPKSRW
				W115-C	IDYPKTYIGNSNDPKPWPRYKGN
*These sequences do not have an NCBI code, they come from a search on the server at https://www.ebi.ac.uk/metagenomics using DddA as a query string (Richardson et al., 2023).
**Found through search at the University of Minessota Kazman lab website, using TDD6 as the input search string http://kazlab.umn.edu/; Jones et al. (2020)
