# Supplementary material for: Compact zinc finger architecture utilizing toxin-derived cytidine deaminases for highly efficient base editing in human cells
Source: Nat Commun. 2024 Feb 15;15:1181. doi: 10.1038/s41467-024-45100-w (PMC10869815; doi:10.1038/s41467-024-45100-w)
Supplement: Supplementary file 21 — Supplementary Dataset 17 [file 41467_2024_45100_MOESM21_ESM.xlsx]

## Sheet: Sheet1
Supplementary Data 17. ZF-CBE and ZF-CBE-Nickase annotations.
Linkers, Tags, NLS, DddA, and FokI protein sequences
Name	AA Sequence	Description
L26	LRGSQLVKSKSEAAARGGGGSGGGGS	C-terminal ZFP-Deaminase linker
L21	LRGSQLVKSKSEAAARGGGGS	C-terminal ZFP-Deaminase linker
L18	LRGSQLVKSKSEAAARGS	C-terminal ZFP-Deaminase linker
L13	LRGSQLVKSKSGS	C-terminal ZFP-Deaminase linker
L11	LRGSQLVKSGS	C-terminal ZFP-Deaminase linker
L9	LRGSQLVGS	C-terminal ZFP-Deaminase linker
L6	LRGSGS	C-terminal ZFP-Deaminase linker
L4	LRGS	C-terminal ZFP-Deaminase linker
"SGGS"	SGGS	Deaminase-UGI linker
L0	LRGSQLVKS	C-terminal ZFP-FokI linker; e.g. HTKIH-linker-ELEEK
L7A	LRGSQLVKSKSEAAAR	C-terminal ZFP-FokI linker; e.g. HTKIH-linker-ELEEK
N6A	SGAQGSTLDF	N-terminal ZFP-FokI linker; e.g. FNNGEINF-linker-RPFQCRIC
N7A	SGTPHEVGVYTL	N-terminal ZFP-FokI linker; e.g. FNNGEINF-linker-RPFQCRIC
3xFlag+NLS	MDYKDHDGDYKDHDIDYKDDDDKMAPKKKRKVGIHGVPAAMA	3xFlag+NLS (SV40 NLS)
3xFlag+NLS #2	MDYKDHDGDYKDHDIDYKDDDDKMAPKKKRKVGIHGVPAAMGQLVKS	3xFlag+NLS variant (SV40 NLS)
6xHis	HHHHHH	6xHistidine tag
10xHis	HHHHHHHHHH	10xHistidine tag
MBP	KIEEGKLVIWINGDKGYNGLAEVGKKFEKDTGIKVTVEHPDKLEEKFPQVAATGDGPDIIFWAHDRFGGYAQSGLLAEITPDKAFQDKLYPFTWDAVRYNGKLIAYPIAVEALSLIYNKDLLPNPPKTWEEIPALDKELKAKGKSALMFNLQEPYFTWPLIAADGGYAFKYENGKYDIKDVGVDNAGAKAGLTFLVDLIKNKHMNADTDYSIAEAAFNKGETAMTINGPWAWSNIDTSKVNYGVTVLPTFKGQPSKPFVGVLSAGINAASPNKELAKEFLENYLLTDEGLEAVNKDKPLGAVALKSYEEVLAKDPRIAATMENAQKGEIMPNIPQMSAFWYAVRTAVINAASGRQTVDEALKDAQT	Maltose Binding Protein
DddA-G1404-N	GSYALGPYQISAPQLPAYNGQTVGTFYYVNDAGGLESKVFSSGGPTPYPNYANAGHVEGQSALFMRDNGISEGLVFHNNPEGTCGFCVNMTETLLPENAKMTVVPPEGAIPVKRG	DddA 1404 split variant; N-terminal fragment
DddA-G1404-C	ATGETKVFTGNSNSPKSPTKGGC	DddA 1404 split variant; C-terminal fragment
DddA-G1407-N	GSYALGPYQISAPQLPAYNGQTVGTFYYVNDAGGLESKVFSSGGPTPYPNYANAGHVEGQSALFMRDNGISEGLVFHNNPEGTCGFCVNMTETLLPENAKMTVVPPEGAIPVKRGATG	DddA 1407 split variant; N-terminal fragment
DddA-G1407-C	ETKVFTGNSNSPKSPTKGGC	DddA 1407 split variant; C-terminal fragment
UGI	TNLSDIIEKETGKQLVIQESILMLPEEVEEVIGNKPESDILVHTAYDESTDENVMLLTSDAPEYKPWALVIQDSNGENKIKML	Uracil Glycosylase Inhibitor domain
FokI-ELD	ELEEKKSELRHKLKYVPHEYIELIEIARNSTQDRILEMKVMEFFMKVYGYRGKHLGGSRKPDGAIYTVGSPIDYGVIVDTKAYSGGYNLPIGQADEMERYVEENQTRDKHLNPNEWWKVYPSSVTEFKFLFVSGHFKGNYKAQLTRLNHITNCNGAVLSVEELLIGGEMIKAGTLTLEEVRRKFNNGEINF	FokI ELD monomer
FokI-ELD-D450N	ELEEKKSELRHKLKYVPHEYIELIEIARNSTQDRILEMKVMEFFMKVYGYRGKHLGGSRKPNGAIYTVGSPIDYGVIVDTKAYSGGYNLPIGQADEMERYVEENQTRDKHLNPNEWWKVYPSSVTEFKFLFVSGHFKGNYKAQLTRLNHITNCNGAVLSVEELLIGGEMIKAGTLTLEEVRRKFNNGEINF	FokI ELD monomer with D450N mutation
FokI-KKR	ELEEKKSELRHKLKYVPHEYIELIEIARNSTQDRILEMKVMEFFMKVYGYRGKHLGGSRKPDGAIYTVGSPIDYGVIVDTKAYSGGYNLPIGQADEMQRYVKENQTRNKHINPNEWWKVYPSSVTEFKFLFVSGHFKGNYKAQLTRLNRKTNCNGAVLSVEELLIGGEMIKAGTLTLEEVRRKFNNGEINF	FokI KKR monomer
FokI-KKR-D450N	ELEEKKSELRHKLKYVPHEYIELIEIARNSTQDRILEMKVMEFFMKVYGYRGKHLGGSRKPNGAIYTVGSPIDYGVIVDTKAYSGGYNLPIGQADEMQRYVKENQTRNKHINPNEWWKVYPSSVTEFKFLFVSGHFKGNYKAQLTRLNRKTNCNGAVLSVEELLIGGEMIKAGTLTLEEVRRKFNNGEINF	FokI KKR monomer with D450N mutation
ZFP protein sequences
Name	AA Sequence (ERPFQ…HTKIH; helix sequence)	Binding Site (5'-3')
CCR5 Left ZF #1	ERPFQCRICMRNFSRSDSLSVHIRTHTGEKPFACDICGRKFAQSGSLTRHTKIHTGSQKPFQCRICMRNFSTSGHLSRHIRTHTGEKPFACDICGRKFAQSGDLTRHTKIHTHPRAPIPKPFQCRICMRNFSMVCCRTLHIRTHTGEKPFACDICGRKFARSANLTRHTKIH	GAGAGCtGCAGGTGTAATG
CCR5 Left ZF #2	ERPFQCRICMRNFSRPYTLRLHIRTHTGEKPFACDICGRKFARKYYLAKHTKIHTGSQKPFQCRICMRNFSDDWNLSQHIRTHTGEKPFACDICGRKFARSANLTRHTKIHTGEKPFQCRICMRKFAQSAHRITHTKIH	TGAGAGCTGCAGGTG
CCR5 Left ZF #3	ERPFQCRICMRNFSQSGALARHIRTHTGEKPFACDICGRKFALKQHLTRHTKIHTGSQKPFQCRICMRNFSQSGDLTRHIRTHTGEKPFACDICGRKFAQSSDLRRHTKIHTGSQKPFQCRICMRNFSQSAHRKNHIRTHTGEKPFACDICGRKFARSAVRKNHTKIH	ATGAGAGCTGCAGGTGTA
CCR5 Left ZF #4	ERPFQCRICMRNFSQSGALARHIRTHTGEKPFACDICGRKFALKQHLTRHTKIHTGSQKPFQCRICMRNFSQSGDLTRHIRTHTGEKPFACDICGRKFAQSSDLRRHTKIHTHPRAPIPKPFQCRICMRNFSRSANLARHIRTHTGEKPFACDICGRKFATNQNRITHTKIH	AATGAGaGCTGCAGGTGTA
CCR5 Left ZF #5	ERPFQCRICMRNFSRSDHLSAHIRTHTGEKPFACDICGRKFACRRNLRNHTKIHTGSQKPFQCRICMRNFSMVCCRTLHIRTHTGEKPFACDICGRKFARSANLTRHTKIHTGSQKPFQCRICMRNFSTSSNRKTHIRTHTGEKPFACDICGRKFAQSGHLSRHTKIH	GAAAATGAGAGCTGCAGG
CCR5 Left ZF #6	ERPFQCRICMRNFSDDWNLSQHIRTHTGEKPFACDICGRKFARSANLTRHTKIHTGSQKPFQCRICMRKFAQSAHRITHTKIHTGEKPFQCRICMRNFSQSANRTTHIRTHTGEKPFACDICGRKFAQNAHRKTHTKIH	GGAAAATGAGAGCTG
CCR5 Left ZF #7	ERPFQCRICMRNFSQSGDLTRHIRTHTGEKPFACDICGRKFAQSSDLRRHTKIHTGSQKPFQCRICMRNFSQSAHRKNHIRTHTGEKPFACDICGRKFARSAVRKNHTKIHTGSQKPFQCRICMRNFSQSANRTTHIRTHTGEKPFACDICGRKFARKYYLAKHTKIH	TGGAAAATGAGAGCTGCA
CCR5 Left ZF #8	ERPFQCRICMRNFSQSGDLTRHIRTHTGEKPFACDICGRKFAQSSDLRRHTKIHTHPRAPIPKPFQCRICMRNFSRSANLARHIRTHTGEKPFACDICGRKFATNQNRITHTKIHTGSQKPFQCRICMRNFSQSGDLTRHIRTHTGEKPFACDICGRKFARKDPLKEHTKIH	ATGGAAAATGAGaGCTGCA
CCR5 Right ZF #1	ERPFQCRICMRKFAQSGNRTTHTKIHTGEKPFQCRICMRNFSTSSNRKTHIRTHTGEKPFACDICGRKFAAQWTRACHTKIHTGSQKPFQCRICMRNFSLRHHLTRHIRTHTGEKPFACDICGRKFADRTGLRSHTKIH	TACAGTCAGTATCAA
CCR5 Right ZF #2	ERPFQCRICMRNFSQSGHLARHIRTHTGEKPFACDICGRKFANRHDRAKHTKIHTPNPHRRTDPSHKPFQCRICMRNFSQSADRTKHIRTHTGEKPFACDICGRKFAQSGSLTRHTKIHTHPRAPIPKPFQCRICMRNFSDRSTRITHIRTHTGEKPFACDICGRKFAQNATRINHTKIH	ACAGTCaGTATCAatTCTGGA
CCR5 Right ZF #3	ERPFQCRICMRNFSQSGHLARHIRTHTGEKPFACDICGRKFANRHDRAKHTKIHTHPRAPIPKPFQCRICMRKFAQSGNRTTHTKIHTGEKPFQCRICMRNFSTSSNRKTHIRTHTGEKPFACDICGRKFAAQWTRACHTKIH	CAGTATCAAtTCTGGA
CCR5 Right ZF #4	ERPFQCRICMRNFSDIGYRAAHIRTHTGEKPFACDICGRKFAQSGNLARHTKIHTHPRAPIPKPFQCRICMRNFSQSGHLARHIRTHTGEKPFACDICGRKFANRHDRAKHTKIHTPNPHRRTDPSHKPFQCRICMRNFSQSADRTKHIRTHTGEKPFACDICGRKFAQSGSLTRHTKIH	GTATCAatTCTGGAaGAATTT
CCR5 Right ZF #5	ERPFQCRICMRNFSDRSNLSRHIRTHTGEKPFACDICGRKFAQSGDLTRHTKIHTGSQKPFQCRICMRNFSDIGYRAAHIRTHTGEKPFACDICGRKFAQSGNLARHTKIHTHPRAPIPKPFQCRICMRNFSQSGHLARHIRTHTGEKPFACDICGRKFANRHDRAKHTKIH	TCTGGAaGAATTTCCAGAC
CCR5 Nickase ZF #1	ERPFQCRICMRNFSCSNNLPTHIRTHTGEKPFACDICGRKFADRSNLTRHTKIHTGSQKPFQCRICMRNFSTSGNLTRHIRTHTGEKPFACDICGRKFAQAENLKSHTKIH	CAAGATGACTAT
CCR5 Nickase ZF #2	ERPFQCRICMRNFSCSNNLPTHIRTHTGEKPFACDICGRKFADRSNLTRHTKIHTGSQKPFQCRICMRNFSTSGNLTRHIRTHTGEKPFACDICGRKFAQAENLKSHTKIHTGEKPFQCRICMRKFADRSTLRQHTKIH	CCCCAAGATGACTAT
CIITA Left ZF #1	ERPFQCRICMRNFSQSGHLARHIRTHTGEKPFACDICGRKFARKWTLQGHTKIHTGSQKPFQCRICMRNFSIRSTLRDHIRTHTGEKPFACDICGRKFAHRSSLRRHTKIHTGSQKPFQCRICMRNFSQSGNLARHIRTHTGEKPFACDICGRKFARNVDLIHHTKIH	CCGGAAGCTCCTCTGGGA
CIITA Left ZF #2	ERPFQCRICMRNFSQSGHLARHIRTHTGEKPFACDICGRKFARKWTLQGHTKIHTGSQKPFQCRICMRNFSIRSTLRDHIRTHTGEKPFACDICGRKFAHRSSLRRHTKIHTHPRAPIPKPFQCRICMRNFSQSGHLARHIRTHTGEKPFACDICGRKFACPKCRNKHTKIH	GCCGGAaGCTCCTCTGGGA
CIITA Left ZF #3	ERPFQCRICMRNFSIRSTLRDHIRTHTGEKPFACDICGRKFAHRSSLRRHTKIHTGSQKPFQCRICMRKFAQSGNLARHTKIHTGEKPFQCRICMRNFSRSDTLSEHIRTHTGEKPFACDICGRKFARSPGRMGHTKIH	CTGCCGGAAGCTCCT
CIITA Left ZF #4	ERPFQCRICMRNFSIRSTLRDHIRTHTGEKPFACDICGRKFAHRSSLRRHTKIHTHPRAPIPKPFQCRICMRNFSQSGHLARHIRTHTGEKPFACDICGRKFACPKCRNKHTKIHTGEKPFQCRICMRKFARNADRKKHTKIH	TCTGCCGGAaGCTCCT
CIITA Left ZF #5	ERPFQCRICMRNFSIRSTLRDHIRTHTGEKPFACDICGRKFAHRSSLRRHTKIHTGSQKPFQCRICMRNFSQSGNLARHIRTHTGEKPFACDICGRKFARNVDLIHHTKIHTGSQKPFQCRICMRNFSRSDVLSEHIRTHTGEKPFACDICGRKFATSGHLSRHTKIH	GGTCTGCCGGAAGCTCCT
CIITA Left ZF #6	ERPFQCRICMRNFSIRSTLRDHIRTHTGEKPFACDICGRKFAHRSSLRRHTKIHTHPRAPIPKPFQCRICMRNFSQSGHLARHIRTHTGEKPFACDICGRKFACPKCRNKHTKIHTHPRAPIPKPFQCRICMRNFSDRSALSRHIRTHTGEKPFACDICGRKFARSDNLREHTKIH	CAGGTCtGCCGGAaGCTCCT
CIITA Left ZF #7	ERPFQCRICMRNFSQSSDLSRHIRTHTGEKPFACDICGRKFAQSGNLARHTKIHTGSQKPFQCRICMRNFSRSDTLSEHIRTHTGEKPFACDICGRKFARSPGRMGHTKIHTGSQKPFQCRICMRNFSLRHHLTRHIRTHTGEKPFACDICGRKFAQSADRKKHTKIH	TCAGGTCTGCCGGAAGCT
CIITA Left ZF #8	ERPFQCRICMRNFSRSDTLSEHIRTHTGEKPFACDICGRKFARSPGRMGHTKIHTGSQKPFQCRICMRNFSLRHHLTRHIRTHTGEKPFACDICGRKFAQSADRKKHTKIHTGEKPFQCRICMRKFAQSSDLSRHTKIH	GCTTCAGGTCTGCCG
CIITA Right ZF #1	ERPFQCRICMRNFSRSDHLSAHIRTHTGEKPFACDICGRKFACRRNLRNHTKIHTGSQKPFQCRICMRNFSRPYTLRLHIRTHTGEKPFACDICGRKFARKYYLAKHTKIHTGEKPFQCRICMRKFAAQCCLFHHTKIH	AGCCAGGTGTGCAGG
CIITA Right ZF #2	ERPFQCRICMRNFSRSDNLSAHIRTHTGEKPFACDICGRKFARSQNRTRHTKIHTGSQKPFQCRICMRNFSQSGDLTRHIRTHTGEKPFACDICGRKFALRTSLSKHTKIHTGSQKPFQCRICMRNFSRSAHLSRHIRTHTGEKPFACDICGRKFADRSDLSRHTKIH	GCCAGGTGTGCAGGGCAG
CIITA Right ZF #3	ERPFQCRICMRNFSRSDHLSQHIRTHTGEKPFACDICGRKFANSRNLRNHTKIHTGSQKPFQCRICMRNFSRSDNLSEHIRTHTGEKPFACDICGRKFARSAALARHTKIHTGSQKPFQCRICMRNFSLRHHLTRHIRTHTGEKPFACDICGRKFAQSYDRFQHTKIH	CCAGGTGTGCAGGGCAGG
CIITA Right ZF #4	ERPFQCRICMRNFSTSGHLSRHIRTHTGEKPFACDICGRKFAQSGDLTRHTKIHTGSQKPFQCRICMRNFSRSDHLSAHIRTHTGEKPFACDICGRKFACRRNLRNHTKIHTGSQKPFQCRICMRNFSRPYTLRLHIRTHTGEKPFACDICGRKFARKYYLAKHTKIH	CAGGTGTGCAGGGCAGGT
CIITA Right ZF #5	ERPFQCRICMRNFSRSDNLSAHIRTHTGEKPFACDICGRKFARSQNRTRHTKIHTGSQKPFQCRICMRNFSQSGDLTRHIRTHTGEKPFACDICGRKFALRTSLSKHTKIHTGEKPFQCRICMRKFARSDHLTQHTKIH	AGGTGTGCAGGGCAG
CIITA Right ZF #6	ERPFQCRICMRNFSRSAHLSRHIRTHTGEKPFACDICGRKFATSGHLSRHTKIHTHPRAPIPKPFQCRICMRNFSDSSHRTRHIRTHTGEKPFACDICGRKFAAKWNLDAHTKIHTGSQKPFQCRICMRNFSRPYTLRLHIRTHTGEKPFACDICGRKFALRHHLTRHTKIH	GGTGTGCAGGGCaGGTGGG
CIITA Right ZF #7	ERPFQCRICMRNFSTSGHLSRHIRTHTGEKPFACDICGRKFAQSGDLTRHTKIHTGSQKPFQCRICMRNFSRSDHLSAHIRTHTGEKPFACDICGRKFACRRNLRNHTKIHTGEKPFQCRICMRKFARSASLLRHTKIH	GTGTGCAGGGCAGGT
CIITA Right ZF #8	ERPFQCRICMRNFSDRSHLTRHIRTHTGEKPFACDICGRKFARSDALARHTKIHTGSQKPFQCRICMRNFSRSDNLSAHIRTHTGEKPFACDICGRKFARSQNRTRHTKIHTGSQKPFQCRICMRNFSQSGDLTRHIRTHTGEKPFACDICGRKFALRTSLSKHTKIH	TGTGCAGGGCAGGTGGGC
CIITA Nickase ZF #1	ERPFQCRICMRNFSRSDVLSTHIRTHTGEKPFACDICGRKFARYAYLTSHTKIHTGSQKPFQCRICMRNFSRSAHLSRHIRTHTGEKPFACDICGRKFAQSGNLARHTKIHTGEKPFQCRICMRKFARSDHLTTHTKIH	TGGGAAGGGTGGATG
CIITA Nickase ZF #2	ERPFQCRICMRNFSRSDVLSTHIRTHTGEKPFACDICGRKFADCRNRWRHTKIHTGSQKPFQCRICMRNFSQSGNLARHIRTHTGEKPFACDICGRKFAQYTHLVAHTKIHTHPRAPIPKPFQCRICMRNFSRSDVLSEHIRTHTGEKPFACDICGRKFARNQHRKTHTKIH	AGGCTGcAGAGAAAACATG
CIITA Nickase ZF #3	ERPFQCRICMRNFSERGTLARHIRTHTGEKPFACDICGRKFATSANLSRHTKIHTGSQKPFQCRICMRNFSRSDVLSAHIRTHTGEKPFACDICGRKFARNDHRINHTKIHTGSQKPFQCRICMRNFSQSAHRKNHIRTHTGEKPFACDICGRKFARPYTLRLHTKIH	TTGGGAAGGGTGGATGCC
CIITA site 9 Left ZF #1	ERPFQCRICMRNFSQSSDLSRHIRTHTGEKPFACDICGRKFAQRSTLKSHTKIHTHPRAPIPKPFQCRICMRNFSASKTRTNHIRTHTGEKPFACDICGRKFADRSNLTRHTKIHTGSQKPFQCRICMRNFSDRSHLTRHIRTHTGEKPFACDICGRKFATSGSLTRHTKIH	GTTGGAGACCTCtCCAGCT
CIITA site 9 Right ZF #4	ERPFQCRICMRNFSVYEGLKKHIRTHTGEKPFACDICGRKFAQSGHLSRHTKIHTGSQKPFQCRICMRNFSRSDDLTRHIRTHTGEKPFACDICGRKFATSGNLTRHTKIHTGSQKPFQCRICMRNFSLPHHLEQHIRTHTGEKPFACDICGRKFARNASRTRHTKIH	GTGAGTGATGCGGGATCT
CIITA site 10 Left ZF #1	ERPFQCRICMRNFSRSAALSRHIRTHTGEKPFACDICGRKFADRSHLARHTKIHTGSQKPFQCRICMRNFSRSAHLSRHIRTHTGEKPFACDICGRKFADRSDLSRHTKIHTGSQKPFQCRICMRNFSRSDNLSVHIRTHTGEKPFACDICGRKFARSADLSRHTKIH	GCAAAGGCCAGGGGCGTG
CIITA site 10 Right ZF #1	ERPFQCRICMRNFSQSGHLARHIRTHTGEKPFACDICGRKFAQSGDLTRHTKIHTHPRAPIPKPFQCRICMRKFADRSNRTTHTKIHTGEKPFQCRICMRNFSQSSDLSRHIRTHTGEKPFACDICGRKFADRSVLRRHTKIH	ACCGCTCACtGCAGGA
CIITA site 14 Left ZF #1	ERPFQCRICMRNFSHNHDLRNHIRTHTGEKPFACDICGRKFATSGNLTRHTKIHTHPRAPIPKPFQCRICMRKFAAQCCLFHHTKIHTGEKPFQCRICMRNFSAHGARWNHIRTHTGEKPFACDICGRKFARSANLTRHTKIH	GAGAAGAGCaGATCCT
CIITA site 14 Left ZF #4	ERPFQCRICMRNFSHNHDLRNHIRTHTGEKPFACDICGRKFATSGNLTRHTKIHTGSQKPFQCRICMRNFSQSGDLTRHIRTHTGEKPFACDICGRKFAQRTHLKAHTKIHTHPRAPIPKPFQCRICMRNFSRSANLARHIRTHTGEKPFACDICGRKFARSDHLTQHTKIH	AGGGAGaAGAGCAGATCCT
CIITA site 14 Right ZF #1	ERPFQCRICMRNFSRSDNLARHIRTHTGEKPFACDICGRKFATSGNLTRHTKIHTHPRAPIPKPFQCRICMRNFSDRSHLSRHIRTHTGEKPFACDICGRKFADRSHLARHTKIHTHPRAPIPKPFQCRICMRNFSRSDDLSKHIRTHTGEKPFACDICGRKFADNSNRIKHTKIH	CACTCGtGGCGGCcGATGAG
CIITA site 14 Right ZF #7	ERPFQCRICMRNFSTSGSLSRHIRTHTGEKPFACDICGRKFARSDNLTRHTKIHTGSQKPFQCRICMRNFSTSGNLTRHIRTHTGEKPFACDICGRKFAHHRSLHRHTKIHTGEKPFQCRICMRKFARSDDLTRHTKIH	GCGGCCGATGAGGTT
Annotations for selected constructs; see supplementary data 15 for full vector DNA sequences and supplementary data 16 for TDD sequences
Name	AA Sequence	Description
Figure 1b constructs
CCR5-ZF-CBE-L-DddA-G1333-N	MDYKDHDGDYKDHDIDYKDDDDKMAPKKKRKVGIHGVPAAMAERPFQCRICMRNFSQSGALARHIRTHTGEKPFACDICGRKFALKQHLTRHTKIHTGSQKPFQCRICMRNFSQSGDLTRHIRTHTGEKPFACDICGRKFAQSSDLRRHTKIHTHPRAPIPKPFQCRICMRNFSRSANLARHIRTHTGEKPFACDICGRKFATNQNRITHTKIHLRGSQLVKSKSEAAARGGGGSGGGGSGSYALGPYQISAPQLPAYNGQTVGTFYYVNDAGGLESKVFSSGGSGGSTNLSDIIEKETGKQLVIQESILMLPEEVEEVIGNKPESDILVHTAYDESTDENVMLLTSDAPEYKPWALVIQDSNGENKIKML**	3xFlag+NLS:CCR5 Left ZF #4:L26:DddA-G1333-N:SGGS:UGI**; see SGC1682 for full DNA sequence
CCR5-ZF-CBE-R-DddA-G1333-C	MDYKDHDGDYKDHDIDYKDDDDKMAPKKKRKVGIHGVPAAMAERPFQCRICMRNFSDRSNLSRHIRTHTGEKPFACDICGRKFAQSGDLTRHTKIHTGSQKPFQCRICMRNFSDIGYRAAHIRTHTGEKPFACDICGRKFAQSGNLARHTKIHTHPRAPIPKPFQCRICMRNFSQSGHLARHIRTHTGEKPFACDICGRKFANRHDRAKHTKIHLRGSQLVKSKSEAAARGGGGSGGGGSPTPYPNYANAGHVEGQSALFMRDNGISEGLVFHNNPEGTCGFCVNMTETLLPENAKMTVVPPEGAIPVKRGATGETKVFTGNSNSPKSPTKGGCSGGSTNLSDIIEKETGKQLVIQESILMLPEEVEEVIGNKPESDILVHTAYDESTDENVMLLTSDA…	3xFlag+NLS:CCR5 Right ZF #5:L26:DddA-G1333-C:SGGS:UGI**; see SGC1691 for full DNA sequence
CCR5-ZF-CBE-R-DddA-G1333-C-ELD	MDYKDHDGDYKDHDIDYKDDDDKMAPKKKRKVGIHGVPAAMGQLVKSELEEKKSELRHKLKYVPHEYIELIEIARNSTQDRILEMKVMEFFMKVYGYRGKHLGGSRKPDGAIYTVGSPIDYGVIVDTKAYSGGYNLPIGQADEMERYVEENQTRDKHLNPNEWWKVYPSSVTEFKFLFVSGHFKGNYKAQLTRLNHITNCNGAVLSVEELLIGGEMIKAGTLTLEEVRRKFNNGEINFSGAQGSTLDFRPFQCRICMRNFSDRSNLSRHIRTHTGEKPFACDICGRKFAQSGDLTRHTKIHTGSQKPFQCRICMRNFSDIGYRAAHIRTHTGEKPFACDICGRKFAQSGNLARHTKIHTHPRAPIPKPFQCRICMRNFSQSGHLARHIRTHTGEKPFAC…	3xFlag+NLS #2:FokI-ELD:N6A:CCR5 Right ZF #5:L26:DddA-G1333-C:SGGS:UGI**see SGC1964 for full DNA sequence
CCR5-Nickase-ZF-KKR-D450N	MDYKDHDGDYKDHDIDYKDDDDKMAPKKKRKVGIHGVPAAMGQLVKSELEEKKSELRHKLKYVPHEYIELIEIARNSTQDRILEMKVMEFFMKVYGYRGKHLGGSRKPNGAIYTVGSPIDYGVIVDTKAYSGGYNLPIGQADEMQRYVKENQTRNKHINPNEWWKVYPSSVTEFKFLFVSGHFKGNYKAQLTRLNRKTNCNGAVLSVEELLIGGEMIKAGTLTLEEVRRKFNNGEINFSGAQGSTLDFRPFQCRICMRNFSCSNNLPTHIRTHTGEKPFACDICGRKFADRSNLTRHTKIHTGSQKPFQCRICMRNFSTSGNLTRHIRTHTGEKPFACDICGRKFAQAENLKSHTKIHTGEKPFQCRICMRKFADRSTLRQHTKIHLRQKD**	3xFlag+NLS #2:FokI-KKR-D450N:N6A:CCR5 Nickase ZF#2-LRQKD**; see SGC1984 for full DNA sequence
Figure 2b constructs
CIITA-ZF-CBE-L-DddA-G1404-C	MDYKDHDGDYKDHDIDYKDDDDKMAPKKKRKVGIHGVPAAMAERPFQCRICMRNFSIRSTLRDHIRTHTGEKPFACDICGRKFAHRSSLRRHTKIHTGSQKPFQCRICMRNFSQSGNLARHIRTHTGEKPFACDICGRKFARNVDLIHHTKIHTGSQKPFQCRICMRNFSRSDVLSEHIRTHTGEKPFACDICGRKFATSGHLSRHTKIHLRGSQLVKSKSEAAARGGGGSGGGGSATGETKVFTGNSNSPKSPTKGGCSGGSTNLSDIIEKETGKQLVIQESILMLPEEVEEVIGNKPESDILVHTAYDESTDENVMLLTSDAPEYKPWALVIQDSNGENKIKML**	3xFlag+NLS:CIITA Left ZF #5:L26:DddA-G1404-C:SGGS:UGI**; see SGC1717 for full DNA sequence
CIITA-ZF-CBE-R-DddA-G1404-N	MDYKDHDGDYKDHDIDYKDDDDKMAPKKKRKVGIHGVPAAMAERPFQCRICMRNFSRSAHLSRHIRTHTGEKPFACDICGRKFATSGHLSRHTKIHTHPRAPIPKPFQCRICMRNFSDSSHRTRHIRTHTGEKPFACDICGRKFAAKWNLDAHTKIHTGSQKPFQCRICMRNFSRPYTLRLHIRTHTGEKPFACDICGRKFALRHHLTRHTKIHLRGSQLVKSKSEAAARGGGGSGGGGSGSYALGPYQISAPQLPAYNGQTVGTFYYVNDAGGLESKVFSSGGPTPYPNYANAGHVEGQSALFMRDNGISEGLVFHNNPEGTCGFCVNMTETLLPENAKMTVVPPEGAIPVKRGSGGSTNLSDIIEKETGKQLVIQESILMLPEEVEEVIGNKPESDI…	3xFlag+NLS:CIITA Right ZF #6:L26:DddA-G1404-N:SGGS:UGI**; see SGC1710 for full DNA sequence
CIITA-ZF-CBE-R-DddA-G1404-N-ELD-D450N	MDYKDHDGDYKDHDIDYKDDDDKMAPKKKRKVGIHGVPAAMGQLVKSELEEKKSELRHKLKYVPHEYIELIEIARNSTQDRILEMKVMEFFMKVYGYRGKHLGGSRKPNGAIYTVGSPIDYGVIVDTKAYSGGYNLPIGQADEMERYVEENQTRDKHLNPNEWWKVYPSSVTEFKFLFVSGHFKGNYKAQLTRLNHITNCNGAVLSVEELLIGGEMIKAGTLTLEEVRRKFNNGEINFSGAQGSTLDFRPFQCRICMRNFSRSAHLSRHIRTHTGEKPFACDICGRKFATSGHLSRHTKIHTHPRAPIPKPFQCRICMRNFSDSSHRTRHIRTHTGEKPFACDICGRKFAAKWNLDAHTKIHTGSQKPFQCRICMRNFSRPYTLRLHIRTHTGEKPFAC…	3xFlag+NLS #2:FokI-ELD-D450N:N6A:CIITA Right ZF #6:L26:DddA-G1404-N:SGGS:UGI**; see SGC1737 for full DNA sequence
CIITA-Nickase-ZF-KKR	MDYKDHDGDYKDHDIDYKDDDDKMAPKKKRKVGIHGVPAAMAERPFQCRICMRNFSERGTLARHIRTHTGEKPFACDICGRKFATSANLSRHTKIHTGSQKPFQCRICMRNFSRSDVLSAHIRTHTGEKPFACDICGRKFARNDHRINHTKIHTGSQKPFQCRICMRNFSQSAHRKNHIRTHTGEKPFACDICGRKFARPYTLRLHTKIHLRGSQLVKSELEEKKSELRHKLKYVPHEYIELIEIARNSTQDRILEMKVMEFFMKVYGYRGKHLGGSRKPDGAIYTVGSPIDYGVIVDTKAYSGGYNLPIGQADEMQRYVKENQTRNKHINPNEWWKVYPSSVTEFKFLFVSGHFKGNYKAQLTRLNRKTNCNGAVLSVEELLIGGEMIKAGTLTLEEV…	3xFlag+NLS:CIITA Nickase ZF#3:L0:KKR:RS**; see SGC1743 for full DNA sequence
Figure 3c constructs
CIITA-ZF-CBE-L-TDD14-G43-C	MDYKDHDGDYKDHDIDYKDDDDKMAPKKKRKVGIHGVPAAMAERPFQCRICMRNFSIRSTLRDHIRTHTGEKPFACDICGRKFAHRSSLRRHTKIHTGSQKPFQCRICMRNFSQSGNLARHIRTHTGEKPFACDICGRKFARNVDLIHHTKIHTGSQKPFQCRICMRNFSRSDVLSEHIRTHTGEKPFACDICGRKFATSGHLSRHTKIHLRGSKEEPYTGYKAVSASHVEGKAAIWIRENGSSGGTVYHNNTTGTCGYCNSQVKALLPEGVELKIVPPTNAVAKNAQARAVPTINVGNGTQPGRKQKSGGSTNLSDIIEKETGKQLVIQESILMLPEEVEEVIGNKPESDILVHTAYDESTDENVMLLTSDAPEYKPWALVIQDSNGENKIKML**	3xFlag+NLS:CIITA Left ZF #5:L4:TDD14-G43-C:SGGS:UGI**; see SGC1929 for full DNA sequence
CIITA-ZF-CBE-R-TDD14-G43-N	MDYKDHDGDYKDHDIDYKDDDDKMAPKKKRKVGIHGVPAAMAERPFQCRICMRNFSRSAHLSRHIRTHTGEKPFACDICGRKFATSGHLSRHTKIHTHPRAPIPKPFQCRICMRNFSDSSHRTRHIRTHTGEKPFACDICGRKFAAKWNLDAHTKIHTGSQKPFQCRICMRNFSRPYTLRLHIRTHTGEKPFACDICGRKFALRHHLTRHTKIHLRGSQLVKSKSEAAARGGGGSGGGGSGSSGKNVRMPRDYASELPEYDGKTTHGVLVTNEGKVIQLRSGGSGGSTNLSDIIEKETGKQLVIQESILMLPEEVEEVIGNKPESDILVHTAYDESTDENVMLLTSDAPEYKPWALVIQDSNGENKIKML**	3xFlag+NLS:CIITA Right ZF #6:L26:TDD14-G43-N:SGGS:UGI**; see SGC1786 for full DNA sequence
CIITA-ZF-CBE-R-TDD14-G43-N-ELD-D450N	MDYKDHDGDYKDHDIDYKDDDDKMAPKKKRKVGIHGVPAAMGQLVKSELEEKKSELRHKLKYVPHEYIELIEIARNSTQDRILEMKVMEFFMKVYGYRGKHLGGSRKPNGAIYTVGSPIDYGVIVDTKAYSGGYNLPIGQADEMERYVEENQTRDKHLNPNEWWKVYPSSVTEFKFLFVSGHFKGNYKAQLTRLNHITNCNGAVLSVEELLIGGEMIKAGTLTLEEVRRKFNNGEINFSGAQGSTLDFRPFQCRICMRNFSRSAHLSRHIRTHTGEKPFACDICGRKFATSGHLSRHTKIHTHPRAPIPKPFQCRICMRNFSDSSHRTRHIRTHTGEKPFACDICGRKFAAKWNLDAHTKIHTGSQKPFQCRICMRNFSRPYTLRLHIRTHTGEKPFAC…	3xFlag+NLS #2:FokI-ELD-D450N:N6A:CIITA Right ZF #6:L26:TDD14-G43-N-C:SGGS:UGI**; SGC1928 for full DNA sequence
CIITA-Nickase-ZF-KKR	same as above	SGC1743
CIITA-ZF-CBE-L-TDD6-R2385-N	MDYKDHDGDYKDHDIDYKDDDDKMAPKKKRKVGIHGVPAAMAERPFQCRICMRNFSIRSTLRDHIRTHTGEKPFACDICGRKFAHRSSLRRHTKIHTGSQKPFQCRICMRNFSQSGNLARHIRTHTGEKPFACDICGRKFARNVDLIHHTKIHTGSQKPFQCRICMRNFSRSDVLSEHIRTHTGEKPFACDICGRKFATSGHLSRHTKIHLRGSQLVKSKSEAAARGGGGSGGGGSSAGAGESGRKTISLPEYDGTTTHGVLVLDDGTQIGFTSGNGDPRYTNYRNNGHVEQKSALYMRENNISNATVYHNNTNGTCGYCNTMTATFLPEGATLTVVPPENAVANNSRSGGSTNLSDIIEKETGKQLVIQESILMLPEEVEEVIGNKPESDILVHTAYD…	3xFlag+NLS:CIITA Left ZF #5:L26:TDD6-R2385-N:SGGS:UGI**; see SGC1938 for full DNA sequence
CIITA-ZF-CBE-R-TDD6-R2385-C	MDYKDHDGDYKDHDIDYKDDDDKMAPKKKRKVGIHGVPAAMAERPFQCRICMRNFSRSAHLSRHIRTHTGEKPFACDICGRKFATSGHLSRHTKIHTHPRAPIPKPFQCRICMRNFSDSSHRTRHIRTHTGEKPFACDICGRKFAAKWNLDAHTKIHTGSQKPFQCRICMRNFSRPYTLRLHIRTHTGEKPFACDICGRKFALRHHLTRHTKIHLRGSQLVKSKSEAAARGGGGSGGGGSAIDYVKTYTGTSNDPKISPRYKGNSGGSTNLSDIIEKETGKQLVIQESILMLPEEVEEVIGNKPESDILVHTAYDESTDENVMLLTSDAPEYKPWALVIQDSNGENKIKML**	3xFlag+NLS:CIITA Right ZF #6:L26:TDD6-R2385-C:SGGS:UGI**; see SGC1930 for full DNA sequence
CIITA-ZF-CBE-R-TDD6-R2385-C-ELD-D450N	MDYKDHDGDYKDHDIDYKDDDDKMAPKKKRKVGIHGVPAAMGQLVKSELEEKKSELRHKLKYVPHEYIELIEIARNSTQDRILEMKVMEFFMKVYGYRGKHLGGSRKPNGAIYTVGSPIDYGVIVDTKAYSGGYNLPIGQADEMERYVEENQTRDKHLNPNEWWKVYPSSVTEFKFLFVSGHFKGNYKAQLTRLNHITNCNGAVLSVEELLIGGEMIKAGTLTLEEVRRKFNNGEINFSGAQGSTLDFRPFQCRICMRNFSRSAHLSRHIRTHTGEKPFACDICGRKFATSGHLSRHTKIHTHPRAPIPKPFQCRICMRNFSDSSHRTRHIRTHTGEKPFACDICGRKFAAKWNLDAHTKIHTGSQKPFQCRICMRNFSRPYTLRLHIRTHTGEKPFAC…	3xFlag+NLS #2:FokI-ELD-D450N:N6A:CIITA Right ZF #6:L26:TDD6-R2385-C:SGGS:UGI**; see SGC2163 for full DNA sequence
CIITA-Nickase-ZF-KKR	same as above	SGC1743
