# Supplementary material for: Compact zinc finger architecture utilizing toxin-derived cytidine deaminases for highly efficient base editing in human cells
Source: Nat Commun. 2024 Feb 15;15:1181. doi: 10.1038/s41467-024-45100-w (PMC10869815; doi:10.1038/s41467-024-45100-w)
Supplement: Supplementary file 22 — Supplementary Dataset 18 [file 41467_2024_45100_MOESM22_ESM.xlsx]

## Sheet: Sheet1
Supplementary Data 18. Primers.
Primer Name	Sequence (5'-3')	Target	Amplicon
NGS primers:
CCR5_Miseq_Primer_fw	ACACTCTTTCCCTACACGACGCTCTTCCGATCTNNNNCAAGTGTGATCACTTGGGTGG	CCR5	NNNNCAAGTGTGATCACTTGGGTGGTGGCTGTGTTTGCGTCTCTCCCAGGAATCATCTTTACCAGATCTCAAAAAGAAGGTCTTCATTACACCTGCAGCTCTCATTTTCCATACAGTCAGTATCAATTCTGGAAGAATTTCCAGACATTAAAGATAGTCATCTTGGGGCTGGTCCTGCCGCTGCTTGTCATGGTCATCTGCTACTCGGGAATCC
CCR5_Miseq_Primer_rev	TGGAGTTCAGACGTGTGCTCTTCCGATCTGGATTCCCGAGTAGCAGATG
CIITA_Site_2_F	ACACGACGCTCTTCCGATCTNNNNCTGGGGCAGCTGATCACATGT	CIITA	NNNNCTGGGGCAGCTGATCACATGTTTTCTCTGCAGCCTTCCCAGAGGAGCTTCCGGCAGACCTGAAGCACTGGAAGCCAGGTGTGCAGGGCAGGTGGGCTGGGGTTGGGAAGGGTGGATGCCTTGGGGAGGGGATGGAAG
CIITA_Site_2_R	GACGTGTGCTCTTCCGATCTCTTCCATCCCCTCCCCAAG
CIITA_Site_9_F	ACACGACGCTCTTCCGATCTNNNNTTCTCCATCTCCAGAGCACAAG	CIITA_Site9	NNNNTTCTCCATCTCCAGAGCACAAGACGTCCCCCACCCAATGCCCGGCAGCTGGAGAGGTCTCCAACAAGCTTCCAAAATGGCCTGGTGAGTGATGCGGGATCTCTCTGCCCTGGGTGGTGGAGATGGAAGCCC
CIITA_Site_9_R	GACGTGTGCTCTTCCGATCTGGGCTTCCATCTCCACCAC
CIITA_Site_10_F	ACACGACGCTCTTCCGATCTNNNNCCTGCCTCTCACATACCCC	CIITA_Site10	NNNNCCTGCCTCTCACATACCCCCACCCTGACACGCCCCTGGCCTTTGCAGAGCCGGTGGAGCAGTTCTACCGCTCACTGCAGGACACGTATGGTGCCGAGCCCGCAGGCCCGGATGGCATCCTAGTGGAGGTGGATCTGG
CIITA_Site_10_R	GACGTGTGCTCTTCCGATCTCCAGATCCACCTCCACTAG
CIITA_Site_14_F	ACACGACGCTCTTCCGATCTNNNNCAGTACGACTTTGTCTTCTCTGT	CIITA_site14_R	NNNNCAGTACGACTTTGTCTTCTCTGTCCCCTGCCATTGCTTGAACCGTCCGGGGGATGCCTATGGCCTGCAGGATCTGCTCTTCTCCCTGGGCCCACAGCCACTCGTGGCGGCCGATGAGGTTTTCAGCCACATCTTGAAGAG
CIITA_Site_14_R	GACGTGTGCTCTTCCGATCTCTCTTCAAGATGTGGCTGAAAAC
mRNA PCR template primers:
N80pt	GCAGAGCTCTCTGGCTAACTAGAG
R560	TTTTTTTTTTTTTTTTTTTTTTTTTTTTTTTTTTTTTTTTTTTTTTTTTTTTTTTTTTTTCTGGCAACTAGAAGGCACAG
CIITA_Site_GH_F	ACACGACGCTCTTCCGATCTNNNNTCCCCAGTACGACTTTGTCTTC	CIITA_Site_GH	NNNNTCCCCAGTACGACTTTGTCTTCTCTGTCCCCTGCCATTGCTTGAACCGTCCGGGGGATGCCTATGGCCTGCAGGATCTGCTCTTCTCCCTGGGCCCACAGCCACTCGTGGCGGCCGATGAGGTTTTCAGCCACATCTTGA
CIITA_Site_GH_R	GACGTGTGCTCTTCCGATCTTCAAGATGTGGCTGAAAACCTC	CIITA_Site_GH
