# Supplementary material for: Compact zinc finger architecture utilizing toxin-derived cytidine deaminases for highly efficient base editing in human cells
Source: Nat Commun. 2024 Feb 15;15:1181. doi: 10.1038/s41467-024-45100-w (PMC10869815; doi:10.1038/s41467-024-45100-w)
Supplement: Supplementary file 23 — Supplementary Dataset 19 [file 41467_2024_45100_MOESM23_ESM.xlsx]

## Sheet: Sheet1
Supplementary Data 19. Growth media. Media composition for T cell culture.
Reagent	Final Conc.	% By Volume	Volume
X-Vivo 15 Serum-free Hematopoietic Cell Media (Lonza, CAT#04-744Q)	N/A	0.9	900ml
HEPES (1M) (Gibco, CAT#15630080)	20mM	0.02	20ml
GlutaMax (100X) (Gibco, CAT#35050061)	2mM	0.01	10ml
Sodium Pyruvate (100mM) (Corning, #25-000-Cl)	1mM	0.01	10ml
MEM Vitamins Solution (100X) (Gibco, CAT#11120052)	0.01	0.01	10ml
Human AB Serum Heat-Inactivated (Valley Biomedical, #HP1022HI)	0.05	0.05	50ml
ProLeukin, IL-2 (lyophilized, reconstituted at 2e6 IU/ml) *Add Fresh	100 IU/ml	N/A	50ul
