# Supplementary material for: Compact zinc finger architecture utilizing toxin-derived cytidine deaminases for highly efficient base editing in human cells
Source: Nat Commun. 2024 Feb 15;15:1181. doi: 10.1038/s41467-024-45100-w (PMC10869815; doi:10.1038/s41467-024-45100-w)
Supplement: Supplementary file 24 — Supplementary Dataset 20 [file 41467_2024_45100_MOESM24_ESM.xlsx]

## Sheet: Sheet1
Supplementary Data 20. rhAmpSeq amplicon info for the DddA panel (candidate sites identified in the DddA-G1404 genome-wide specificity assay and unique to DddA-G1404). Also includes the CIITA site as DddA_52_TDD14_10.
name	chr	amp_start	amp_end	seq
DddA_101	chr5	120731299	120731479	GTTCTTCACATGCTCTTAAACTATAGGAGAAGCCTTGCATATAATGATTGGGAGCTTCAATTCCAATAAAATTTGGGGATTGCTGTTGTCAcagtggtgtgctggatctggcttgtaccacctcatagaaaccaattgtatatactttttctcaagtccacattcagtgatattatgttg
DddA_102	chr5	78558977	78559168	CTGTTCCTGTCCAAAGCTAACTCCCTGGGTACCTGCCTCCATGAGGCTATGTTTCATCAGTCGGCTGCAGCCCTGCCCACCCTACTCTCCCAAACTTCCCTTTTAGTCCTCATCATTTCTTGCCAGTGATGCCTTCCTATCTGCTTTCCTGGCCTCTGGTCAGCTGCTCCAGTGGTGCCTTCTTAATGTTC
DddA_103	chr9	35509128	35509372	ttgaagctaagagttcaagaccctcgtctcttcaaaaaaaaattaaaaattagccaagtgtgatggtgcatacctgtagtcccagctactcaggatgctgaggcaggaggatcacttgagccccggagGCACACCACCTTGTCCAGAGAAACTTTTCTAAAGCAGAAGCTGTGGAACTTAGGGAGGGTCACATGGTGTACATGTCTGGAAATAATTAGATCTTTTAAGGAGAATCTTGTCAGCC
DddA_104	chr3	121621275	121621490	TCTGGATTGTGGGATTGTGATATTCCATATATTTCAAGGTTTCTACAAAAAGCAGGTATAAACAGGAAATATGTCAATTAAAACACAGTCATAGACATGCATAGAGCTTCTCCTCAGTATTCATTTGTTTTCTTCCCCCTGTCCTTGGTGTGTCCAGGGGAAAGCCCGCAGATCCCCGCCAGGGCACCACAGGCATTGTGAGGGATGCTTCAACC
DddA_105	chr4	96288349	96288528	GACTAACAATGTCCTTCAGCACATTTGATGTAATTGTGATTTTTATATGTAGGCTATTGTGACAATGTGACACTCTCTGCATACCAGTGTCCAACTCCAGGAAGTGTTTTGAATAGCTATCATAATAATTGGTCATtagttcttcattgttagtaacactttctcatgcatcatctcat
DddA_107	chr10	35837621	35837796	CACAGTTTCTGGTCCTGTCTAAGAGGACAAAGGGGTATGGGGTGTCTGTAAATAACACACTTTAATGTGGTAGGTGCCATCATAGTCCCCAGTGAGGGACAATGGTGTGTTGTGATTAGGTGAATTGGGCTTCCTGAGGGGTTGAATTATTCTCTGTGTTTAGAAAGTGAAGGGC
DddA_109	chr5	66336786	66336974	GAATTCCTTTTCCACTGGCTTCTGATGAAGAATAAATTGAGAGGGCTGATAGGGATGTTCTGCTGATTCTTATTGTTTGGGACAAGGGGGTGTGTTGGCAAGTCTCATTTTGAAACTGTCACTTCTTCCAGAATATGCAACAGGACAGATATTTACACAAATAATGTGGAAAATTGATTGTATGGGCC
DddA_10	chr5	35772594	35772771	gggagttaaaggaaagcactgaggatggaggaaggagtgggtcagtggcacttgaaggaaagggaagagtaTTACCTCAATAAAGAACGCACCACTTTAGTCCATCTCAAGTGGCAGGAATAAGGGAAGTGCTTCTGTTGACTTTAATGGAATCACTGTTGGGgtctgatcccttaa
DddA_111	chr13	27471605	27471775	AGGACAGTTGGCCTTAGAAGGAAGGCGGTCCTACTCTGTGGAATCACACAGATCTGAATTCAGCCCAGTAGCCACCCCTCCTGCTAACCAGGGACTGAGAGTGGTCTGTCTGGATACAGATTGTTCATCACCCTCAGTGTGATGGAAGCACCGCAGGAGAACTGGAAAAG
DddA_112	chr12	41258083	41258314	AGCTACTCCCTGTGTAATAACTTCTGAGGGTTACTCCATCACTATTTGTCCTATTAATGTGAAGCTGACAGAGATTATACTGGACCAGTTGGTGTGCTCTAAGCCCAATTGttttgtattgtgttgtaaattgtaaattttatgtttctattttttCTTCTAGTATCCAAAGGAAAATATTTATATCTTGTTTAATTTTTAGCCATTTGAACGAATAAAACCTATAGCCTC
DddA_113	chr2	98378039	98378247	ATTGAGGTACTTGCTCAGGTTTGGAAGAATTCAGAAAAAAAGCCAACCGGAGAAGGTGGTAAGAGCAGCCAGCCGTGGGAGACCTTTGATTGGGTGGACACAGTGGTGTGCTGAGGATGGTGGTGATGAGTCTGAAATGGCTCTGGCAGGGTCTCCCGGGTGCTCGTCTGGACCCCAGGGCAGGTAGGTGTCCTTGCAAAAGCATTTG
DddA_114	chr9	102181965	102182157	tctgtcatcctttacatgcctcaccagtacccttgcacacaaataactgctccttcttgaaatacctccctccccttgcATACCTTTTGGTCCGTATGGTAAACTGACTCTTTTAATATGTGTTCCAACATTTCATATATGATTTATTATTTGAAAATTACATATGCAGGGATTTTAGTAATGACCATGGCA
DddA_115	chr3	30525241	30525423	ATCAGGTTCTTTTCTTTGCTTGAAGCACTTGCAATAATATGCAGAGACTGGATTTCAGGTCCCACATGCTCTTGAGTTAATTTTGCTGGATTAAAGGGTGTGCAGGCCCTTGTGAGTTAGGGCTGGCTAGGGTTTTGTGAATTCCAGGTGAGATGCTGGCATCTTCCTCATCAAGTTCTGTA
DddA_116	chr7	100081590	100081811	ACAGCCTCCGTCTCACCGCGAGACCCGGGGACGCGTGGACTCACCCTGGGGGCAGGGACGACAGATTTGGGGGACCGGACACGGACCAGGCCCTGTTGGACCCTGTCACAGACCCACACACCGGGGACAGAACAAAGAACGGAAGTTCCCCCTCGTTTCGCTTCCGGGTCGGTTGTTCTTGCCACTCACCCGTACCCCCAACGCCCACTTGTTCTGTCTAG
DddA_117	chr20	46074591	46074792	GAATATAGTCACACTGCTGGGAAACATTTGAGACGTAAGGGCGAAAGGGGTGAAGGGGAAAACAATGGCTCTGGTGGCAAGTGATGAGCTTCTGGTAGAATGTGTCTCTTCCTGAGGACTAAAGGGGTGTGCAGAGCACCAGGCATGTGACAGCCTACAGAGTAAGAACTGATAGATGATCATCTTGGAAAACTGTGATGG
DddA_118	chr9	120048572	120048737	CCAGTTGTTTGCTTGGGTTGTTTGCTGGTTGCAGTGCAATGAGGCTCCTCCCTGCTACCCACAATCCTTCAGGAAAAGTTCTGCATGCCACAGTCTTATGTGTATGTTTCCACTGGCAAAGGCAACTAAGAAGAAAGAGCCATCATCTCCATGCATGACAGGGAC
DddA_119	chr20	33577395	33577621	CTCCTTAAGCCCATGTATTTGACAGTGGGGCTTTTTGTCAGAAGCCTCTCTGATTGTCATTTGGGGACTTAAATGGGCTCCTACATAACAGCTTCTATGCTTCAATTTTCTAACTTGTCCAGGGTGTGCTTCAGCTGTAGACTGTGTATTTACGTTCATATATTTGTGAAGAAAGACAGGAACTATATAGTAGAATGTGAAGTCTCTCTGAACTGTAATCAATGTG
DddA_120	chr10	49175756	49175938	GACACATGTGAGCACTGAGCCACACCTGGGAAGGGGCTGCTGAAGCCTTGAGGAAGACGGGGGTTCTGGAACAAGGAGGAGCCTGAGGCTGTCGTGGTTGGGTGGACAGTGGTATCCAGGGAGGGCCAGATCAGAGGCCCCACAGCCGGACACCCAGCCGACCCTACTCACTGGAGAAAGGA
DddA_121	chr12	5570958	5571136	AAAGCTAACAGCCTCTGGTTTCGGTGGGAAGCAGATGGGAGGCAGCCATGGGCTGGAAGGGAGCACCCCTCTTCAAAGACTTTTGTCAGGATACGGGGTGTGCAAGCCCTTAGGACCTGCAGGAAAACCTGGCAGAAGCCATCCACAGAAGCTGCTGCTGGATGCTCAACAAACACCT
DddA_122	chr8	8281811	8282056	ctggtcccttacagaataggaatcctaaatcacaattactttaagttaaaatataggaatcattgcatttcttctatacatgaatttTGGTTTGCAAATGCATATTCTGTACAAATACCTGTCAGAGAATAGCAACACCCATTCCCAGGTTGTCCACACACCATACTGTCCCTATTGTCATAGGAAGTTGCGAAGGTCTTGAGACAAAGATACCTGCAAAGCACACAGATTTCTACCCATCTTTG
DddA_123	chr16	28944068	28944259	AAGTGCTGTGATGGGTACTTTACGCATTTGGGGTGCAGAGGAAGGAGACACCCTTGTGGGCTCTGCCACTTTGGGGAGTCTCCCAGGAAGTTGAGGTTGGGACAGAGGTGTGCTGCCTCCCACcaagtgccctggaatcagactagctgttttttgtttgtttgtttgtttgttttgatggagtctggttc
DddA_124	chr4	41433955	41434137	GAGGAGAGTTTTGTCCCACTTTCTTTTTAGGGTTCTGGACAGACACTGCTATGTGAGTAACTTCATGCCAGCTTAAAAGGGGTACACTTCCAAGTGACATAAGAGGACAAAATGGTGAGGTCAGGTGGAAGGGGCCCCAGGGCACTCACCAAGGCTCTCTCAGCTCCTGTGTGATGGCAGAA
DddA_125	chr4	38559693	38559864	TCCCTACCAAGGCCTCAAGATACCGGCTCTGCTGTGATTCATTTTCCCACGTAATCAACACAGTAGGACAAATTGGtgtgtgcggagctgtgctaggtcctgggaaaacaaagctgaacacagcctgatgctcacccttaaggagttctaggtggaggCAAATGTGAAAGG
DddA_126	chr7	24228170	24228385	CAACCTGCAGCTCTAACTCCCCAGGCCCTGACCTCTATCCTAACCCCTCCCTACTCATCCCAATCCAAAAGCTTTCAGGAGAAGCTTGCATTTCTTGTTTGCAGCAGGACGCTCCTTAAAGAAGCTTACCTTTTTACCCCTACCCCCAAAGCTTTGATGAGCTATTTAACAGTAATTATTTAATCTTTCCTTGTGGACAGTTCTCTGTGCATTCA
DddA_127	chr10	120162413	120162583	TTAGAGGTTTGGTCATGGCAGCCACCTGGGCATTTACAGGATTCTTTTCTTTGTCATGCCCTGCAGACCACTTGGGGAGACCAGTCCCAGTACTTCTGCCATGCGTGACATGGATCTGGGCCACTTTTATTTCTGTATTTGATGCTGGCTGGAGACCTTTTTCTTGTCCT
DddA_128	chr8	133907531	133907697	CCATGAATCCTCTCTTGACAATTGGCATCATGCCTGTTACTCTTGCCCCATGAAAGGCCACAGCATTCGCCCTGCATACCACATTGTCAAGCCTTAAACACTGACATTGATGACAACACTGGTGAGCACATCACTTCACAGTTAACAATGCACTTTCTACCATGAC
DddA_129	chr2	9365048	9365271	CCAAAGCATGTACTTACTTACATATGATGTACCTACACTTACTAAGAAATACATACTTTGTAAACTACATCAAAAATAGAGCTTTTAAAGGGTCAGGTAAAGACATCATATGTAAACTTTTTCCCTGCACACCAGAGTGTCCTTTTGTGCTCTTTGCTTTGGAGGCAGCAGTTTGGTCAAGCCCCTTCCCTTGTCTGGGCCTTTACCCTCTGTACTTTAGAGC
DddA_130	chr1	110778529	110778707	agataatcttatctgAGGCTAGTCTGGCGTGTTAAAGGGCACAGGAAATCTCCCTGCACACTATCTAGTCCTATAACATGGATGTGGTTTTCCTCTTCTTGGGAAATTTCTGGTGCTCACAGAACTGATTTACAAATACCTCCAGCTTTTGGGATGGAGACTAAAAACCTTGCTTCTC
DddA_132	chr10	70588301	70588485	CCTAAAGTGAGTCCTTTCCAGCCACTGTGTTGAAGATGGCTGTGGGGACCAGGAAGGGATGGCGTTAGGGGAGACTGCAAGGAGCACACCGTGGGCGTTCAGGCGTCCTGCAGTGCAGCTGCTGGAGGAAGTTTCAGGCACATGTGAGGGGAAAAACCAGAGCTTTCTGGGCTACTTTGTTTCT
DddA_133	chr14	78054635	78054807	CCAACCTTCTTGAACCATGGCCATTTAGGGCTCTTGTTTTTTCTGCCTTAAGAAGGTGAATACCTCCACCTGCCTTCCTGCACACCTTTTGTCCCTTTGTTCTCCATCTCTTTTAAAAAATGTTAGCGTGTCAGCATATCCCTCATAGACTCAGTAATGCAGACTCCTGTGA
DddA_134	chr9	20674384	20674621	agttggcaaacactacacatcagcttctcccctatctctttccaccaagagctgctaattaaacatctgtcagcgcaccactgGACAATTAGGCCTGGATATTATAAAGATGTTCCAAAGGCCTAATTCTTGACAGAGAATGTAAGCAGAAGAGAATTTTTTAAGACCCCTAGCAACCCTTGCTGAGAGCACATCTTTGAAGTCCAGGCTGTGGTGCCACTTTGGAACAACTCTCAT
DddA_135	chr16	19655009	19655180	GTGCTCCCAAGAACTGTTGAAGGAGAGCTGTAAGTAGTTTCTCCCTGTTGTGCTTCCTATAACGTCCTCGGTCCCCACTGAGGGACAACTGGTGTGAGAACAGCCCCATATACTGTGCATGGATAAAGACAGCATCCTCGGTGTCAGGACTCTGGGCTCCTTGTCTGTCTC
DddA_136	chr22	48864074	48864286	CATGAATACCTCTCTTGACCTTGTTCTAAGGCACATGGGGACTGCTGGGTGGAGCATGGATCTGGATAGCAGGCTGAGGTGGAGCCTCCCAGCAATCGGCTTCCAGGAGGGAATGGTGTGCAGGCCAGCACCGCCTCCTCTCCATGGACCACTCAAGGCTGAGGCTCCAGAGCAGATGCCTGTGCTATTCCTGACTATTCCTGAAGAGATTG
DddA_137	chr13	111401232	111401447	GACATACATTCAGCTATAAGGAGATTCTGAAACTACAGTGTGGCATGTGAGAGCAGATGCGTGTGACTGAGGTCGTGCCAGCACACCTGCAGTCCTGCAGACCTGGGAAGCTCCACTGACAGTTGCAAACCCCACGCCTGTGACTGCCTCCCCCACGGGGCAGGACCTGGCATGAGCAGAACCCACACCCAAAGTACTCTAGTTGAAATAGATGA
DddA_138	chr2	32855706	32855877	TGTATCTTCACATCAGCCCTCCTGGAGCAGAGGCCCCTGGCCTTTGTGTGAGTCAAGAGGGCTGGCTTTGAGCTTCTCTTGGAGCTGGATAAGGGGTGTGCATGCCCGTGAATGTATTTTGAGTTGTCTACTTATAGGATAACCGTTTGTTCCTCTTCATCATCTTAGGCC
DddA_139	chr12	128705891	128706049	GCAATGAGGCCGAACTCCTGGAGAGCATGGGGGATGCGCCGCCGCCCCAGGACGAGCACACCACCATCATAGACCGCGGACCGGGGGCCTGCGAGGAGAGCAACCATCTCCTGCTCAATGGTGGCTCCCACAAGCACGTGCAGAGCCAGATTCACAGG
DddA_13	chr10	26217242	26217420	GGAAAGGTGAGAGATTTCTTTATCTAGAAAGACAGTCTGCGAAAAAATGGATAGCTTCAGTGTTTAGGAAAACTCGTCCAAGGTAGGCAGGGAGAGGAATTTGCCTGAGCCGATTGGCACCTGGAAGGGCAGCGGTGTGGGCTTCTCCTCGGGAAACAGATAAAGGAAATGAGGGCTG
DddA_140	chr10	75432541	75432719	CTGTCTTTAACCTCTTCTCTGCTCTGATGAAGCCAGAGCCCTCTTACTTCCCACCTTTCCCTGCACACCCTGGAGAAATAGTTCTGAGTTTTTGAAGCTCTCCTCTTGGATTGCCTAAGGCAGGTAGTGTCAGGCACAATTGGATTTTGAGATTACTTTGGGCTGAAGGGAATGATTC
DddA_141	chr19	35295740	35295964	TGGTACTTCAATAGCCCCTACCCCAAGAACTACCCCCCGGTGGTCTTCAAGTCGCGCACCCAAGTAGTCCACGAGAGCTTCCAGGGCCGCAGCCGCCTCCTGGGGGACCTGGGCCTGCGAAACTGCACCCTCCTGCTCAGCAACGTCAGCCCCGAGCTGGGCGGGAAGTACTACTTCCGTGGGGACCTGGGCGGCTACAACCAGTACACCTTCTCAGAGCACAG
DddA_142	chr22	46118210	46118402	AGGTACCTCGCTTCCAGCCTTGTCCCTGAAGGTCCTCATGCAGGAGAAAAGCAGCCACCTGCACACCGCTGTCCGGCCTCCCCAGAAGGAATGCGCTCCCCCCTCAGACTTGACCTGGGTTCAAACATGGCGGGCCTGTCCTTGGTGGGCCCGGATGCCAACTTTCACCCCTCTCAAATCCTGGGCATCCAG
DddA_143	chr2	31189189	31189395	TTTCTGCCATTTCCAACCTTGCCCTCCTTGCCTGTCCTCGTCCAAGTGGTCCCCACCCTCTAGGAGAGACCTTGTGTCCTTACTAAAAGATGTGCTTCCTGGAGAAGACCCTGAGGACGAACTCTGACTTCTGGTGGGCCTCCAATATGCAGGGCACGATGAGGTACGTCCCTGGTTCCAGACACAGCTCCTGACTCACTTCTTTC
DddA_144	chr13	29549250	29549486	AAAGACCAGGAGAAAACCGTACCCGTGGACCAGGAGGAAGCCAGCGAAGAACAAGGCAGCCCAGGATGCGGGACCAGTGCCATTCCTTCCCACCGCATGAGAGTGCCAGAGGGGGTGAAGGGTGGAGTGGCCCTTTCAGCACACCACGTGGTCCATATTTTATCATCTGTCACAGGCAGTGCCACCTGCATTGCTTTCATCGAAGGCACCAGACCAATACCATGACCACACACTGT
DddA_145	chr5	122386866	122387108	AACAAATCAAGAATTGCCAATGCCAGTAAAAAGAAATGGGATGATTTCAATCCGTGGACAATACTCATGGTGGACAAATCTTGAAAAAGGTGTGCTGTGGGGAGAGGGGCTTACATGCAAAAGAAAGCCCTCGGAAGGCCTTAGAAAACCTGGGAACAAGTGATTGTAGCTTGTAGGGTCAGGGCTGATGGCATGGGGGAGAAATTCAGATTCACAAATGACTAGGTCCTGAGATCCAAAAG
DddA_146	chr4	82750606	82750826	TACTTTTGCCAGCCACAAGAGAGCTGCTTGTAGCAAAAAAAAAAAAAAGTCATGAAACCAAAAGGCAGTTCATTATGTCTGTTTAAAAGAAAGCACTGTTGGAGAAGAGGAAGCTCTGACGAAACGGTCTGCTAGGTGGACAGGTAGGGAGGACTCAGAAGTccattttacaggtagtgaatctcatgtttaaggccaaagtgaagttgtttgccaaggg
DddA_147	chr2	103961044	103961222	CTTTGTGTTGCTAATTATCCCGTTGCATAATTATTAATATCAGGAGCAGGAAGAGGAAACAAGCACACCAAATAGTCGTGAATGCTGGTGTTCTGGCAGGAAGCAAGCCCTGCATTAATAAAATGTGCCTGTGCCAATATCACAGGAGATAGGAGCGTTCCTTGTTAAGGATCATTTA
DddA_148	chr3	75592530	75592718	CCACAACCAAGAACAGAAACTCCACAGTCTGCTGAGCGGACAGTTTGCACATTGGTCTCTCACATCTGCACACCACACTCTCCTGTTTGTCCTGAAGATGAGGAAACAAACAAGGCTCCCAACCGTCCCTCAGCACTCACTtgaaggggtggcctgcccctccacacctgtgggtatttctagtcggg
DddA_149	chr3	194974955	194975143	TGAAAAGTGGAAAATGCTCGCCTTCCCAGCTGCGCCTTCATGCAAGGGTGACCATGCAACCCAGCCCTGCAGTTAGCAGACAACCACATGGAGGAGCTCTGTTTAGGGACTTCTGGATGGTGGTATGCAGGGGGATGGTggcagtgaggaccgtccccacagataccaaaaagatggcctgcattgtc
DddA_14	chr22	26503613	26503794	CATTAGAAATGGACAGGACACCATCCACCCATGTCTCCTGACTTCCAGTTACCTCTTCAGCTTCTTCCTCTGAGTCAACCACAGGGAAGTCTTGCATGGACTGAGTGGTGCGCTCGGATCCATAAGCCCCCACAGCACCTTTTCCCTTTCTCTGCTTGGCTTCAATTGGGTTAATGATACC
DddA_150	chr6	75527417	75527654	AAGCAAAGTCAGGATCCAGAGGTGACCAGCACCCCAGTGCTCAAAATTATAGTTTGCAGAATTCCTTCTGTTGAATAACAGGCTTTCATCTTTCTCATTTGCAAATCAGAAATTTTAATAGAAAATATAGGACATACCATCTTGTCACATTAATGCTTTCTATTTCTGAAGCTCCAATCTTTCTCCTGACCCATCTCATCTGACCAAAATTTCTAAGTACCTACACCACAATTGGCC
DddA_151	chr9	109412042	109412284	CTTTGCTGGGTTTCACTGTTTACAAGAGCATCACCCAGTGGCAGAAAGGGCAACTGCTTGGCAGTTACAAAACAAGTTAAAATGGTATTTCCAGTtctcgttctgtctgtctctgtctctgtctctacctctgtctccctctctctccctccctGCACCCCCCCAATCCAtttttttttcttttgaggtagggtaaagctctgttgcccaggctggagtgccattacatgaccacagctcac
DddA_152	chr6	1700026	1700277	AGGGAGAtatttttgcattctttttctatagaagaaccaccccctccgcaccgacaccaaagtgtatgagctcccacaaaagttggatctgtccctgCATACTAATTTTGTCCATCTATTCAAAGTGCAGGGAAAGGAACATTTCTTTAAGGAAAAGTCTTCATGCTTCTTCTAATTTATCTGTATATGAGAATTTTTTAAAGTATTATTAGAAAACTTCTCACCTTTATTCTCAATTACTCTGCGAAAGT
DddA_153	chr19	33698420	33698623	aagaaagCTCATTCTGGTGGCTGCCTGTTGTGTGGCCGTGGGCAGAGAGCAGACAGGGAGAGGCAACAAATGCAAGGAGATTGGGGGCAGCCAAGGATATCGCATGCAGTGTTGGAGACCTTTCAAATGAGAGGACAAGGAGGTGAGGAGGGCGGGGAGGGCAGTGGTCTTGgttcagggggacttgggtttctggctctaga
DddA_154	chr1	6334474	6334638	CACAGCCCAAAGCACAGAGCAGCGGAGCCAGCTCATCAAGCTCCATTTTTGCCACCCCAGGAACTTCCTTTCCTTCACACCAGACACTCGGGTGTGCTGCCAGCCCATCCAAAGCTCCACCAGAAGCTTCCAGGTGCCAAGAGACGGGCTATAGGCTGCTGACT
DddA_155	chr9	136454747	136454934	GCCCTGGATGCTTCAACAACAAAAGAAATGCTGGGTCCTCATGGGGGTCGGGACAGATGAACTGAGTAAGAGAAAGCGCTAAGGACAGCAATCAACCAGGAAGTGGTAACGGTGTCTGAGGACGAAGCAGACTGGACATCAGGCAGGGAGGGTGGGCAGTGGGCCCAAATCAGGagtgtggctggtc
DddA_156	chr2	76616601	76616842	GTCTCCAGTGAGGTCAAAAGAACTTGAACTACCACTGAACTACTCTTCTACATTTCAGAACATTATAGTTTGAACTGTTTTATTTCTTTTAGAAGACCTGCAGATATAAATTGCTAACATAAGGCACACCATTCGTCCTAATACTAAATGTTCCCCTTAGCACAAGTTTCTTTTTTCCTTGAACTAGTCTCCAGAAAAATACTTTTATTTTAATAGTGAACTACAGCATTTACAGCAGAGC
DddA_157	chr11	67269421	67269595	ccagtgctgtttcTTTGCTGTGCTTTATCCCCTCCACCCACCCCTGCACACCACTGTTCTCGCCTCTGTCCACATTTTGCGGTGTGGGCTGACTGGCACCCCTTGTCTGGGGCCATCGGCTGTCACAGTTCACAAGGCTCAGCCCTCTTCCCGTTGGCTGGGATGGAGAACTGA
DddA_158	chr2	131513008	131513190	AAATAGCCTGAGAGGGTTCCATGTGACTGCCGGGGGCAGGGGTGGACAGTGGGCCCTCCAGACCCTTCAGAAGGACCAGGTGGTGTGGGGCAAGTGCACCAGCAGGGAAAGGCAGTTTTCCAGTTCCCATGTGGAGGTCTTCCCCTCCCCTGAGCTGCAGGGAGGATGTTACGGCTCAGAAT
DddA_159	chr14	104601124	104601282	CCTAGTCTATGCAGCTGGACCAACAATTGAGTTGGAATTGGCTGCTCTGTCGCTGGACCCTGCAGACCCCATCTTCCCAGGGGTCCAGAACTTCCTGACATGGCAAGTCTGAAGGGTGGACCTGTTGGCCAGATAACTGAGTCTGCACAGGTATCGGG
DddA_160	chr21	35217536	35217726	GCCTACCTATGAACACAGAGCCCTCTAATAGCAAATACAGTAATGCATCAGTAAGCATTATGGGTCTGCAAGATAGCAGTGACTTACACAATAATAGCCCTGCACACTAGAGTGTCCAGAGCAAACAATGCCCTGAGGCACAAGTGCAGGTGGGATGAGGTATGCCAGGGCAGTAACCTACTTACCTGGG
DddA_161	chr3	10289978	10290205	aagcccagagatggcgctgctgctccaggtcacagagctggttgctaagtggcagggctggaacAACATGTGGGGCTTTGTGGGGAGGTCTCACCTGGACTCTCTGGTGTTCAGGGCTCAGGAAGCTGGAGCCTGCCATGGCCAAGTCCAGCCAGAGCATGCCGAGGAGCAGGAGGCTGCAGACGGTCCCTGGGGAGGGCATGGCCTCAGCTGGGTTGCAGACAGGT
DddA_162	chr7	157371304	157371487	GCTGTAAGATATTTCCGAGCTGCACTTTACATTTATCAGAATGCAGAACCCCTGCTGTACTTCAGACCTCCCTCATGATAGGTGGGGAAGGGTGAAGGGGTGCCGGATGTTGGACACATGGTATGCAGGTCTGTGCCTGAGCACCAGGCAGTGCTCACTGTCACACTGTGGCCAAGGAGACTT
DddA_163	chr14	104450913	104451104	TGACGAGCTGTCCTGAGCCCCTCTGCTGCAGCCACCTGCCTGTCCCATACACCCTGCCCACCACGGAGTCCAGAGGGAAATCGGCCAGCAGCCCCAAGCCCGACACCAAGGTGACCCAGGCCACCACCGAGGCCAAGGTACCCCCGGCAGCCGATGGGAAATCCCCCTTGACCGAGCCCTGGAAGAAGGAA
DddA_164	chr2	32770407	32770627	taacctctTCACAGTTTTGCCCTCGAGGATATCATAGTATGCTAGGACGTAATGGCAGATTTGGTTGAGGTCAAGTTATAAAAAGCCCTGAATACCAGTCTGTCAGGTTTGAACTTTTTTCATCCTTTAATGAAGAGCCATCGGGGCTTTCATCAGAAGCAAAGTGAGAATGTAAGATTGATGTTTGGGAACCATCCAGCACATGTTAGGGAGTGACTCT
DddA_165	chr19	32141141	32141343	GACTTGAGGCTTGCGATTCACCATTTTAAATAAAATAAATCCATTTTATTTCTCAGAAGCAGCCCCTTCATCCTCAGCAGTTCAGTCCAAGGACTAGATGGTGTGCAGGGGTGGAGGGTAAGGGCAGCAGACACCAGATTTGGGGTTCCCAGGAGCGACTGGCCAGCAGCCACTGCCCAGTCCTGGCTGACACTGACTGCAG
DddA_166	chr8	109902980	109903210	CATTGAAGTGATCACCGCAACCAATCGCAAAAGTTGATGGTGCACACAAAGTGAATGATAAAGGAGTGATTTCAGGTAGAATATCAGGTTCAGAGAAATATAAGTTAACCATTTGGTCCAGGTTCTAAACGAGGAAGCTCTGAAAAATCTTCAAGAAAGATGACAGGGTTCATGATTCAGGATAATGACTCTTATAATTTAGAGCTCTGCTTACATGCCCATTGTTTGTG
DddA_167	chr21	15088689	15088861	TCAACATGAATGACTCAGTGAAAAGACCACAAAATCTCAAAGTCAGCTGTTTTCCCCATGGGTCTTCCTTCATATAAACACAGGACAAAGGTACGCTTTACATCCATTCATTTTAAATTACCAAAATGTCTCTGGTTTTCATGACTGCAGACTATAGAGTACAGATTTCAGG
DddA_168	chr6	15462855	15463025	CACAGCCTAAATTAGAGAAAGCAAGCTTTTGGATTAAAATGATCTCTGTTGTTGTTGTAACATACCACAGTTTGATTTTTGTCCAGATGAAAACATTTGGTTTGCACTTCAGTAAATATTGTGGAGACATTGCCAGCTAATTCTGAAAAGTAATGAAATACGGCTTTGGC
DddA_169	chr9	115170779	115170951	TGCCTGGAGTAGATGAGATTCCTGACTCCTGTCTTTCTTCTGAGACTCTGCCCAGGATACCCTAGTTTTGCGGAACTGACACACCCAAATGTCCTGAATGAGTCATAAACTCTTCCCGAAGCTAACATGTGATGAGGAGGGAAGGCTCTTTCTGCCACAGCCTGTGAAATGG
DddA_170	chr1	205936262	205936471	CTACCATTCAGCCAGTCAGCTTGGAAGAAACAGAAAACAGcttgcctagaggcagggggatagctgagatgacctcaagaggacccttcTTGGATAAGACATCTAGAACTTCACCAACAGGTTTCCCAGGGGGACAATGGTGTGTGTGGGGAAACCAGGATGGTCCACCTGCCGGCTCTCTCTCCCACGGCTTCCTGTGCCTAATCTTT
DddA_171	chr5	179776650	179776881	GAAGGCTGGTTGTGGATCCTTGTTCCTCTCCTGACCCCATCTGGCTGCTGCCCCGTCTCCCACCCCTGTCCCCGGGGCTCGCTGGCCCTGCACTCCGCCTTAGTCCTGGGGCCGGCGACACAGTGGGGGCTCCTCACTTGCTGCAGTGTCATAGCAATAAAATGTGATTCTTGGGGTCCCCCCAGGGAGCTGCCCATGGCTTTATTTATGAACCTGGTTTTCGGGAGTCAG
DddA_172	chr7	72396566	72396759	GAGATATCTGAGCACATGTGGCAAGTGGTCCTTGGACTTGGGAAAGGACCGTCCTCTACTATAATGGGCAGAGAGGGGCAAAGACAGAGCTGAATGTAGAAAAGGTGACAGTTGGGTGGGTAGGGAGTTGAAGATGTTTCTGCCTGGGGTCTTTGTTTTAATTGTGAGGGAGAAGGTGACACCATTCTTAAGA
DddA_173	chr13	113775911	113776124	GTGGCTTGAGTCAGACTTTTCCAGGTGCACGTGGCCTGTGGCATCGGCAGGTCTCTGTGTGCAGCCATGTGCGGCCTGTGAGCTGAAGCTGAGTCTTCCGGGCCGCCCCTCCTGGACCGTGGTGGGACCTGCCCAGGACACCAGTCCACACCTCCTCCATGCAAACGCCTCAGGCCACACCTGCAGGGGATGGGGTGAAGTTCAAAGAGGACC
DddA_174	chr5	89826355	89826527	gccTGCCTACCACTTCTATAAGCCATTAGGCTGCTGTCATTTCAGGACTTTAAGAAACAACACAAATAGCATGCTATGCTATACCTGTTGTCTACATAGAGGACTAAGTGGTGTGCTATATAAGGTGTTGGAGGTTTTGGAAAACAGTCGTCAGCACTTTTCCTACCTGTGT
DddA_175	chr6	39620555	39620737	tCCAACTATAAGCATAATACATGCTTCTTGTGAAAAAGTATGAAAGTAGAAAGAACCAAGAAAGCAGAGCCTCATCACAAGGACAATGTGGTATGTTAATATATTGCCTTAATTTTCTTACACACACTTTGCAGATTTGTCATAAAATTATAAATGTATGCATGTTACTCTCTTTTGATCAC
DddA_176	chr15	50848646	50848835	GGTTATCCTGAATCTCTGGTAGTTTCTTCAGATTTTTTTTTTTCTTAACATTTTTCAGTTTCACCATGGAGTGTGTAGAAGTATTTTTTATTGTTGTGTAAACAGTATAATGCTTGGAcagtggtgtgctggtaaacatgggagtgggggctgatttgtagcagtctgccaatttctgtgacataaaca
DddA_177	chr11	116724006	116724243	GAGAAGCTCATAAACCCAACCCTTTCTTTTCACCATCCCTGGGGTGGTGCGGGTGACCCCGGCCCCCTCCCCACAATAGGGCCCTGCACACACCATTGTCCTTTCTTTCTCCATGTTCCTCCACCTGCCCCCACTTCACAGGGATATTGAGGAGAGGGAACCAGACCCAAGGAGAGCAAGCCACCCGCCCCGCAGGCACTTCAGGGATGCTGAGACACACTTGGAGTCCATAAATGC
DddA_178	chr20	62489073	62489246	TCTCCCTCCCTTGACAGCTGCAGGATGTTTTGTGGTGGGGTGTGAGGGGCTTTGGCCAGTCCCTGGAGATGGACGTGCTGGTGTGTCCAGTTTCCCCAGCCCACTTAAATGGGTGCAGTGAGTGGCCTTTATAAGTTCCCCGAAGGGGGCGTGTGGGGGACAGTTACAGACAT
DddA_179	chr14	93928972	93929175	GCACTGCCTCAGAGTCCTGTCCCCAGCCTGGGCCTTTGGAGGAAGAGCCCAGCCTTTCCCGGGGAGCTGGCGCACCTCTGCAAGGATGTGGACGGCCTGGGGCAGAAGGTGTGCAGGCCCGTGGTGCTGAAACCCATCCCCACCAAGCCAGCCGTGCCCCCACCCATCTTCAATGTCTTTGGCTACCTCTAGCCACGCGGAGA
DddA_17	chr18	55861475	55861659	GAATGGCAAAACTACTGGCTCACACATACACAAGAACTATTGTTTGGGAAAacacacacacacacacacacacacacacaccacacCAATTTGTCCTCAGGGAAACAGTACCAGTGCATTGTGAGTTAGCTCTGTGCTCTTCTGACACTGACACCAGTAGCACAACCAGCGCAACATTTTCTTC
DddA_180	chr8	95612499	95612688	CCATTGAACTTTTGGGTCTCATAGAAAGGAGGCAAGCTGAAGTTGTTACATTAACTAACTAATGAATCAGTTAACCAACAGGCCTTGACTTCCTCCTATGTGAAAGTGACTGGACGAAGTGATTAGACATTGGTGTGCCTGCCTTTGAACTGAAGGCCTTGTTACTGTAGAAGTGTAAATCCCTGTGCC
DddA_181	chr9	133138202	133138420	TTCTCACAGTCCTTTGCCTGCAAGAAGTTCCCCAGGGCTAGAGAAGCGCAATCCCTTGGGACTCTAGGGCCCTGGGTCTGAGGGACACTGCTGTGTCCCACCCTCCTGCCACCCACTGTCCCGTTAATCCCTGGGCTTGGCTCCTTCCTTGGCTTCTCCCCTGGAAGGCGAGGCTCAAGGGCCTCTCCTATCTGCCTCACCTGGGATGCCTGACAAAG
DddA_183	chr11	7821780	7822019	GCCTATGATTCAGTATGGAATTCTAAACAGTGCATTTGTTCAGAATTCTATGTAAATAGTGTATTGCATTTAAGACCCCCAGTGCCATGTCCTTTGACTTCTTTAAGGATAAATTTTACCATGAGTGAACTTCCTATTTCTCCTAAATTCAGACAAAACTTAAATGTCAGGTGTGTTACATATAACACTAAAATGTTTATGACAAAAATGATTAATTGTAAATTCTATCCATACAGGGG
DddA_184	chr13	106680912	106681135	ACCATGTCTGTCACTAACCAGGGAAAAAAAATGTCACTGGGCCAGTAAGCATTAAGCAGAACAATAAGAACTTCCTGGTGCCAAGAGTCAGGACAAATGTGTGAAAGGGAATGAAGGGACATTACCATACTGAGCCTTTCACAGGAAAATGCTAAATAAACCGAGAGATGCTTGTCAATATTTGGATAAGGAAACATGTCTCAGTCTGATTTTTAAGGCACGC
DddA_185	chr9	73538733	73538938	ATTTTCAACCCACTAAAGCTGTAAATCCAAACCAAACGGTGCATTTCTAAAGCAGATGTTTTAGTGTTCTAGACAAAGGTGTGCTACCAAAGTAACATTCTATTAGCATATATAGCTCTATTTCATGAGATATGGCATTATAGGTCTTTTGTTTTGTTTGTTTTGTCAGGTAAATGATCCATGAGTTCATCTGGGAGGTATACAG
DddA_186	chr20	1646150	1646318	TTCATGTCCATTAACAGAGCAAGTGCCCTGAATTCTTGAGCCCCAACACTGACTGCACACCCAATTGTCCCTTCGAGATTCTTGACTTCATGCAATTCAAGGGAGAAGCCTCCCTCCTGGGTGCCCAGGCCCAGATACACTGTGGCCAGAAACAAAACACTGTAGGCT
DddA_187	chr14	72802030	72802207	GCCATGGAAAACAAATTCCTGCTGAGTAGCAAAGAGAGTGGCACCAACAAGTGGCACCATGTGAGTGACAAGAGCAAGCAAATGCTCACACAGGGACAGCTGGGTGTGCAGGGCCATCACAGCTCCCCCTACCCCCACCACCTGAACACTACGAGACAAATGGGACTCCTGGTTTCT
DddA_188	chr7	137996658	137996847	CACTCAGTAAGACATGGAAGCCAGATGGCCTTTCCATCTGGACACCAGGCAGGTCGAATATTCCCCCAACTCCCTACCTACCACTGTCTGGGACCAGTGGTTTCACTTGAAGAACCAACCAGATATAAAACTGTATTAGCATAACCACCAAATGATTTTACAAATAACTTGGCTTTATAGGAATTCTGC
DddA_189	chr11	38564111	38564275	cccgagtaaattctcctttccagttaggattacattagtagaacattttaagaaatattgAGATATATTGGATATATTGGTGTGCTGGGAAAAAAAAATCAGTGAAGATGTATGTATGTATGTAtttatttattttgagatagagtttccttcttgttgcccag
DddA_18	chr5	84357479	84357715	TGGACTGTGAAATTATACAGACACCCTTTAAGGTTCTATATACTTTTAACCCTGCACCCCCTTTCCATATCTCTGTCCCAGAACTTCCATTAGGTTCTTACCTTTCTGTGAATCAAATGCAAGCGAGggctgggtgcagtggctcacgcctgtaatcccagcacgtgggaaggctgaggcaggtggatcacttgaggtcaggacttcgaaaccagcctggatggcatggtgaaacc
DddA_190	chr1	15643495	15643661	TGTCTGATGTTTCTCTACTCCTCCAGGTGCCCAGATGACTATCATGAGCCAAGCTTGTGCAGAAAGGTGTAACATAATGAGACTGGTGGACCGTCGGTGGGCAGGGATTGCCAAAGGAGTGGGCACCCAGAAGATTATTGGAAGGGTACATCTAGGTGAGCAAAAG
DddA_191	chr2	70293758	70293929	CAATGGATTGTTGGCAGTTTTTACATTTCACCTCGCGATATCTCAGCGCCTCGGTCATCGTTGAGCTTCCGGTTATGTCCTCAGCGATTGGCCAGGACGGAGGGGTGCGTCCTCTAGGCACCTTTCTGAATTCCGTTTTCCTTGTACAAAATTGAGATAACGGGTATTCCA
DddA_192	chr22	37064128	37064295	CCCAAGGTATTCTGCATGTGTTCTGCCCACCTGCTCTGGAGACGCTCCCTGCCCACCCAGCTGCTCCGGCTCGTCCTGGCAGGACCCAGGTGGGTGCTCCCCGTCCCTGGTTCCCCTTCTGCCTCATTCACCCACAGACCTGGCAGCAGCGCCCATGTTGGAAAAAC
DddA_194	chr4	113613743	113613989	GCTAGCAAGTTGAAGAATCTGAAAGCTTACCCAACATACAAAATATCATAAATTTAAATCATTTTCATTTCCAAAAATTAACTTTCACATCATGGACATTATGATAACATGGACAAAAAGgtgtgtatgtgtgtgtgtgCgagagagagcgagcgagagagagagagaggaagtggaaatgaatgggcaagggagaagagggaaaagagtaggaaAATTAAACTCCAAGTAGAAACTGTGTCAACA
DddA_195	chr9	72052963	72053147	gtaattctaccacccCAGTTTCAGTTGTAGGTAGGAGGACAAAAGGAGCTATTCCCCAAAGACAGCAAAATGTGATGACTGGAAACTTGGACAAAATGGTGggttttcagctggggatgattttgctctccctttcccagcacatcgggtaatacccagagacattgttattgtcagaactggt
DddA_196	chr1	10617765	10617946	AGACTTGTGTTTTCTCTCCTCTGGCTCCAAGCGAGAGCAGGGCTGGGAGGTCTAGTTTACCACAGCCCACCCCCGTGCCCCCACCCAGCGTACCACGGTCCCCCTCTCCACTTCGCTGAGGCCCCGCTTGGTTCTGCTGTGGCCCCCAGCTTATCGCCAGCTATAGTAGGGCATATATGGG
DddA_198	chr12	2557846	2558026	gttatttccagagcacccagctcagtgcctgtccagtggtgaacgtccatacatgtgtgttgaatgaatgagtGGACAGATGTGtgcagggagaatgtgaattcactcccacaaagcttgtatgtgccaaaaaatattggttatttttcataattgagctaatcttgtttccctagccct
DddA_199	chrX	66918229	66918423	GTAGCAAAGTGGTAGCAGAAGCTGTGTTTGGGACAAAGTATATTTGGGGAAATCTTACAGGTCACTGTCCACTGCCAGAGAATTACAAAATGTTGCTCTCTTCTCAGGCCTAAATCATCGGACAAAATGGTGAGCTGGGAGGGTTACAGCAGTGGGAAATAGGAATCTCTTGCATCCTGTTGTAGCGTGTAAAC
DddA_19	chr9	137398294	137398469	AGACACCCATTCCCCAGCCTCTGCCTGCCTCCGTCTGGATGGCTGCACTGCAGCCCTGCTCACCCTGGACCCCCTTCCCTCTTGTCCCCTGTGCTCCCCGAAGTTCACCTCCTAGTTCTAAGGGAGCACCTTTTCCAGGAGCACCTCAGGCAGAACCGCAAGGGAGGAGCACTGA
DddA_1	chr7	135304894	135305086	cttcaggttgtgcaaaacTCACTCTCTCCTTGGACTGGAAGCTAAATAAACATAAAGGAAGGAACACTGGACTAATAGGTTTGCAGGGAGGGAGGAGAATAAGAAAGATCAAGAGGACCTACAAAGAGAAATTTCCCAAGAAGGTGGTAACCTAAAGAAGCCACTGTGTGAGGTTCTAGGGAATCATGATGG
DddA_200	chr6	41805732	41805959	AGACTCGAGTTCCTGCTGCACCTTGTGCAGCAGCTCGCAGAGAAATTCCTGCGCGTCCTGTTGGTCGTAGCCGCGGAAGGCAGGGATCAGGCTCCACACTGAGTGGAGCATGGCGAAGGGCGACACTAGGGCCCACTTCCCGGACCACATGACTCGGAAGAGGGTGTGCAGTTCACGGCAGAGGGAAATGTGCTTTGAACTCGGCTCCTTGTTCTGGATGAGCTCCA
DddA_201	chr6	148454470	148454643	gtcacaGGTTCCCATAGGAGTGAGAACCTGAGGGCTGACTGGGGGTTCTCTTAGGCAAAAGCAGAGAGGAAGGAAGTTCCTGGTGGAAGAAAGGGTGTGCGAAACCATAGGAGCACAGCATCTTGGGGGAATGGGTGGTGGAGCCCCAGGCCTAGCTGGTGGAAGGCTTTCAG
DddA_202	chr12	41446786	41446997	ACTTCATGGAACAGCCAGACAGTGGATATTATTCCCAATGGCCTAGTTTAGGAACCAAGGGCAAttttttttttttttttttGCTTCAGCATAATCATTGCATACCATTTAGTCAAAGGTAATGTGTTTGATGTCCAGGATGTATTGTAAAAGCCAAATCACAGAAAGATGACTTATAGGACATATTTTGGGGTAATGGGAACAGCTGGAC
DddA_203	chr11	95231368	95231573	CCTTGAATCTCCGGGCAAGTTAAGTTTATCTCCGAGGCTCGGAACTGAAGGGAGGTGGCGGTTAGCTAAGTAGTAGGGTAGCAGGGAACAGTTTGCTCTCCTCTGCCAATAAGAGGACGAGGGTGTGTCATATGCAAATATACTGCCCTCCAAGCCCCACCCCCAAGATAAGCTACGCCCCCTTCTCTAGGTCCCTGCAGAAGTG
DddA_204	chr3	195159390	195159570	tactgactccctagttaatgctcctgtgtttaTTAGCCCCGTCACCTCCAACCCACTCCCAACACAGGCCATAAACTCCTAGAGAGCAGAATGCATTGTGTAATGGACCAAAGGGTGTGCTCAGGACTAACCAGGCACCCAACACAACTAGCTCGTGGAGTATCTGCATATCATCCCATG
DddA_205	chr14	29150491	29150663	TTTAATGCAAGTTCCATTTATGAGACACCTTAAGCAATAGAGAAGTGCAACATTTGTTCACAGGTTTTATTTAGACAAAATGGTATGCACCCCTCTGGTGAACCTAAGCCTTAGAAAGTCTTGGGAATAGAAACCCATGTCCCACCAGTTTATTTAGCTGGAGCTTAGAAGG
DddA_206	chr18	43474383	43474619	GAGATAATTCTGGGCAATGGAAACAGCAATAAAGCACAAATAAGTATGTTACAGTGAAAGAGAACTGGGTGAAAGCTTCCATTTCTGACTAAAGGGCAGATTTGGTGTGCCAACCAATGTCTCAGTTGTGTTGGAAAAAACATAAAAATATTTTAAAGGAAATTTTAAAATGTTTCAACGTATTATATaaaaaagaagggaacttcacaagccaaaattaagggcaggagagattc
DddA_207	chr17	34598499	34598657	TGATTAGAAATGCAGGCCCCAGGGAAGCTCAGCAGGCAGAGGCGGGGCCTACCCAGGACAGCCCTGCCCACCCCTGACAGAAGGCGGGATTGTTCCAGATGAGATAAAGCCCCTTTGTCATCCTCCCTGCACTCCCTTTGATGTGCAGAAGGTGGAAG
DddA_208	chr13	96404636	96404802	AGGGCCAATAAGCCAAGAAGTTGGCAAAAGGCCAATACCTTAAAAGCAGCAAAAACTTCACACTAATCCACAGTAAATCAGAGGACAGTGGTGAGCTGGGGGAAATTAGATCAGATAATAGAATTCTGTGCTAGAAATCCAAAGAAACGCAAGGGCAGGtgatatg
DddA_209	chr5	68230782	68230966	GCTAAAATTGCCAATATGAGGATGACGTTTTATTTTATTTTTCTACAAGCCAGTAGAGCCCTATGTTATGTTCTTCGGAGAGAACCTCTTCCATGTTTTGTTTGGATAAAGAGTGTGCTGGGTGTGCAAGGTGGGTGTTACATGTCCTCGGGTGAGGCAGCTATTGAAAGGCAATCTTATGGCT
DddA_20	chr8	53228182	53228428	ATCTACAGAAGCAAAACACCTTCCTCTCCGTGAATAGAGAGATCTGCGAATCGCTATATGTTCATAAAGAGATGTGGCAAATAAACTAGATCCTGCGAAGGCTACAACCTGGGAGCTAGTTAAAGCCTTTGTGATTCATTAGCACATGAGTTGTGAGCACTGTTACGGGACTAAATGGTATTCAGGGAGTCTGAAAGAGATCATGCCATGACTAATTCCCAGCAAAATGTCTCAGCATCAACTTAG
DddA_210	chr1	1070144	1070324	AGTGCTGTGTTCTCCCTTCTGTGTCTTCGCTGGGACCTGGGGCAAGGGTGGGTGTGGCCCCCACAGCTGGAGTCAGCTTCTGTGGGGCCTTCCCGAGCCCTCCCCACCCTGGACCAGAGGCCCAGCTGGTTGGAGCAGGAAGTACCTGGGCTCTGGGGTCAGGGATGGGAAGGCTGAGGA
DddA_211	chr14	55255039	55255279	GGTTCCAGTTGATTCTTCTCTCATCCTCCTGTCAGGGTTGAGATGTTATAGAGGGGACAGAAGAGCACCAGGACGTACTATGTTGCCTTTCCATCCCTTGCTGTAACTTCATCATCAAAAGCTCCTGACTgtggtgtgctggagctagcactcaggtgctagtgagagcagattgtgcgcatctcttcccagcttcacatcagtagcttgaaactggccatgatgggagtatttacacca
DddA_212	chr20	62392722	62392922	CAAGGGTGGACCCCAGCTGGAGTGGCCAGCACTGCTCCCTGGCCTGCCCTGCACACCGCCACTGTCTGTGCTGCTGCGATCCGGGATGGGGGCACGTCACGCCCCTGGGGCAGCTTTGCCCACAGCCTGCCCCACACGCCCCGAGCCAGGACAGGTGTGCAGCTGCCTGCACCCAGGCCCTGGGAGAGGGCACTCACCAT
DddA_213	chr9	92253334	92253496	CTTTTCCCAACAGCAGTCTGCACTTACCTTTAATCTTCTGCGGTTCATTCTAACATACCAATTGGTCAGAATATCTACAAACTTGACCAGGCGAGGCACCACAGTATAAAGCCTATAAGCTAAAAGTAAGACAAGTCAATCAGGCAGCAAGTGGGTTACCAG
DddA_214	chr1	97328924	97329179	CTCTTTACACCAAAGGGCTTTTTATTGTATGCTTTTGTTTTATTTCACATTTAATTAAAGCTAATAATTTGTTTAAAGTTTGATTAGAGAAAATATTTTCCAAGGTGAGTGAGAAACAACTTCTGAATATTACTTCCTAGATTTTTGGACAATTTGGTAGGATGAACTTAAGCCTAAAGCACCTATTAAACAAGAAGGAAAAGAAGAATAATAGTAAATCTGAATTTTGTTAAGATTTCATGAATAGAAATGAGC
DddA_215	chr20	22690817	22690999	ACCCTGAAGCTTCTCCACCTGAGGGGAACGGGATCAACTGTGCAAACTGCCCAGAAAGCAGGCATGCCAGGGAGCACTTCCTGGACTGTCTGTAGTGAGCTCTGTGGACAATGGGTGTGTTTTTCTCTTTAGGGCTATAGATAAACCACCTGACGGCCAAGCTGTCTGAGCGCTATGTGGTT
DddA_216	chr22	24952869	24953043	GCCAAGTTTCTGCCCGGCCGAGGCCCCGGGAGAAAAGTTGGCAAAGTTGGCCGGGGAAGAGGCGGGGAGCCGGAGGATTTCCCCAGACTCCGGGTCTGCAGGGAGGGAGGATCCCGGTTTGGGAGCCGGGGAATCCGTCTCCCGAGACTTGAGAGTGGATCCCGCGGGAAGATC
DddA_217	chr12	57096205	57096430	CCTAACCTGTGCTCTTACCCAGCCCCCCTCCTGCTCAGCCCCATCACCCTCAGAGAGCTCtgtatgtgtgtgtgcgtgcgtgtgCGCGCTGCAGGTGCAGGCATGTTGGGGTGTGTCTCAGAGCCTGAACTTCCCTTCCAGTCAGTGCTGGAAGGAGGTGGGCAGGGGAATGATAGAAAGGAAGGAGTGGATTGGCTCCACCCACTGTGCATTCTCCTGTTAGTC
DddA_218	chr17	82061564	82061741	TGGTATCAGGCCGTGTGCATGGGGCCCTGGCTGCTGTCCTGGGCCCTGCCCACCTGCGCTCATGACGCCCTGCACACCCGTGTCCCGGAGGCAGCGCTCCACGTCCTGCAGGCACTGGATGTTCCCGTTAGCAAACACAGGGATGGCCACAGCCTTCCTGTTGGCAGAGAAATGCCT
DddA_219	chr1	54745453	54745631	TCAGGGAGTGGTATGCCCAGAGGGGTTTTCCAAAGCTGTGGCAGCCAGAGTACAGGCAGGGCCAGGAGGGCAAAGGGCCTGCATACCAAAGTGGCCTCCTCGTCAAGCTCCCTTGGCTGGCACATGACAAAACACCAGGTTGTAGAAGGTGTAGGCAGAGCCGATGTGGAAGCAGAAG
DddA_21	chr1	97175658	97175835	ACTATACCTTATTTCCCTTATTCAACTGCCACGTTCTATAAGCCTTAGCTCCTACCTAAACCACCTAATGCATACCTCTTAGTCCAAAAAATCATCCTTGAAGCTCATTAGAATCAAGTGCATCTCTTATTAATTGATTCAAAAGTGGGAAAAACCATTTCATATAATTTAGGCTAC
DddA_220	chr18	26863743	26863908	ATGGAAAACGGCTTTTCTCTACGGTCTTTTTGATGGCTTTCTGTTACATGGGCCTATAGGACAGTGTGTCTCACCTTGTGGAGCTTCTCTGGGGAGGGTGGTGGGCAGGGAGTCTGGGAGAGGGAGGACGCCTTCTCCTCCCGTCTATATCCCTCTTGCTGTCAT
DddA_221	chr6	10099288	10099452	TTGTGGCTGATAGTCATGGTGATTGCTTGACCTCGGGCCTTGCAGCTGGCTGGCTTCCAGGAAGCTCCTCTGATGACAAGGTGTGCTGAAGTCTGTGTTCACGGGCACGGCATTCAGGCGCAGAGCGTGGGATGCGGGAGAAAAACCTGCTGCCGTTGCTAATG
DddA_222	chr9	137226782	137226966	TGATTCACCTCCCAACCTCAGCTGGGATGTTTTTCTAGTTTCCCAGGAAATATCTAATTCCTGCACACCTCCTGTCCTGCCTCGGGGCCTGGGCTTCCGGGAGGAGGTGGCCTGGACCAGGCCTTGAGGATGAGGCAGGAGGAGGCTGGGGCCGTGGGTGCTGGGCCGTCTCCTGGTCTGCTGA
DddA_223	chr5	180625180	180625350	CCATGTCTCCACTTCTCAACACCCTTCACTGGCTCCCTAGTGCCTTCAAGCCCTGCCCACCTGGGCGTCCTCCTCTCACCCCCTGCTTGTCTAAATGTCCTGCTGGCATCCCGCTCAGTGGAGGGGAGCACGGCTCAGCAGGTGGCTGggtcctgttgcttacagctgtg
DddA_224	chr9	128685337	128685507	tcagtgctcTAGAGTGCATTTGTGCGCAGCAAAATGTGGGTGAGTCTTCCTAGTTTCCTTCCAGTGAGCTTCCTGGGAGCATTAACAGGACTGGAAGGGATGGAAAGGTGTGAGGGGGTTCATCTAAACCCAAAGAACAGCTCctgctgcttagtaggcactgatggcat
DddA_225	chr1	8465811	8466009	GCCATTCTGCATGACTGAAGCTTCTGCTTTCCCTGAGCAGCAGGGAGGTCACACACTGAGACGCCGGTGGCCCGATGCCCCAGAGCACAAGGCAAATGCTGGTTCCTGCTCACCACTTCGTCCTCGGTCCAGCACTTCTCGATGAGCTTGGGCACAGGCTTCTTCACCAGGCGCTGCAGGGCTTTGCCAGCATCGTAA
DddA_226	chr8	29027170	29027380	GTCATCTGTAGTGTATGTCTGAAATATCTGCATATGCAAATAATGTGATTCTACAATGCTCAAACGTGATTCTGCAAACCTAACTGTCCATTTGTTCATTCATTCAATGAAGTACTTACGGGCTGTGAGGCAAAGTGCTAGGGATAGAAAGAACAGATACATTTAAGGGTGAGAAGAGTGAAAGGAGTAGATCTGAAGAGAAGGTTTTTG
DddA_227	chr6	147093051	147093224	ATTGTCATCGAGGAGAGTCATTAATTCAGCACACTTTTGTCTATCTCTCTGTGGACAGCACACCTTTGTCCATCTCTCTGCTATGCGTCATGGGTAAGCAGAGAGAAGCCCTGCTGTCTAGTGGCTTCAAACAAATGATCATACTAGTGAACACAGAAATATTTCAACAggcc
DddA_228	chr7	140834496	140834736	CCTCTATTTGCATGACCTCTGAGTATGAAGTAATAATATATTAATTTTCAACAACTGATCTGTCTGAAAAATACAAAGAAACAGCAAAATGGTGATATTAAAACTGACTCACCACTGTCCTCTGTTTGTTGGGCAGGAAGACTCTAACGATAGGTTTTTGTGGTGACTTGGGGTTGCTCCGTGCCACATCTGTGGGATTTTGAAAAACTGAAAGAGATGAAGGTAGCACTGAAAGGCTAG
DddA_229	chr11	109521839	109522088	AGCTTTATAGAGAATGCTGTTGACCTCTGATCAGGCCTGGGTCAGAGTCTAACCTCTGTGTCCTCTGGTCAATAGATTCAGCCCCTGTTCTTATCCAGAGTGGCACATACAGTAAACATCATTCCATTTACTTGTAAACTTGACAAATGGTGTGCAGCGAATTTAGCTTCCAAATGTATTTGGTTTCATGTTAAAGATATAAAATATATTATTGAAAATTGGGATTTTCTGAATTCTGCTTTTCATTCT
DddA_22	chr16	58283217	58283387	GATTCTACATGTGGGAATTGTGGCTTTGAAGACCTCTGGACATGAGAACATATTTCCAAGACAGAGGATTCTATGGGGACGGGTCACCATTAAATGGTGTGCAAGCATAATTCTGTTCAAAAATGAAGGCATGTTTAGAGGTGTGTCACAGTTAAAAACCAACCTGAACT
DddA_230	chr3	184590648	184590840	caaagaaagcacAAATGCCTTCAAGAAATAATAAAATATGTAGATTTCATTTTTGGTAGGGGAAGATAAACTAAGGAAGCTTCACTTTGTGTCTGTTTAGGAAGAAGTGTGAGTTTGGTGTGCGGGGATGATGGCATCATGGTCTAGGGTCCCCATGGCCTCTGGGCATTAGCACAGCCTCATAGGGTTCTC
DddA_231	chr13	37107783	37108021	ggctcttccttaaatgctgtttgctccatgaaaccttttccaatctcctcaaccaaatataaatactctttttaaacccaaacaacactttgcttaaactcTTGCATCCCCTCCTACCCTTTTGTCCAAAATTTTTCCATAAAAGATGTGCAACAAATAGTTTTTAAAATGGAAGTAAATTGAACTACTGTATTTCATAAAGTTTTGTGGACAGTGTGTGGGGTTGATGCATTCTTTA
DddA_232	chr4	26207765	26207935	CATCACAGAAAAGTCAGGCAAGTCATGACTCTGCACTTGGACACAGCAATGGGATTCTGGAAACCACAACAACACACCAAATGCATGAGCCGTCAGGAGGCCAGGAACCGAGAAGCTCATTTTGAGCAGAGACTTGTTGTGGCAGCACTGACAGctcacacctgtataga
DddA_233	chr6	84153188	84153362	AGAATCCATGTAATGCCAAACACCTGTTAAACGTTTCATTAGTTGCTGAAGCCCTGCACACTACTGGGTCCTACCTAATCCTTTATTCAGGTACTCATTATACATTCTGATGTCTACAATTCTGTTTCTTGAGTGAGTCAAATGTATTGAAGTCCTAGTCTTTCAGGGCATAAC
DddA_234	chr3	132781516	132781714	tgcatgttctgcacttgtattctggaacttaaagtaaaattaaaaaaaaTCACATAGCAAGAGCATACTACAGAGCTTCACTGTGCAACCTATTGGATCATATGGTAAGCATGGCCAATGGTGCTATTTATATGGTATAGTACAGTTCCTTAAAATTTGGAAAGTCTATAATCCACATGTCACTAAAGGGGTTTAACC
DddA_237	chr3	96727113	96727280	AACCTGGATTTTCTGCCAAACCTCCACACTATGCATACAAGGAACAAATCCTGACACACCGATTTGTCCAGCCACAACACAAATGGAACAATGTGCACACTGGAAAGGGGCTAAAGTTATTAGTCCACCACTGATATATACAAGACCCTGGAATGACTTCAACACTG
DddA_238	chr12	49949274	49949436	ccagctcagccactaacctgctggagcaccctagataagtcactcccctccctgggcctATACTCACCCCTCCTGCCCACCCCACATCCCCATGATACAACACAAAGCGCTCCACTCCAGTCTCCAATCTCTCCCAGATTTCTGTTCCTGCGACTGTGACTT
DddA_239	chr7	29095125	29095308	GAAGTCTCTGTCACGCACTGTGAAAACAAAGAAGAGGGGTGAGATAGAGTCGTGGACAAGCATTCCACCGAGGCCTCATGGTGGTCAGAAGCCCAACACACCCCACGGTCCTCATGAGCTGTTGGCGTACCCTCTAACAGTGCTGCACACTCTCATGGTGGGGAACAGGCACCTGCACCTTTA
DddA_23	chr4	7356942	7357173	CTTGGCCAGACCTTTTATCTCCCCTTTTCTCATCTCATCCTTCCCAATGAGCAGAGCAGAGGAGCCTCACTGTAGAGCTGGGGACGGTGGGCTGCAGGGAGGGGCTGGAGCTGGACTTGCACCCTGTCTCCTTCCCTGCTCACTACGGCCTGGGGTCCGGCTGGAGCTCTTGCTGGGCCCAGGTGGTGCAGCCACACTTCCTCCTCCACCCGTGACCTTGAGTGTACAGCT
DddA_240	chr14	101600991	101601162	CCTCTGTGCCATGTCCCTCCACCCCTGGTTCCCAGGCCTCTCACATGTGAACAGGAGTGCCCAGAGCAGAGCATCTGGCCGGGAGGACTCAGAGGGTGTGCAGGCCCATTACTGGAGTGGGACGCCATGGGGTGGCTGCAAGTTTGAGCAAAGCCTGAAGCCCAGCAAGTG
DddA_241	chr17	49967248	49967450	ATAGACTTGCTCTTCCTCCTTGCAGGACACCTGACTGAACTTCAACCACCCCTGCACACCCATTTGATTGATTTTGTCTAAGGAGGCTTGGGCTCCATTCCCCAGCCAGTGTTTTCTCCTATTCTTCCAGGCTGCTGcctcctcctcctcctcctcctcatcctcctccttcttttttcgacatagagtctcactcggtcag
DddA_242	chr6	96699699	96699928	TCCTTTCACCTAATGTATGTCACCCGTGTTTTTCACACCTCTGCTCCTCTGCCTTCCTCATCTGAACACCATTTTGTCCATGAGTCTCTTGGTTCTACTGTACTGGAAGTTGCTCAGCAGGCACTGCCACTGCCCAGACCCTGGAGGGCCTGATGGTGTCCAGCTTCAAAGGCACCTGGGAGGCCCTGGGAGAATAGTCTGTCTGCCCAGTCTAGTTTATAATCTGCTG
DddA_243	chr18	33632969	33633189	GAATCTGATTCCTATCCTATTCGCTCTTCTACTCCTCGCTCTGGAATCACGTTCCTGCACACCACATTCAGTTCTGTCCATTTGTGCTTCCCTTGTGCTGCTCCTCCCACGTGGTATGGCCTTTTCATCTCCACCCCTGGAGTGAATTAGCAAAAATTTAAAGATTGATACTATCCGTCATTAACTAGTTACTTTCATtagaaggtaatttggaagtagc
DddA_244	chr5	1457679	1457900	atgacatagtgcctcgaactgtggaccaagacatggcaccatttcatagccagaataatgtctgtaatgtcaatgggtggaattaggactggccctgctcaccaccacATCCAACACTTACTGCAGGGTGGCTGGTGCTGCTGTTCAGAAGATCCTTCACCTCCTTTGAGGGGCTCCCTTgcaggactgtacgtctctggctgttgaattcagctgtgacc
DddA_245	chr1	197146637	197146797	GAGGAGCCAAACAAGTATGGCGTTTTGACTCTGTTTAAACTTGCCGCCTCCACCAATGAGGACCTCCGGGCACCGCCCTCCTCGTCACGGGACCAATCGGTGAGCAGCATCCCCTGGCCAATGAGACGGCGGCGCTTCATTTGAATGATTGCATCCGGCC
DddA_247	chr4	154328541	154328720	GTGGTTGCTATGGCTTAAAATATGCTTAAAATAAGTATGAACCTTTAATTCAGAAAACAAAACTCATGCAGGACATACCAATTATCAGGAGCTGTCCTGCAATGTTGAAATGCACATGTGAAGTTCAACTACATGTTTAGAGTCCAACTGCCCAATTAAGCCACAGGACATTTTAATGA
DddA_248	chr6	73174585	73174745	TGAAGCTGACAAACGACTTTACACTGGTACCATTGGCTAATTCTATCCCCTCCTCCCACCCTCCCTGAAGCTGCTAGGGAGAGGTAGTCCAAGAAACAGGACAGCCTctgtacatccttgagcaactcatattccctcttcaagcctctgtttcctcact
DddA_249	chr13	26527244	26527421	AATTTGCTGCTTCCTCAACCTGCCTCTATCCCCAGCCATCCCCGACCCCCTGCACACCATGCTGGTCCAGAcctccttgctggtgcccacgctgtctcttggcctggaatccctctccccacttcatctgggcaagcccattcatctcataagactgcccggatgtcatctcctcta
DddA_250	chr20	7885698	7885883	CAGTTACCTGGAAAGCTAAGCCCCAAACGATTGGTCTCCCCACAAACACAGCCTTGGCGCCAAGAGCCAGAGCTTTCAGAACATCAGTGCCTTTCCGCACACCCCCGTCCAGGAAGACTTCCACCTTCCCTTCCACAGCCTCCACAATTTCTGGCAGAACATCAATCTGGGGAAAGAAAAGTTCA
DddA_251	chr7	22402441	22402602	CAAGCTCTGGTAACTCTCACCCTACTGAAGGAACAAGGTGCCTGGCTGGTGCCTCACTCAGTGAGGCCACAGATGGGAAGATGACAAAATGGTGTGCCACCAGCTTGTCCTAAAAACAGACAGGAAGTTTGTCTTGGCAGGAAGTGGTTCTGTACACTCAA
DddA_252	chr8	28193331	28193521	TTCTCTATCCTGCCTTCACTACCGTCACCCAGATGTGCAGCTTTATCTCCTTTGTCTCTACACACCTAATTCCCCTCTTGTCCACCTGGAAAATGTCTCATCATTCAGGGGAACAAACGACTATTTGTTGAGCCTCCACCAGGCCCTGGACTCTGCCTCAGGTCCTTCACCTTCCTCATCTTGGGATATC
DddA_253	chr8	41292042	41292206	CTTCCCACTCATAACGCAACTTCAAAAGCAACACACCCCAGGCAGAATTACACCACTAAAAACTTCCACTCCTGGACTCAGGTGTGCAGGTAAGAGCTATCTATAGCCAACAGAGTTTTCACCTTCCTTACCCAGGGCTTAACTCGGGTTCAGAGCACTTGGAG
DddA_254	chr12	51423477	51423664	ACACTAAAACGCAGAGACTAGACAGGAGGCTTATACAGGACATCAGAAATACAATTCTGCTTCAGGGATACTGAAGCCCAACCTTGTTTCCAATTTCAGGACCAACACAAAGGATGGTAAGCAGGGGTGGAAAGTTTTAACATGTATCAGACTACCTTCCCCAACTGTAGCTTCTTTAGGGGCTGAG
DddA_255	chr1	18876354	18876583	ATGCAGGGCTCCACAAAGTAGCCCACGGAGTCATCACACTTGCCCCCGGCCAGGATGGTGAGGCTGGGTGAGGAGCGTGCGTGCTCCAGCCACTTCTTGATACGGGCAAAGGACTGGGGTGGGCAGGGAGGAGGGAGGTCTAAGAGGCTGGGAAGGCATCCCTGCGGCAGCCCCCACAACACACTCACCCCGAAACACCTGCACCTGAAGGGCCCAACTCCTGAAACAG
DddA_256	chr20	17948485	17948679	CATATTTGTTCAGGGCAATGCAGACAAAGCATGTTTCATTCCCAAAGGTTATTCTGCTTACCATTTTGTCCACATATACATATAACGCTTCACGGCTCAAAGGCTGCAGGGATACTTGCAATTCAATAAAAACTCCCAAATCTTCTTTGCCCCAGAAACAGCCCTTTCTGCATGTTATGTCCCACATCAATGAC
DddA_257	chr8	105141756	105142005	ccagcTCCTCAGTATCTTTTATCTAGGAACTTCAAAGGGGTAGGTTTTATCATAGTAGGAGTGCATTTAAGAAGCTAGGTCAAAGAGAAGCTAAATACGTTTTCTGGGGACTAAATGGTAGGAAGGTGGTAGAAATTAAATAGTATTGGATGGCCAAATTATCCCAACTGTATTCCCCTATTTCATGTGGCTGTACTCCAAAATCCCTAGTAAATTATATTCTGCTCTGAGAAATCTGTGGTTTCCTTA
DddA_258	chr19	7636902	7637125	TCTGTGAGCGTGTCGTCGAGGTGTGCACCTCCAGCGACTTCGTGCTCGGCAGCGCGGACGCACCTGCCCGTCCTCCCCGCCAGGGACTCAACTTCCTGGGCCTGGGCGAGAACCGACGGCGGGGAGGGGCCAGGTGCGCAGGGGGCGGGGACAGGGCCCGCGGGGCGGGGTCCACGTGGGTGACGCGCGGGGCCACGCCCCCACCTTGGGACACACCCGGAAG
DddA_259	chr2	26730023	26730205	TTCAGCCTCTTCTCTTCTTGGCCAGGAGGCAGCAGCTCTGAATGGGCCCCTGAGGCTGCACAGGGGCCTTTGTCACTGGGGCGCATGCTTACAAACAGTGCAGTTCTTGGGACCGAGGTAAGCAGGGCTGGGTCTCATGGCAGAAAGGCCAGGATCTGGGGCTCTAGGAATTTGGGAATTGG
DddA_25	chr21	41728539	41728712	TTTCCGACGAGCAGCACCTGCCCTGGGCACTCCCCAGCTTGCCCTCCTTCTCCTCGGCAGATGGGGCTTCCTGCTGATTCTTCCTGCAGGACAGTCAGGTGTGTGAGGGCGGGCCCTCCAGCCTGGGCACCTCCTCATGCGGCTCCCTTGGTGAGCCGCCATCACACAGAAGG
DddA_260	chr13	114025225	114025449	CCTAACCTCTGAGCTTGCACTTCCTGATTGGTAAACTGAGGTGAAGATCACGCAGGGGCAGTTCTCTGCTTCGGGTTGAGGGCTGCTGACGCCTCCTCCTTCCTGACCTACACACCACTGTCCAAAAATTTGCTTCCCCccaacttccccatctcacaaaactcaggtcaggcaatgcctcctccaggaagcccccagtgcccctgcctcatgccctctctgca
DddA_261	chr17	82957115	82957282	CAGCTGTCCCTCAGCCCCGGAGCAGGTGGTTGACCCCAAGGGTGACACCATGCGGCCCTGCACACCTGAGAGTCCTCGTGGCAATAGAAGCCTTTCCTGATCTTGTTCTCGTCCACGTCACAGAATGCCACCACCTGGGGACAAGCACAGAAGGGCAGCTCTGGACA
DddA_262	chr18	29246230	29246421	TGTCAGACCAGTCCTTTAACTACATGCTTAAATTTTCATTCAAATATGTTTGCCAACATTTGGACTCAACTACAATCTGACACTCTCCTGTGCACACCAGTTCGTCCTGCAGAGGATAACCTTCATACATTTCCACTCCATTTACTGTGGAGGACAAACCGCTGTGCACAGTTTGGTGTGCACATTTTATT
DddA_263	chr3	33886104	33886270	TGATTCTAGCTCTGCAGGACTCCTGGCTATTCTCCCAGAGGGCCCTGGTGCTTCCTCCGCCTGGGTCAGTCCTGGGTGTGCTGGAATTCTAAGCTGCAAGATCAATTTCTGCTTGTGGTCTCAGAACTTGTTTCATTTATTTATGGACATGCCCACACTTGATTTT
DddA_264	chr17	73782776	73782956	TAGCCATGTGGTCTGGATTCCTCCCACACATCCTGTTCCCTTCAGTCCCCAGGCTCTCCCTACCCACCTCTGCTTGTCCCCACATCCTCTGCATACTATGAGGAAGCACCACCcacagcctctggaagcaggatgcttggcttcagatcctaccaccttgggcacatcactttacctctg
DddA_266	chr5	137215957	137216119	ctgcggttcaatccaggtTCAAAGTCAAAGCCTGGCCCCTCTTTTACAGAAGCAAATGATCCAGGGGGCATACCAAATGTCCAATGAAAGGATGGCTCATCATGTAATGCTCCCTATGACATGAGTTCTGAAGAGAGTAAGGATGATCAGGCAATCCATGGC
DddA_267	chr1	4612337	4612568	ACCAAGGTCAGAATCTTCTCAGCAGAGCCTGGTGCTCCTGGGCATTCCTGGGCTGCCAGGGTGTGTATGCTTTTCAGAAACAGTCAGGAGCACACCTCCGTCCAGAAGCCCATATCAGGAAGGCTTCCCCTGAGGATGCAAAGGGCTCCTGGGCTGATGTCTCTTTCTTTTCTGAGGGTTCAGTACGATGATCCCATCCCCTAGACACACCATCACCATCAGAGAAGCTTG
DddA_268	chr1	119033053	119033261	ACTTCTCAATCACAGCATCTGCCACGGCCAGCTTGTAGCGAGCAGTGTTCATGCCCGCGCTGCGGCGCACCACTTCCTCCACGGAGAGCCCCGTCACCGCGGCATGCACCGCCACTATGTTGGACACGCCAGCGCGGCCAGCCGGGTCATAGGTGACCTCCGAGGTGAAGTCTGTCACAGCCTTGCGGAATTTCTGCACTATCTCCTC
DddA_269	chr7	67788771	67789019	GAGTCCATTTTCTCCTTCTTAAGCGTTCTTGCTAAAAAAATTAAAAAATAAGATAAAAATCCTGGGGTTGGCTGGGTTTCCAGATCCTTGCTAGCCCTGCTGGCTGCACAGGGGGGCAGTAGCACACCACCGTCCTGCTTCGGAGCACCCACGGGAGCTGGTGGATAAATCCGGAGTCTTCGCTGGGAATTTTAACTCTCGTTAGCTATTTTCCATTTCATAGCTATCGGTGAGAAACATCACTTAAG
DddA_26	chr7	51658043	51658224	GTAAGAAGGCAACACTTGATCTACTTTCAGTGTGGAAGGGTGTTTGGACATCCAAAGATTTAGGAACCTAAGTGAACACACCATTTTCTCCAAACAGTGATTCAAAAGTGCACCTACGTTTTTGGTTGGATTTAAATCTATTCCCAAGAACAATGCCACACATTACACTGGTTTTCTTAGA
DddA_270	chr19	19004756	19004971	AATAACCTGACCAGTCTCTACGCGGCTATGGCTTGATGGTGCAGCCTCTCAATGATAGAAAATTTGAGGAGTACTAGTAACTTAATAAGGAGCTAGAATTCAAGAAGCCTAACTGCTTTCCAGGGGACAGAGGCGGACGAACAAGGTATGCAGGGCTTGGGAAAATGCTGGAATAGAGATCTGGCTTGAGACCCATCTCACCCTTTCTGGTTACA
DddA_271	chr3	183187683	183187925	gtctcaatctcttgacctcctgatcctcccgcctcggcctcccaaagtgctgggattacaggcgtgagccaccgcgcccagccCTTTATTTTTACTGTAAGCTGCCAGTAAACAGCACACCCACCTGTCTGCTGACTGTCCCATCTGGAAGTTGTGTAGGTCCTTACTGAATCTTACCTTCTTCCCTTCCCCTACCCAGACCCCATCCCAGCTGGCACGTGGAATCCTTTCCCTTTctcctc
DddA_272	chrY	8625650	8625833	CGTTCTCCTGCATTAAAGGTGAAGAGAGATGACACAGAAGTTGCTTCCAAGTGGATCCCTGCATTCCTTTAATTGCACACTGTCCACATCATGGCCTGATGTTCGGGTGGAAGTTCTACAAAGTGCAGGGAACATTTGGAGTTCAAACTGTGGCCATCCTGGCAAACACCAGATTTGAGAGCT
DddA_274	chr17	50149862	50150069	CTTCTCGAAGACGGCGCTGAGCTGGCTGACCGTGGGGGACACGGCGTCAGCGTCCAGCTTGTCCAGCGCCTCGGTGCTGCCGTTGAAGCGCACCACGACGTCCAGCTTCCGGTCCTGCAGgccggcgcgctcctgcctcagcagccgccgcgccgcggcctccttgtcgccgcctgcggccgcTGGGGCGCTCCGTTCGAACAGCTT
DddA_275	chr15	40274441	40274679	GCATCTACGCACAAGTTCGCATGTGCGCTCCGACAAGTCGCCTCCCACGGCTGTGGCAGGAGAGTTGCTGCTTGGCAGAAGGGTTGCTGCTTGGCAGGCACTGGTCGGAAGCCCAGTGGGGCCCATGAGCAGGGAAAGCCAGGACACCAGCAATCCCTGCTGTCCAGGGAGGGATCCGGAGAAGCTTCACTGAGCACAAACCCTTCTAACCCGTGTCGGGAGATCCATACCATGATTC
DddA_276	chr1	165854219	165854402	GTCTGTGTGATCTCACACAAAAAGACTGTCTGGGAGTTGGAAACCACTCCTGCCTGTGTGTTACTTCCTGCTGCTGGACGTATGTGTGGTATTTGGTGTTGCCACACTAGGTGGGGGATGGAGAACAAATTATGTCTGCTCCTTGGATATTAGTTAACCTCATTCAGATGATTCTTGGGTGTC
DddA_278	chr5	90728640	90728814	GGGTTTTGTATTTCAACATTTCCTTCAGGTCTTCAGGTGGAATGGAGGAAGCTTCGTGTTGCATCAAAAACTCCCTGTCCGAGGTGTGCTGACCGTGGCCTTGTTCAACAAGGGAGGCTCTGTGTTCTTAGCCATTTCCCAGGCTAATGCCAGGCTAAACTCCCTTTTATTCAG
DddA_279	chr7	151871921	151872124	GAGGCCACCAAATGACCCCAGTCACAGGCCAGCCAGGGCCACAGTGTCTTTCAAGAGTTATTACTCCTCAGAATCCAAGATGTCCTTGGCAGTGGCAGTCCCTGCACACCACAGTCCTCTGAGGCTGGGGTGAGGAAGCAAATGTGATTCCCCATGGACGTGCTGCCCTCTGCTGAGACACACCCGGGCTATGACCAGACTCA
DddA_27	chr18	57636432	57636609	GCTTTCCACTGTTTTGACACGACTTTAAGATGTTATCCAGACTCTTCTGAGCGCAAAGAATATGTGTCTGCATATAAATGGCCTAACAAAACACACCACTCTGTCTATAGCCATGAACAGGAAGTCCCCATCTCTGGGCACTGCCAGTCACCCAAGAGGACAATGTGAAGAGCTGGG
DddA_280	chr10	5530538	5530709	GAACATCTGAAGGGTGAATAGCAGGTGGGCCTAGGCCTCAGAGAGCCAACTGGGTGGCCCTGCACACCTTGGGGAGCTGAACATCCAGGGAGTGACTTCCTGAAGACTGACCACATGTGGCCCTGCTGGCCCATGGTGAAATTCATCTCCTGTCATCACTAGCCAAACCAG
DddA_281	chr2	16033167	16033330	TTGACCATGACCTCCTGATAGACTGCAGCTCTGGACACCAGATTTGCCCATACCACTCTTTAGCAGGACCTACCTTTGTCCCTCATAAACTCCCTAGCAGCATGGGGAAGCTCCACCATCCTCCAGAATGGTTTGCCTGGTCTGTGCAAGTAGCtttctttct
DddA_282	chr2	2168148	2168353	TAGATCTATGAGTAACTCTGCAGAACGGTGTGGGCTCAACAGGAGGAGGAAGCACAGGCATCCCAGAGGCTCCAGGTCAGAGGGATGTGCAGTAAAAAAGACGGAAGTTTGTGTGATGAGGGTGTGCATTGTGTTTCATTTAAAAGAGTACTACGTGTGCATGCTAGGAAGCCAAGTGACAAGTCATAGCCGAACATAAAAAGTA
DddA_283	chr3	198046022	198046216	GTCACTCCTGCTTGCCACCAAATGTGCACATAGGCTGTCCCCCTTGTCCAGCCCATCCTGCTGGACAGGATGGAGGAAGTCAGGGAACATACACGGTGGACAGCTGGGGTGCAGGGAGAGGCAGGTGCATGCTGGGAGGTCAGACCCTGTGAGGGCTGTGGGGGCATCAGGTGGAGTGGACTCAGGTGCACCCT
DddA_284	chr16	2457408	2457636	TAGTCAGACACCACTTGAGCCCCTGCCCACATCTGCTGGTTTGGGGCTTCAGTGGGGAGCTGACAGCTGTGAGCACACCACTGTCCCCTCATCCACCTCGGCCTGCATGGGGCACCCACTTCCTTCTGGGTGGGGCTTCCATGGTAAGGGGGCCTGCGTCCCTGCACACTGCGAGGACTGCCTTGGCCACAGGCCCACTCCCTACGACACGTGACTCGTTTTAGAGCT
DddA_286	chr2	85647603	85647829	agctgtgattacaccactgtagtccagcctgggtgacagagtgagaccctgtctcaaaaaaaaaaaaaaacaaaaaaacaacaaacaaaaaacaGTGCTTTAAAAAAATTCCCAACAGGAATTGAGTTTGCCATGATTGACACACCAAAAGTCCTATTAATTGAATCATGGCCAGAAGAAGTCATGTACCCTCTTCTTTATGACTGTTGCTGGATGATGTCTAGTG
DddA_287	chr7	14073759	14074003	CCTTCCACTTCCTCATATGAAACTTCAAGATAATAAAAGAGGCAACTATTCAGAGTCTAATTACATCGAAGGGAAGTCCTGGGATGGCTGATTAAAATTGGTATGCAAAAGGAGGAAACTGATAGTGTGATCACCTGAAGCTTGGTGGAATTTCATAGGAAATTGTGGGACTCATAACCATCTCTCCTCAAATACCCCCTGATGTTAAAAATATCGAGAAAGATATGCTCATCTTATTTGCACC
DddA_288	chr8	7041418	7041604	ACAGATGAGGATTTGGAATATGGCCTGAACCAGCCTCCTGGGAACCTGGGGTCCAACTATAAAAACAAATCAAAGCTGTTTGGACAAACAGGTGTGTTGGAGAATGCCCGGGTGAGAGGAGTACCACCTCGGCTTGTGTTGCTAAGCAGGGCAGGTTTGTTGGACTTTCCGGAATTAAGGATGTAC
DddA_289	chr9	8622226	8622452	TCTCAAAACCGAACCAAAGTATATCCCAAATCTTCCTACAAATGAAATACAATTTTTCTCTCAGAACATTTTTACTCATCAGGACAAAAAGGTGAGCTTAATTCTTCTGTCAGCTGAGGCTTCATGTGTCAAACACATCTTACATTTCAACAAACCTTACTGTCATATTGATGGAATATTCAAGGAGACATTAGTTCTTACGGCAAGTACTAGCTTGAAAAGGTGT
DddA_28	chr19	13412831	13413056	TGTTTGGTAGAAAGGGTCCACTGATTTAAAAAGATTTGAAGACTACTTTGGTAGGCATTTCTGAAGTGGGACATGTTATGGTGTGACTTAAATATTAGGACAAAATGGTGTGGTTGGAAGTTCAGAAAGTGGGTTAGgaccaggtgtgggggctcacgcctgtaatcccaaggctttgggaggcacaggcaagaggactgcttgagcctagaagcttgagaccag
DddA_290	chr10	126235193	126235373	CCTCAGGTGACCCATCAGGAAGCCACCCCCCAGGGAGGGACCTGGCCTGACTGACCGGTGACCACGGCCTTGAGGGAGAGTGGGCTTAGTCACCGGATGAACCTCAGGCCTGGGTGTGTCGGAGGAGGCTCCATTGCCTCCAGGCAGCAACACAACAAAAGCACAAACCTGGCTACTCCA
DddA_291	chr17	81429100	81429272	GCATCTCCCGCTGTCCGTGTCAGGTGGGGGTGGGCACGTGTGCGGGACAGTGGGCTGGGTGGACCAGCACGGGTGGAGGCGGGACAAGGGGGTGCAGGGCGTGGCCTCTGAGCCGCCCGCCTGGGCCCCAGAATGCAAGGCCCACCCGGGGCTGAGGATGGGTGTGGGTGCC
DddA_292	chr1	87765772	87765972	AGATGCCTTTAACATGCCTTAGAATGACATGAGTATTTATAAGTGACTGGCTATGTTTATTAAGCTTCCTGTAATGCAGGAAACATGACTATGAATGTTTCATGGTGTGCTCTTGTGAAACAGCAATTTTTCAGTGAATCCCCCTACTTCCCAGCTCCCCAGGGACAAATAAAACTTTCCTAGTCAGTGTTGGATGTAGG
DddA_294	chr17	35806897	35807110	AGTTGATTGAAATCACAGGTTTGGCAGGACAAGATAGAGTTAGTGCAGGTCCTGATGCACGGGTGGCAGCAGGTCAGCAGACACGCAGCCTCTGAGACTATCTACAGAATTTTATCAGGACAAATGGTGTGAGGGTTGGTACATTAGTAGGGGAAGACAAATACAGAAACAAATAGTATGAAGACAACAAGAAACTTTTTggaacatggatgg
DddA_295	chr4	184238595	184238769	agacactATTAAAATGGCAGACTCCACTCTGTATCTCTGGCCCCACCCACTGTCCCCATCAGTGGAGGAGATAAAAATCTTGGCACACCACAGTCCACtgtgccccagagaagctctcatatattcgcttgcacaaggagacaggcacatggagatttattgcagcagtgtttg
DddA_296	chr5	117940484	117940673	TTTCCTTAAAACAGTCCATACCATCTGAGGTGAGTTCTGCTTCCTGTCAGGACCTGAATGAGGTGGGGGGAGCTTAGATAAATGGACAAAAGTGGTGAGCAGAGAATATGAAGGTAAAATACCATTTGGGAAAAATGTGTTTAACCAAAGGGTATAATTGTCTCAAACTAGAACAACTGAAGTAAGGAG
DddA_297	chr12	58540777	58541021	CAAGTTAACTAAGCTGCTGGTTCACTACTGCACTTCATAGTTGCCCTCTAAATGATTTTTTTCTGAACTCAGCAAAAGTACAAAGTGTTCCTGCCTGCACCCCAAATTGTCCTTTTAGTGAGGTAGGTTTTTATGTTTTATGCTTTCTATTTTTTGAATTTCAGAGTTATTTTGGAGATCTGACCTAAACATTCCTCTTCTTGAATTGCAAAAGCAATTAGCTTAGCTGCTCACACTCTTAAAG
DddA_298	chr12	12521510	12521757	GAAGAAAGAGTGTCAGATTAGAGAGAGTGTATGATTCATAATATTTACTCCATTAATCTAATTCCATACTTGATGCACTGCTTCATTTGAACAAACAAATAAAAAGGACAAATTGGTATGGCTTCAGAAAAATGTGCTAGTGATAATTCCATTTTACCTCAAAATGTAAAAACTCAAAGAAAACAAAACAAGACATATCATGAATTATAATCACCTAGGGCTCAGAACTAAATGACCTGTAGTATTG
DddA_299	chr5	92803849	92804068	GTATTTCTTGGTCTGTGCTAGTTCTCCTGATTTAGGTACAGCAAATAATTACTTTCCCCACAAAAACAGAAAGACTGAACTTGCTCCAGAAAACAGAATGCACATCCCCAATGACACACAAAATGTTTGGACATGCTGGTGTGCAAAAGGGATCAATTCCATGATTTGTTCCAGAAAAAGTTATCTTAGACTCACAAGTGTGCAAGTTTCATTTTTCTC
DddA_29	chr17	50966568	50966807	CCACTGCTTGACTTCAGAAAAGGTTAATTCATTTTTCAGACTGTATTTATAAAATCCAGTTCACTATACTACGTTAAAAAGCCACCCCAACATGTCTGCATACCGATGGTCCAGACATGGGAAGCTAAGAAGGCAATTCTGTGTTCATCCAAAATGAAGAGTCTACTGTCACTTATTTTAAACTAAGAACTGAGAATAGTGTTATAAAATGCGTGAGCACAGGTACAGAGCAAACTAAC
DddA_300	chr1	27436838	27437023	ACAGAAAGTATTTGACTGGGAAAACTGAGAAAAAGGGCTTACTTGTGATCTAAAAGAGATATTTCCAATTTCATAAAGGAATGACACACCAATTTTGTGCCTACATCCAATCAGTGTAGGGATACTTCTTGTCTTGATATGGCTTTAAGACAGTAGCTGAGGAAACAGAACTTCTAAACTCCAGT
DddA_301	chr2	60505303	60505484	CCCCATTCTTCCAGATTGTTCCAAATGCCTGCTGCAGTAATAACAGCCCCAAAAGAACACACCACTTTGTCAGGACTTGTAGGTGAAATGTGTTGGAGCAGCTGTCAGCTTGGGGAAAATCACTCATCAGGTAGTCAGCCGAGTGAGGCTGCCTTCAGCTGGACAAACACTGCATCCACAC
DddA_302	chr11	29703039	29703217	gcttcctttGGATTGATTGAAAAACTTTAGCATAGTATTTTTAAATATGATGAATTTATTTCATCCTACGCACCTTTTGTCCACTCATGGCTCTATTCAACTCAGTCACATCCCCTTTCTGCTTCCATTATTACAAAATGAAGATTCTTCACTCAACTGAATAAATCACTTTCTTTGC
DddA_303	chr12	58846098	58846283	CATGCCTCCCATATGTCAAAGTTGCCTCAACGAGGGAAGATGAGGGGTGGGAGGCAAGAGGTGTGCGTCCCTAGCAAGGAGTAAGGAAGCTGCCATTGAGTTATGCTTATGAATGACTGAAGACTTGAAGCAGCTCCCAGAGTACGCGCCTTGTCTGGTGGCAGCAGCAGTATGAACCTAGCTTT
DddA_304	chr13	97246082	97246262	TTGTGGAACTTAAATTGGAACTAGCCTCCAAAGTTGGCTGAAATTTCTGTTTGGAATTCAGAATTTGAATGCATACCACTTGTCCCAACTTATAAACAGGACTCTTGTAGTGAAGTTTTTTGGATTGACTAATATAAATTTAAGAACTTTAGCATTTTTGAAAGCCGTTAATAACTGTTG
DddA_305	chr4	187732987	187733169	TTACAAGTACCAAAGGCAGGGGAGCATCGGCAGAGATGGGGTCACAGTGGGTATTCTTTATAAAAATTTTGTCTAATCTGTACCACAGACTTGGAAGAAAGGCTTTGTTGGACATTAAGGTGAGCAGGGCTCATGCCCATACAGGTGGCTAGCTAAGGAAAACGATGCTTCACAGTGTCCTG
DddA_306	chr1	2226748	2226970	CAGCTGAAGGTCACTCAGGTTGCAGCGGCGTGGCCCTCTCGCCTCCGCCCAGCACCCAGGCCAGCTTGGGCACCCCCGGCCCGTGGGGCATGTCCCTCCGCCTCAGGCGAGCACAGACCGAGCCCTGCCCCTCCCCAAACACACCATTGCGTCCCTGCGCCCGCAGGCCTCGCTGGAAGCTGCCTCCCCTGGAGACCACCCGGCCGACTGTCCAACTTCGGG
DddA_307	chr11	65096359	65096596	TGAAGCTTTACTACGGCCTCTCGGAAGGGGAGGCGGCGGGACGCCCCGCGGGGCCCGACCCCCTGGACCCGACTGATCTGAACGGGGCGCACTTCGACCCGGAAGTTTACCTAGACAAGGTGTGTGCGCACGGGGAGTGGGGGGGTGCGGGGAGGGGGGAAGGGAACCAGGCCCCTGCTATATTGCTCCCCCAGATCATGCCTCCGACTTTTTGTGAGGTTCAGGAGAGCAGGTGTT
DddA_308	chr5	878417	878636	GACTTCAAGTCGCCAAATACTGAATTATTCTGCATCGAAAGCGCAGTAGTGGCACTGGAGAGAAAGGTGACTGGGAGGAAGAGGAGAGAGCATCACTGGACTCACTGGAAGGACTCGGTGTGCAGGCCCCACCCCGCTTCTCCAGGGGCTGAGGGACCGCCTGGCTGGCAGCCAGCACCCCAGTCTCACCTCTCTTGCTCTCCACAAAATTCTCACTCC
DddA_30	chr21	19865381	19865601	GACAGCACAAGTGTTAGAGTTTCCAATCCCAATAACAAATAATTTTCAATCATCTAGGGGTCTGCATACCAATCTGTCCTTGATTACATCCCCATATAACTGGAAACACATGTAAAAGTTTTGTGAAATACCACATTCTTTTGACTGGCAATTTTAATTTGATCTTGTGCCATAATTAAACATTACTTCCTATATGGGCCCAACCTAAACTTGACAAAGA
DddA_310	chr9	137626313	137626521	AAAAATGTCTCAGCCTGTGCAACACAGCAAGACCCTAAAATCTGGGACTTCCAGCATGCACCACCATGACCAGCtggtgcgtgcctgaaatcccagctactcaggaggctgaggcaggaggattgcttgagtccgggaggttgaggctgcagtgagccatgatcacaccactgcactccagcctgggtgacagagtgagagagactgt
DddA_311	chr7	63233613	63233796	GAGGCTTCGTACCTTGAACTTCCCCCGGGGGCTGAAGTGCCGCACTTCCTCCACCACGTACTGCAGGAAGAATGGGTGTGCCAAGGCCTCTTCCGCTGTGCAGCAGCTCTGGGGTTGCACCAACAGGAATCGGGAGACCTGGGAGGGAAGGAGAGGGTACCCGAGAAACTTAAGGCAGGTCCC
DddA_312	chr10	102078809	102078992	GAGAGGAATCGCCAGAGTGGAAAGAAAAGGAACCCAGCTGAATGGTCTTGTCCTTGTAAGATAGGACAAAACAGTGTTCAGGGAGCTAGCTTGAATTGACAGAAGGATCTTCCTAGGGGTTTAACCCTGATGGCTTCCCCACCCATATTGGGACACCTCCCATCCTAGAGAACAGTCCCATTT
DddA_313	chr12	57620239	57620431	CCTTGATGTCAGCTCCTAAGAGTCTGGGAAGTGCATTTAAGTCCTGGAGGTTGGACAAGGCCCCCTCCCCACAGCACACCTTTCCATCCACTTCTATCCCAGGCATGGCTTTTGCTCTCCTGGCCTCCGTGCCCCCGGTGTTTGGACTCTACACTTCTTTCTTCCCCGTCCTCATCTACAGCTTGCTAGGTA
DddA_314	chr1	44536912	44537116	TATGAAATGGCAGAGCAAACAGTCCAGGCCCCTCGCTCCCTGCATGCCTCCCCCACCCTCCCTCCCTACCCCTCGGTCCCATTTGCACTCAGTAATTAGTATGCAAATTAGGCCCCGGGACCACACAAGTTCTAGTATATTACAAGGGCTTTATTATGCTCTTGTGAGTACATGATGGAAACGGCCCATGACAGTGTTTATCTC
DddA_315	chr7	57805655	57805846	gcacgtatgaaaatatcacacgtaccctagaaatatgtataattgccatgtatcaataaaaataaaaGGGCCTATTTCTCTTTCCTTCCTCCCTGCATTCCCTCCTGTCCCAGATATGTGTTGTTCCTGGTGCTCTCCTGTCCCTCTTTCAGCCAGCACTGAGCCAGCAGGAAGGATCTCACAGGTCATAT
DddA_316	chr14	88312739	88312918	ACAGATTTACACATAGATGGTGCCCACACAAGACAGGCAAAATAGACACTTCCAGTATTTGAATAATACAAAAAGTTTGGACTGATAGGTATGCTGGGATCTATTATGAGACCATATGTTCATATTATACATAAATCATCATCATGCTCACTGTCTTTCTAGAATAATGTTTCAAGCCG
DddA_317	chr16	910861	911095	CCTAGAAGCCTCACAGGTTAGAAGAGCCACCGTTATTCCCCAAACACCACGCAGAAGAGCTCCACTTACTGCTCCAAGCATGATCCTGAAGATCAGCCACCGGAAGCCCCACAGGACAATCCGGGATGTGGGGGTATGCTGGGGCAGCCTTGACAGCGTCCACAGAGGGCACAGGAAGATCCCCAGGAACCCCGTCTCCAGAAGCTGGGACTCCCATCCTAAAACAACGAGACA
DddA_318	chr3	105867348	105867570	CTGGAGAAACCACAGACAAAGTGAATAGTGTTTCGCACAGGCAACGTCAGACAGAACTTACCACTTTGTCCATGAGCTTCCAAGTCTTCTCCACGGTCCTGCGATCTGCGGCAGCTTGCTTAGGGGGTCCAACTGCATCCTGAATAGCATCAATAATACCCAAAATTCGACCTTTTCGGGGATTTCCTCCTCGACCACCAGGGTTTCTGCCATTCATTGAGT
DddA_319	chr7	101236219	101236413	TTCTGGCCCAAGTTGTACTCAGCTTTTATAGGGTTTTTTTTGGGGGGGGGGCCCGCCGGCCCTGCATACAGTCAGTCCTAGAGAGATGGATGAAAACAGGAAGCCTCTGCCGCTGCCTCAGGAGGGGCTGGGAGTAGTGGGGGCACAGGAGACCCACCCAGGCCCCCTAACTGCTCAGAGCAGCTCCAACATCC
DddA_320	chr17	75705121	75705356	GGAAATAGTTCCCTAAGAGAGTGCCAGGCCCAGCTTGCGCTGCTCGGTGAGTGTCTTGGCCTCCAGAGCTGCCCTCAGTGGCTCGCCTGGGTGCTACCTATTAGGTCCCACGTTAGGGCCCTGAGCACCACTTGTTCCCTGGCAGTGTGGTCTGGGTTCTTCAGGGAGCATCAGTTTGGCTGGGAGACCAAACTGTTATCTCTGGGCCTTGTTCCCTTTGTGACCAGTCTCAGAG
DddA_321	chr1	232340427	232340614	GACACCCTTCTTTCTCCAGTGGAATGGGACATAACTATTGCGCTTGGCTTTCCATCCCTTTCCTCATCCAATCCCTGCCCCTGCCCACCTGATTGTCCGGGACACACAGAGTTCTCAAGGAAGCCTGCCCCTCCTTGAGTGTGTGTGACATAGGATAAGAGAATGTAGCTTTTGCCTGGGAAGTGTC
DddA_322	chr2	237550046	237550265	TACTACACCCGCCCAAGGATGCACTTCCTTCCCGTGCGTAGGACAACGCACAGCGGACGCTGGTTTCAGAGCGCACCAAGCAGGCACTTGCCTCCACGCCTGGGTGTGCCCCCTCCCTGCCCATCTCTGTCCTGTGAAGTCCTCCAGGGCCAAGTATGAAGCCTCTCCCCCGGGGCTCTCCACCGCCTCCCTGCAACACCTGGCACATCAATCCCTCTT
DddA_323	chr20	25309216	25309404	CTCCACTGCCTATGTCTGTCCTGAGCCACTTCCTGGACGAGGAGCTCAGATCCTTTGGAGTCTCTTTGTAACTTCCCCTCCTGCCTCTGCCATGGGGATGGGAGCGAGGCTGGTCGGGACTAATGGTGCCACAGGGTTTGCAGGGATGGTGGACTCTCTAGATCCAGGCATGGGAGTCACCAGGAATA
DddA_324	chr8	88108450	88108643	CTAAGCATTTGTCTATTTTCCCTGACAATGGTTACTATATGTTTCAATTTTAACCTTTTTTCTTCTTTATGTAATATGGAATATCTGGAGGTGCAGCATCCATCCTGAAAAACTGAGGACTGAAAAATCAATTGTGGTATGCAGGGAGTGGTGATTGATAGCGCTGGGATTGAAAGTTTGGCATAAGACTTAC
DddA_325	chr1	33523091	33523332	AACCTCTGGACTCTGAGTCTTCTGTCTTTTAAAATCTTTTCCTTTGCCTATTTcattagcagatgaggatcctcttgctgctcctaggcagGGCCCCACAGAAAACCTCCTCCCAAGTTGCCAGATTGATCCTAGGGGTTTGCACACCCTTTTGTCCTCCTCTTCCCTGCCAGTGATCTGGGAGTCAGGGGAGGAGGTGAGTTTGCTGAACTTACATGGCCATCTAAAGCCCAGTGATCAT
DddA_326	chr12	98784341	98784513	ggaactggaattgaagttggaagatgcctacaacacagtatcacagaagccaaagaggagagggcttagaaggtaggagcaatGCCCCATGCCATGAGGACTAACAAGGCCTAAAATGGTGTGCCTACCACAGTGGCTGGCTCACACAGGAGCTGCTACTTTCATTGGGCTT
DddA_327	chr17	48973810	48973974	aaagaaaaGGGCTGGGCCTCCCTGAAAGAGCAGAATTCCTGAGCTCCTCTGTTTTTCTGCTAGGGGTACATCCCAGAGAAAGGAAGACAGTGGTGAGAAGGGAGGGTTTTCTCTTCCTTTTCCTTGTGTGGGGGCATGAAGGATGGAGCAGTTTCCAGAGTCCC
DddA_328	chr6	162352954	162353200	TGGGTTCCTTATTTCCTAATGAGTAAACAGAAATAGAACTTTCCTATAATTTTCAATGCTGTATTTTATTTTGATTATCTTTACTAGTATGTTGAATGAGAAGTTTTTCACACACCAATGTCCACTGCAAATGTTTTTAGAAGTTCTCACTAAGTGGTGGTAGCAGGCCAATGCCACCATGCTCTCAACCTCATCGTGTGGCAGGTTGATTTAGTCAGCTTCCCATATTTTCCAAGTTCTGCTTTT
DddA_329	chr8	14694364	14694592	TGCATATTCAGATTCTTGTTGCCATCAATTCTAATTGGAAAATTCATTAATATTCTAACGTTGACTTTAGTCTGTGTTTATTATAGTTGTCAAGAACCAGTCCTTCAGGGCTTGCTCACCCCTTAGTCCGAATAAATATAGGTCTTTGGTCTGCAGAGTAAAAATTTGATCCTAGGACTCAATAAACTAGTGGATGATTTGCCTAAATAGAGCCTGCTCTGATAGAAT
DddA_32	chr3	113446134	113446380	CATAACCTATCTAACCAATGGCACAGTCAGAtatggcacacagggataaaatgagaggaaaagtgactggacccagtgctctggctgtcccagaccccacccaagcacaaggactgggggaaccaatagctcagtagatctacaacccattcaaggcacacctgtGTGTCCTGCCGTAAATATATGGGAAGCTCTACCTGAAACCAGTAATTTCCAGTCTTTAAGGACTGTTGAATATCCTATTGA
DddA_330	chr1	238479999	238480225	GCTTCTCCTAACTCTCAGCTTTAAAGTATGGGAGAGGAAGGAGTTAGGGCTATTTGTTAAAAATAGATCAGCATTCTAGATTCAAACCCCTCCCCTTCCTGTATGGAAGGAGAAATGAACAAGAAAGAGACTCTCAGGAAGTTACCAGGATGATGGGgtgtgtgtgtgtgtgtgtgtgtgtgtgtgtgtgtgtgtgtgtAGCAGGAAAGAGACCACTATTAGTCAG
DddA_331	chr7	52270355	52270594	CTTCACAGGAAACAGTACAGATTAGCCAAAATCATGATGCTAACATATGCTATGAGTAACTCGGATATGAGTCTAGTTTAAGAGCGTATGGTCTTTCTTTTTTCCTATCTACAAGGTGCAGGGTTACTTATCCAAAAGAAGTGCTCACCATGGAAAGTAAGTGACCAACTGGTGGGCAGGATTGTGGCATCCACCCGAGTTTCCATTAGGCAATCAATCTTGCTTTTCCTTTTCCTCAC
DddA_332	chr12	66745900	66746081	TCTGTTCAGCAACACCCAATCAGAGATGGGTGGTACTTTGGCTGCTGTGGAGGATACTGAAAGCTTCAAATTTGAAAAGGATAAGTTGGTGTGCTTAAAGTTAGTTCTCAAATATATTAGCTTAGGATATTTCACAAAATGAACACCATAGGAAGGACCAGTGCAGGCAGAAGACAATACA
DddA_333	chr11	14219035	14219211	GAATTTATTATTCCTGCCTTCCATGTCTTTTCATGCTAGGTGGGTGTAGAAAGCCATCCTGCTCACCACTTTGTCCCCCACCCACTGCCACCTATGCTGTCAGCCATTCATCTAACCCACTTAGAAGAACCAGAATGAATATAGATTTCTTCTTTCACACATTAATTTATGGAGCC
DddA_334	chr5	2284512	2284750	GCCTCTAACTCCTGGATATCTCCCCTTGGCTGCTCACCTCAGTGGCTTTTCTCAGAGGAAGGCTCAGAATTTCAGAAGTTGGCTTCACCCCTTCATAGACAATCCAGGGGGGACAAATGGAGGCTTTGGGGTGCAGGGCGCTTGATGAGTTAATTGCACACGAACATAGAAGGTTTGAGCTCCGTACCCACCGGGGCCTGAGCAGACTTCTCCTCCTATTTCCCAGACCTCAGTTTCA
DddA_335	chr6	73371140	73371327	CCAGACTCCACATGATCATCTAGGACTGTGTGGAGGTTCCAGTTTTCTGCCCCTGATCCCACCCCCTCTCACCCTCAATGGTTTCTGAGAAAACTTGACTATCAGGTGTGCAGGGCATACTTACAGGAAAACAAGATTTAGCTATGGCTCTGATGCAATAAACATTTAAAACCTTAACCTggccagg
DddA_336	chr11	77666935	77667106	CAGACATAATCAACAAGGTCAGTCACTCTCAAAAGCTCATCTTCCTCCTCTTCTGGTGCTCCTGCCTCCTGCCCACCACTTGTCCCATTGGAGGCTAGGCTTGCACTGGCTGTGCTGTTGTCCTTGGGGGTCTGAGACTTCTCAGTAGGCTTGCCAATCAAGTTCTCAATG
DddA_337	chr4	168662734	168662908	TAAATGTTTTGAGTTCTTTGCCAGGAAGCTGGTGGAATTATGACCTTTGAGAAACTGAACTAAACAAACATGACTGTAGCACACCCATCTCGTCCAATGTGTGGTGCCAAACTTCAAAACTCTAAGATTCTGTTAGTTTAGACAAGAAGGTGATGCATCTTTAATCAGCTACAT
DddA_338	chr5	178509916	178510075	GAAACCCAGGATGTGACAACTCCTGTAAAGCTCACGGGGGGCTGAGATCAACATTTCCGTCCTTAGTGCTCACCATCTGGTCCTGCACGTAGGAAGTACGCAAAGCCTTCACCATTTACACCAAGAAAGTGCTCTGCACACAGCTTCCTTGTGTCTCTA
DddA_339	chr10	73801180	73801345	CAGGCATACATGCAGGTGACAACCTAGAATTATGGAGCAGGGTGGAGCACTTCCTGGGTGGTCTTGGACCAGAGGGAGGCAGGGCCTGTTTCTGTGCTTTGTACTAAGGCTCATCCTGCACACATCCTCCTCCAGTACATCCACCACCGCTTGATTCACCTGACT
DddA_33	chr3	131940798	131940980	GTAGATGGAGATGTCGGTGTCTTTCTTCTATATATTCAAGCTGACCCTTTTTAGCAGAATAATAGTAAGTAAATCCTGCTTACCAGTTTGTCTGAATATTCAAAACAGTGCATGAAGCTATTTTGTCTTTGGAATTGGTGTTAAAACTAAAGATGCTGTCATGGACTCCGAGGAGTAGGATG
DddA_340	chr7	108810047	108810292	AATGATTCTGTGCTGGAGATAGAAGACAAAATGATGAGGAAAATACTTTTCAACTTTTGTAGTTATAGAATTAAATTCATTTTAGAGGTTTCAAAGCTCCTGGACAAAGAGCATGAATGATGTTTCAGGGCTAATCAACTAAGCAATTGAAAATCCGTGTGGTCTTCCCTGTATTTCCCATCCATTTGAGGTCTGAAAGGGACTTTGTACTCAAAAACCAGTTTTATTTCCTGACCTGTCAACTT
DddA_341	chr1	66764791	66764964	tgcctgTACATAAAAATCCAGCAAATTTGGAATAAACTAAATAACTGCAAAACTAACTTACCTTACCAGACAAATAACATCATCTACTGCTGGGGACAAGTTGGTATGCTTTGCTCTTGAGCATAACACTCATAAAAATATCCATGGATAGTCTTAGGTGGAAAGTTCCCAAG
DddA_342	chr9	132753713	132753884	CATGAAGCCCCTCCATGTTCTCTAGGGAAGGAGACAAGTGGGCAGGAGACAAGTGCTCTCACGCCCCATCCCTGCAGCCTCCTGGAGTGGCACGCAGGTGACAATGGGGACTGCAGGGAGCATGCACGAAGGTCTCCTCTTCgtatttactcatccagtctttccactgcc
DddA_343	chr2	102525303	102525461	AGAGTGCAGGACACCAGAGCAACCTTTTTCTCTGGGTTCAGGGCCCCAAGGCATCTGCCCATAGGGTGCTTCCCTCCACAGTGGGTCAGGGACTGCCACACACTTGGTGTGCTATGAGTCCAGACACAGACCTTATGGTGACCAGGTACTGACCATGC
DddA_344	chr7	69314280	69314441	CCTTGAGGTCTCATCTGGTACACCTTGAGGCAGGGCACAGCCAGTGATGATACGGGCTTTCCTTCATCCCTGCCCACCCAGCCCTCCTGGAGCCTCCTGGTACCAGGAGAAAGTTCAGTCCCTCTCGGACATTTGAGAGACTCTTGCCTTTAAATGGGGAG
DddA_345	chr15	68331525	68331754	CAGAAGGGATGCTCTACTGGTAGGCAACTGCATGTGTGCGCGTCTCGGGGGGAGTGAGGGTCAGGTGCCAGGGACTTCTTGTTGTTTGTTGTTGGGGGAGGATGAGGGTAAGCAGGGAGAGAGTGCCAAAGGGGGTGATGGGAGGGTCCTGAAGGTAAAATGTGCCCTTTTCAAAATTTCCACTTGGGGAAGCATGGCCAGGACAGATTGGCATCCGTTTCTGTGAGAG
DddA_346	chr5	181245709	181245881	CTTGAAGGCCTGGAGAAGAACCTTGGCAATGTCTGCTAGAAAGCCTGCGTAAAGGCAGAAGACAGGCGAGGGAGGGTGGCAGAGCTGCCGGAGGCTGTAGACGCCCAGGTGTGCAGGGAAGGCCAGGATCCCTCCCTGAAACAGCTTGCTCTCCTGGTCCTCTGCAGGTTCC
DddA_347	chr2	235470711	235470951	agattaggaccacattcttagaacgacatttaaccttaagtacttcctgaaagccttatctccaaatacaatcagattgggggttagcatttcaacatatgcattggggtggtggaacacaattcagtccatagcaGTAGCCCTGCCCACCAGGGAAGCTCTTGGACCATCTGAGCCCAGCTTGTCCATGGACATACCACTCCACCAGCCTCTTCTCTGCAGAAAAGCCTATATGATGTG
DddA_348	chr9	92134499	92134737	GCTGACTCAGAATCCTGAGAGTCATGAGAGGTCTGAGGGCAAGGGTGCCGGAGCCCAGGCAAGGGAGAGCAGCTCCTGGAGGAGGAAGCCTTGGAGCTGGGTCATTACAGAGAGCAGAATCCCAGCAGGGTGGCAGGGACCAGAAAGGTGGGCAGGGAGGGGTGGGACTGAGTAAAGCAGGGGGCGGCAGTGATAGGGCTGGGCCCACAGCCGCCCTTCCCCTCTCCAACCTTCTGGT
DddA_349	chr1	202681542	202681782	TTCAGACCAGAGTGTATGATCTTGAGCCCTGAGGGCAAAGGCATGAGCTTGGCCCAGATTCAAAAAGGAACAGAGAGCAGGACCAGCCTAATGATCGGTGGGCAGGGATGTTGTCCTCTGGGTAAGGGGACGGCAGGTCCTCAGATGGCTGCTTGGATGACTCCCCAGCCATAGACATGTGTGGCACCAAGCATCCCCACTCCCCTGCCAGTCTGGGCTAGTAGCACCAATAAATCAGCT
DddA_34	chr6	148961197	148961387	GGAATAGGATCTGTCAACAAATGTCGAAGAAATTGGTAATGCCTGCTATTTTAGGATGACTTAAAAGAGAGCTTCAAAGATGCAGGAGTAATTGTGGTGACTGAAGGACAAAAGGGTATGTTGTTGAACAAAAAACAAAATATGGCCTGACTCTTCTACTCTCTAGTGTATGCACTACTTAGAACCTGTG
DddA_351	chr2	236600469	236600648	CTCTAGGACCAGAATCAGAATCTACTCCATATGCTCACCTGAGCGACTTTTTGACCTGACTGTCCCTGGACACCAGTTTGTCCACTGCTTGTCCGGCAACCTCGGGGATGGCCGAGAAGAGATGGGAACCAAGTTGCTTTGGCAACGCCAGGACAGGGAAGAATGTGGATCTCATTTGT
DddA_352	chr6	33076549	33076728	CTGAGGATTCAGTGCTCACGAAGAATGCCTCTTATTCCCCAGGGTGGAGCAGGAGCCCACATCCCTTGGACAATTAAGGAGAGAAGGGAGGGAGGGGGATAGGTTTTAGCCCCTGAAGGCATTCTCATTAAAGGTACTTCTCCCAGCCTCCCCAGAACTTGGTTAGGGTACTAGAGTGG
DddA_353	chr12	52960762	52960949	AGGCCACCAGTCTAAGTCCAGCAGCCTCCCCTCTCTCCTCATCTTTTTCAGCCTCTGCAGCACTTGACCCTGATGTCCTTCTGCTCTTGACCTGCACACCACTGCGCTCCGCAGTCCTCTCACCTCTGCCTGCTGCACTTCATCCATCTGCCCTTTAAACACAGGCCTTGCAGGCTGTCCTCAGCtt
DddA_354	chr5	6937585	6937752	agaagacatgAGATTCAAGGAAGGCAGAATGGGTAAACAAAGAAACCAGTACGTAAGGAAGGGAGTTGCAGATGGGGACGTGTGGTGTGCAGGATGTGGGAGACGAGTGTTTCCTTTGTCCCCACTGCCTCCAATGCTGTGCTGTGTTTATTTCCCAAGGTTATGAA
DddA_355	chr5	65686047	65686269	CAAAATCCCTGCAGTTGTGAACTCTCCTCAATAACGTTTCCAAATAGGAAGAAATAGCTCAGAGGAGAAACAGGAAAGAAGAGAAGCTCTAAGACAGATGCTCAGAAGTCAAAGTGGGGTGCCAGCAACCAAGAAACAGAAGTTTCTTGGACCAAGGAGGGCCAGGGTGTGCTGACCACTTCTTCAATTTCTCACAACTGCAAAGGAGAATGCTATGCTGCA
DddA_356	chr15	60886189	60886411	TTTGTAAGGCAGATGATCTAAACACCCATAATATGAACATTAAAAAAAGATCAAAAAGGAGTTCTAAGAATTGAGATGGTAAAAATAAGAAGAAGGTTCTAACTCGGGATTTCATTGAAGTGACTGGACAAAGGTGAGCAGGTGGGGGCCCCTGGATATGTTTCCCATCTCCCGGTCCTACAGCTCACGAGGGCTGAGGCAGTAACTAGGTCTCAAAGGCTA
DddA_357	chr19	12046750	12046916	CCACCGAATCCTGAAATATCCCACATGTGGACAGGAGGATGAGTGAGGCTGACAGCACTGGGTTTCTATACCCTATTCCTAGGAAGTTCTCAGGATGCTGTGGTGTGTGGACTCCAAACATTTATTCCATGACTTGGTCATCAGATCCCTTACTCTGTCTACACTC
DddA_358	chr8	18195383	18195568	CTGTAATTTACCTGGTAATTAGATATGCTCAGAAGTAACTTCTGACTTTTCCCATCAATTTCTAGGCTCCCTTAACACCTGTAATAGCTGGACAAAGGAAGAAAGTCGTGCTGCCCTTGGTGGAAGTTTGGACCCATCCCCAGAGAACTGTATACGCTTCCTGCTTTCAAATAATATGTGTAATC
DddA_359	chr1	12523434	12523634	gtgcctggcAGGTAATTGCTGTTTTTGTCATTGAAAGTAGTTTTGTCATATTGAGAAAGGAAGAGTTAAAAAACAAAAAAAAACTCAGAAGAGTTCTATGGGCTTCCAGCCTACTAAGCACACCACTGGTCCAAGGTAAGGGTCCTGGCGGATGTCCAATGTCTGTCATCCCTGGAGATGGGAGAGGAGTTGGGTCTGAC
DddA_35	chr16	15228338	15228572	TGTCTCCTCAATTTCATCTTCACCAGCCCCAATTCTCAGATGTCCCCTGGGCCTCCTCAATACCATGTTGCAGGCCATAGCCCCAGGCTGCTAAATGGCACGCAGCCTCTGTGGGAGAAGACTCTAATTGTGCCTGACCACAAGGTCTGCAGGGAGTTAATAAATTATTCCAAGAGAATATTTGCACTGAAGGCCTTATTGACTGGAGTCCATTTCCTGAGTTGGCATAATTTT
DddA_360	chr14	75954886	75955137	CTTAAAATTTCAACATCATCATCCGCCAAAGTTGTTCCTCCCTTTTCGGAGGATCTAGGGGGAAAGAGGAGCATTCATCACAAGTTTCCTAGAGAGAGGAGACAAATCGGTGTGCCATTGACAACATGAGCCAGGGTAAAGGCACCCTTTGGAATTACTGATTTCAAAGATTAATAAAGTAATTCTATTTTTATTTTCTTTTTTTTCCCTTTACTAATTTCCCAACAATCAATATTCACAAACAGGACTGA
DddA_361	chr1	166093983	166094200	ACACAGGGCTTGCGAATGACtgtgtgtgtgtgtgtgtgtgtgtgtgtgtgtgtgtgtgtgtgtggtgtTCTTGAATCTCTGCTTTATTGAGCCAGTGGTGCAGCAGGGGAAGGAAGCAGGACGTTGGGATGCAGGGCTGATCCCAAACAGGAAGCACCGAATGCAACCCCGGAGCAGAAGCCATCAGAACAGATAGCACTTAGGAACATGCCCATGC
DddA_362	chr3	123347456	123347637	TGCTTTCCATCTCTCTTGGTAGGCTAGGAGCTCCTCCCCAAAGCGGCTGGTGTTGCTTCCTCCTTTCTCCTCCTCCTGTTTTTATTCTCTCCCTGCAGCCTCACTGTCCCTCCCTCTCCCCACCCCCAAAAAAGCTCCATGGGACACCATGATAATTCACTCATTTAACACACCTGGAGGG
DddA_363	chr5	141327813	141327973	CAATGTCACCATCAGAACCACCAACAAGGACAAACTGTCCCTCTCCTGCATCACCCTGCATACCATCTGCATCCACAAAAATGCTCATTCTTCAACAAGCCTCCTATTTCTTTTGGGTGACTGGGAACACTGCCCAGCACCTCCATCACATGCTTTAGCG
DddA_364	chr12	114220742	114220920	CTGTTTTCAGAAGGTGAAATATGGCCACCTGGTCGTGGACAGAAGCCAGGGAGATAAGGGCCAGGGAGGAGCCTCCCGTCCAACAAGCCGTGACTAATGATGATTGGGGTGTGTTTGGTGGGGCAGAATTTATTTGGCTCCTGGTTCACCACGGGATTAACTCTTTGTGGACTCTTGA
DddA_365	chr2	132278478	132278656	AGGTTCCGACTGAGATGCGGACGCTCCAGATCCGGCTCATCCCAACAGGCACCCCTGCACACCTCTCGGTCCAGAGGGCCTGCCGGTCGACCTGGGACATGGCTAGCTGCCAGCTGTTTCACACCCTCAGGCAGCAGCTGGTCGACCCCAGAGGCCCGACCGAGGAGCAGCCACAAGT
DddA_366	chr18	24735282	24735475	atgcagggtcaccagtgcaccttgcctggggcccagttggaactcaCACAGGTGAGCTTCTGCTACTGCTACTCTTGTAGACAGGCTGGTGTCCAGGGCTGAAGGCTAGTTGGGAGGAAGGCTCTCTGTCCCCTCTTCACTGAGAATCAGCAATAAGATCTCTGTAGTTGTCTGTTGAAGCAGGTTTGGGTTG
DddA_367	chr3	45758715	45758921	GATGCAGTTATCTTTGAGACCGGCTTTCATAGCCCACCCCCTTCCATGATGAGGAGGCAGGTGACAGGGAGGAACAGCCACCACGGGAGGGTGTGCGTTCTCCCAAGGGAGTTTTCTTCCTGCACACCTTCCTCATCTTCTTTAGACACTCAGGAAGTTGATGGGCTGAGCACTCCTGGCTTAAGCATTTGAAAAAGCAGCCGAGG
DddA_369	chr6	150141943	150142178	CCGTTACTAAAAGCCGCTTACTTGTATTCATTCGGACGTCTCTGTGGTTTCTATCAGTTCCTGAACAGGAATGTATTGTTGTGTACAAGAAGAATATGTTAGTGTCTCCCTAATTTTACACATGCAGTTTTCTGTTTACAACTTCCCTCCCCACCTTATTGTCCTAACCCTTCTGAGAAGCTCCTTCATGTGTAACTACTAGGCTGTGATGTTTTGCAGTAGAGTCAGGCAGTGC
DddA_36_DddA_106	chr1	3220638	3220820	GAAAGGACACCATTTGGTCTCTCTCCCCATTCTCTGGCAGTTCCTGGGTGTCACTGGGAGAAGCTCCCTGGATGACAGGTGTGCAGGGGCCTGGCAAACAGGAACCCAAACAGGGAGGCAGCCCAGGGTGCAGGGCTCGTGCATCTGCTCGCCTCCTCCAAGGGTGCTGCTACAGTCTGCAT
DddA_370	chr6	168258205	168258392	CATAGCAGGGCAAATCACTTGGTAGTTAAGACATCAGATGATGGTTCTCAGGGTGGCCCAGGCAGTAGGACAATCAGAGACTTTCAGCTGCCCAGACCCCTCCCTGGACAAGAGATGTGCATGGCGACCCCGGCCCCTCCCTGTCCATGTGACTCTCTTCTCCATGACACTGTACAAAGGAGAGAAC
DddA_371	chr7	43243993	43244190	CTCATAATGGAATGTGCCTCAGCCTAGGGCCATTGCGGTTGCCCAGCCCAGGAATTATCTCAAGTGTGGCTGGACATTTGAGATCCATCACCCTCCCTCCCCACCACCTGCATCCACCCCAGAATTCGACTGTGCTCCATTTTGAGATGATGTTTTTGCATGTGGAGTCCTCCTTGTGTGATGTGAACGTACAGTTG
DddA_372	chr5	111109286	111109502	GATAAAATGCTTTTTAACCATAGTAATTTCCCATCTAAAATACTTTTTTTAAAAGAAATCTTTATCTAGAAAAATGTATGTATGTAAAACATATTTATGTGATGCAATGTAAATATGTCGTGACAAAGTGGTATGTCAAACTTTATGTTGCTTTGCTTAGTTAAATAAACCTTCATTAAATACTTTCTACTTAGTTTGTATAAGTCATCTGTTTAG
DddA_374	chr8	52075992	52076159	TGGCTTCTCCTTCTATGACAGGCATAGCTAATATCTTATAGTAACCAAGACACCTACTGAGCCGGCCCCATGCAGTCACCACACCCATGGTCCTGCAGTGGGCACACAAGGAGAAGGAAGTTCCCATGTCTAGAAATTAGAGTCTCAGTTATGGGGAAAAAGGAAGG
DddA_375	chr11	46297244	46297416	ATACCCTGTAAATGGCCTCTGTCTGGGATCACAGTGATTCTTAGAAACTCATTCAGCTCTGACCTCCTGGTACTGCCTCACTCCAGGTATTGATGGACAATTGGTATGCTGATGGCATTGCCATCTGGGTTCTAAGGCCCTGTCCCTCCACCAGTATCATGAGCCAGGTGCT
DddA_376	chr12	47910843	47911088	CGTTAAAAGTGTTGCCATTGTTAAAACTGTTGTTTCTGGTGTCCACCTCCACTTCCAGCTGGATTTGTTCTGGACTGCATGATGGTGGTGGTGTGTTGCTTTGTTATCATCCATGTGTCCAACAGCCAAGAAGTTGTCTCTAAATGTTTTTAATTTAAAAACCCTATTGCAAAAAAATAATTGTGATCCCACATATGAATATTATTTTCAAAGtactatcattagttactatttgaagccacact
DddA_377	chr15	50075882	50076131	CCAGAAGTAGTAAAATTGCTGACAGGAAAGCAAAAAAATGTTACTGGGATGGTAGGAGCGAGGGCTCTTCCTGCATGGCAAAAGGTTAACCTGGACCACTGGTATGCTGCATGTAATTAATAGATTATAGCAGCAAAACAAAAATCAGATATATTAATTATATATTAATTGGCTTTAGCTTGTTTCATATACATTCAGATGATGATCCTTCTAAAATTTCACATTTATATGAAGCACATCCAAGAGTAG
DddA_378	chr19	57559774	57559955	TCGCCCTACCATCCTTCCCAGCACAGTTCTGAGAGCGCGGACCAACACGCCCCACCACAAACGTCCACGCCAGCGAGGCCGGAAGTCCCGCCCCTGTGTCGCGGTCGCCTGCCACGCCTTTTCCTGCGCCGGCCCACTGCCTTCTAGGTAATGTAGTCTTGTCCCGTAAGAGGCCAGGCTT
DddA_379	chr11	57301151	57301331	CCTCTGCAGTCCTTTCACCCCAAAGGATGGGAAGTCACTTAGAGATGCACTTCCCGCAGAACTGAGCTATGCCTTGCACACCTTTCTGTCCTCAAAAACATATGGCAGGATTGAATTCAGACAAACTGGGTGGGACAAAGCCAGTGGTGACTTCCCACCCCTGTTCCCTCTGCCTGCAAT
DddA_37	chr10	67019684	67019855	CTCCCTATGTAATGTCATCCCTTCCATATAAATAGTCTTAAAATAACCTCAGTTAATCCTTTGTCTCCATGAATACCATCTACCCTGTTTGTCCTATTTGACTTTTGATGCTCCTTACTCACTTTAAGTTCAAATTCTAAGCGTCCGTTTATGAACAAATCTGTTCCTCTT
DddA_380	chr7	18971864	18972035	CTTCCTAGTACTGACATACATATGGGCCAAAATTTAAAGGATCATTGTCAGTCATTCTTCTTAAAGACTGCTATTAACCATGCATACCTTCTGTCCTGATTGTGTTATGGAAGTAAAGATGTTTGTTTGTGGCCTAGACCTCTCCTGTTGAGAAATAAGACCCAATGCTTG
DddA_381	chr8	40988310	40988486	gtgatttgtccaaggtcataagatgagtaaacatcacatccaggactaaacttagTAATTTCACCCCCCTGCACACTATCCTGTCCCATCAGCCACACTCTGGTAGCAACAACACTGTTTCCAAACCCATTCACACTTCCAGATTCTGGTCAAAGCAAAGTTTCTAGGCAAACACC
DddA_383	chr2	131285969	131286121	CCACTCCACCTGATGCCTCCACAGCCCTCGCAGGGCCTGACCTCCCAGCATGCACCTGCCTCTCCCTGCACCCCAGCTGTCCACCATGCCTGTTCCCTCACTTCCTCCATCCTGTCCAGCGGGATGGGATGGACATGGGAACAGCCTGTGTG
DddA_384	chr5	61409102	61409270	TGAAATCCAGGCCTCTGTATTGCTTCACTTTAGGTATTAAGTATAAGCACAAAATTAAATGTAACACATACCAAATTGTCCAACTTCAAAGGCCATTTTGTTTTTGTTTTTGTTTCTGAGAACGAGGGGGCCACAGTAAAAACTTTGGTGATTTTTACCAGTGGAGGG
DddA_385	chr8	124973288	124973474	AACTTCCTGTTTCTGCCTTCCGGGTTTGAGAGTTTAGGACCCTGGGTTGGTGGGGTCAGAGGGAGAGGGGGTACCTTCCTCCCGGACCGCTGGGGGTGCAGGGCGCCTTGGGTGTAGCACCCAGAACAGTGAGTTCCTTCTTGGGGGGAAGGGAGCCGAGGGTTGCGGGCTAGAGGAGTGGAAACA
DddA_386	chr1	82865501	82865720	GACTCTTTTATGCCTCTGTTCAGTTCTTAAACCaaaaaaaaaaaaaaagaaaaaaaaaGGCAGTGGAGTCTTTCATCATCTATAACTGGAGGACAAATTGGTGGGTCACTTCCACCTGATAAATGTCCACTGACCAAGGAGCACTGTCATTGGCAAATTATGCTCTTCTCTGAGGAAAATACAATCAGAATACTTGCCAGGCTCAAATATGAACATGag
DddA_387	chr15	77611524	77611698	tcaaactcagacctgacctcaaaccttacagccttataatcacaagtctaggctgcccACAGGGACCCTCAACCGTTGCACACCAATAGTCCTGGACTCAGGATCCTATGGGGAGAGGATCCTGTTTCTTCTCAGGGGATAAAGCCTGAGAAAGGGGATAGTTCAGAAGGCTTG
DddA_388	chr1	149927714	149927907	CCTCCAGTTACCCTGATTCCGCTCGGAGATCGGCCCGGCAGCCATGGCGAAAGAGATCCCGCCGTCTCCCAGCAGCGGTTCCGCCTTCTGACCTCAGCACGACTTCCACTTCCGGGGCGAAGACGGACGTAGCGGTGGGCGGGGCCGCGGAAGAGGAGGTGCCTGGAAGCGGCTGCAGCCATCTTAGGAGCCT
DddA_389	chr7	23928586	23928770	AATGCATCCGGATGTTTCAATCCACTGCTGGTGAGCCAAAGGCAGCAGGCCTGGAGATTGTCAGTAGCATTCCAGCTGCCATCTGAGCCCAAGGCACAGTGACAAAGTGGGACAAATTGGTATGTCATGGCCTTCTGCTTCACTTTCAGGATTCTCGTCCTTCCTCTACCCTCTACTATTTTCT
DddA_38	chr3	134418902	134419107	CCAGGAAAATGCTGAGAAATCAAATGTTGATTTTGTCTAATTCTTATTTCTTCAATTAATAAACCAACCCCAGAAGGGTGTGGTTCTTCCTGCAAAGGCAAACATCTGGATGATGGTGTGTTCTTTCTGCCACATCAGGCTGGTTCTTCCTGAAAAGGCTGAATTCTTTGTAGACATTTTAAAGAAGAAGCAAAATCAGGAGATG
DddA_391	chr6	169367869	169368035	TAACTTCTGGGCCTGAGAGGACACCTCAGCACCCCGTGTCTCCTTATTCCTTACGCATCAAAAGGAGACCCCTGCACACCTGTGTCCACGTTTGAAGACACACTCTGCACCCCGTGGAACACTCCAGAAAGCTAAAGTTGCATGGAAGCATGAGGAGCCACTCTCA
DddA_392	chr18	34413955	34414188	CTCAGCTGGTGTTAATTAAGCAAACTTGTCTGTTCTTCTCAGCATATATCAAAAGAAGAAACTACTTCTGATTTCTTCAAGCATATATATATATGAAGGAGGAAGAACAAAACAATGAATGATACTCAGAGCCCACCAAATTGTCCATTGCACAGACCATTGTCCTCCATGCATAAGAAGGTTAGCCCCAAATTAGTTTTCCTAAACAGACTTCTGACTCTTTACTCCATTTC
DddA_393	chr4	6135587	6135762	AAAAGCCATCGCATACACAGCATTTTGCAGATTAAAATAATCTAGTTCCCTGCATACCACTGCATCAACCATACCACCCCCGCTGAGAAGTTGCTTcttgccccatgttacctatgacaaaccagaggctctgagagccacagccagcctggacttgaacccaagccttctaagg
DddA_394	chr5	144431165	144431354	AATGAAGTTGCCTCTGTCAAAACTAACTAGCAGGTAATAGCCTACCTGCATATCCATTTAACATGTTTAGTCCATTCAGTAAAAGAAAATCAGGAATTGTTCTTCTTTTTTAAATAACTGATCGTATGTTTTACTTCAGTATGATAATAATTGTGTTACATAGTAACTTGAGCAAGATGAAGAGACTTG
DddA_395	chr15	47097279	47097520	GTCCACATTACTTTGTGCAATGCAACTCCTGGGAAATAGTAACTCAGCACCTGAGAGCTAAATAATTCTACAGGACTAAATATATATTCTGGTATTCAGGGGGGAAATGACATCATAGAGAGGTTAGGTCTATTAAAACATATTTGTAGATGTATCGGTATAAAAATTGCTTTTAGAGCTGGGAAGAGAAAAAAAAACTCATTTGTTTAACAAGTTCGTTTGGGTGCTTTTCACTAAAAGA
DddA_396	chr18	40863476	40863721	GCTGTCATAGAACTTAAAACCTGGGAAGAGCTTGGCAGATTATTCTAGTTATCGTTTTTCTTAATTCTTGCTCCTTTTATAGGCAAATAAGTTAAAAGCTTTAGATCATAAACCGCACACCTATTAGTCCTGAGTCGAAGTTCAGAACATTTTAGACATTAATCAGTCTGCAAGTTTTATGAGgatgtctatgacattaaacctgcggtctatttcccttatttcttgacttctgagcaacattc
DddA_397	chr18	76219856	76220077	CTCACATGTGAAGACCAAGAAACCCATGTCTGGTCATGGCAGAAGCCACAAGGTTCCTCTTGAAGATGCACTGGTTAAGGCAACAGTGTCCTCAACAAGCCGGGACAAAGGCAAAATTAGGTGTGCTGGATAAACATCAGTAATTATAATAGGTGCACAATCTATGTGCAATTATTCTTTGGAATAAATCTAAGTGTGGGGTAGACATATTTTTGGCAGTA
DddA_398	chr6	32772394	32772617	ATGATGCCAAATTAGCAGTTAGCGTGTGTGCCTGGAATTCAAACCATACAAATCCTCCCTGCCCACCTCTCATCCTATCCTTTAGAGCAGAGCCTGTTTCTCATATATTGCCCCCAAGTCTATATCAATCAAATTAATTTTTATTATCCTGAAAACACCTATAGAAAGACTAACATGTTGAAAGTTATATTTAAATATGGGCACTCTGCTTCATACTCTTTTG
DddA_399	chr6	43853559	43853731	GTCCTCAAAAGGCCCATCAAGTTAAAAAAGGATTGCAGGAAACACCCATAATGCTGTCTGGTGAGTTCAGCAAGCCGGTGGGCATCTTCCAGGGCATCTGGAAGAAAAGGTATGCATGGCTGTTTTCAGAGAAGACCCAAGAAGACCTTGTGAGGAAGCAACAGGGAATTTC
DddA_39	chr2	98789884	98790056	CCCTTATCAGCTGGATCAAAACGTGGGGCTCCTATTTCCAGGAACAACAAAAGCAGCCTGCAGGTGTGGGTGCTTCATCCTTGTCTGAATCTCTGGACGGCGAGGTGTGCTTCAGAAAGAcctgcttcagcaattttcccttccctcctacaagtctattcctatccatacg
DddA_3	chr2	117604717	117604899	agggtcaccagaaaaattggtcctctaaactgggctattttggggaataaaaggaggctgtcttgaTAATTATACAGGAGCAGCAGGTAGGAACAGTAGGTCTCCTGGACAAATGGGGATGCAGGGCTACACTAGCCTTGGGAAAGGGAGAAGGCGCACAGAGTGAGGAGGTTCTGAAATGT
DddA_400	chr17	77034746	77034967	GTCTGCCCAAAGATGTTTTCCCGATTTAGCCATTTACTTATATAAAAAGCGTTACAAAAAAGTGCACACACCAATTCACATTTGATTGTCCATTTAATGAAACGTGGCTGAGGAGCAGAATCATGCCTTGACCATTGGGGGCACCAAGCGGCCTGGATGGGGAGTGTGGGGCAGGGAAGAGGGTGAAGAGGCCCCCAAAGGGAGCCCAGGATAGAGATCTT
DddA_401	chr3	22901064	22901275	ACAAAGGCAAAGAAGACTCAAGGAGAAGAGTAAAATATTCTGTGATCAAAATATCTCAAAACACACCAGGACAAATAATCTCCCTCAAGGAAGCTCCTGCAAATAGCTAGACCAAGAAAAAAAATGGTCAAATAACTAGACCAAGAAAAGTATTTTGTCATGAACTTTTAAAAATTTATTTCTCTTTAACAAGTTAAGGCCACAGAATCTC
DddA_402	chr4	22739572	22739795	GGCCTTATGGTACTAAAACTTCTTGTACTCATTCTAGGGGTTTGGAGTTTTTACTGAGCTTCCATTTGGATGGTAaacaacaacaacaacagcagaaaccaaaaacccaccaacTTGTAGTATTGGTCCACAGTGCCGTATCTGAAGTTCTAAAATCAAAAGGCTCTTATTACTAAATCTTTCTAAAATTAAATTGGCAGCAAAAGCTAACTGAATTGTTGTG
DddA_403	chr12	6136737	6136965	TCTTCTCCAACCTCCCATCCAACAGTCAGCACACGTGCCTTCCTCCTGCACCCTTGCTGAGCACACGCCCACGTCCACCCTGACCCCACACCCTGCACCCCAGAATGTCTGATTGGTCCCCGGAGGCATTGCTTCCCAGACACCTCTTGTGTTCAGCTCACACTGTTCCACCATCCAAATGtcctgcctcctccccactcctcctctctcctgttcatccttccatgt
DddA_404	chr16	88700058	88700283	AGGCCACTCAGAAATGCCCCAGGCTGGGGACAGACGCTTCGTGTGACTGAGGGGCAAGCTGGGGATGCTTCCGTGGAGGCAGGGCGCCATCCTCCACCCACAGCACACCCACTGTCCAGGGCAACAGGCTGCAAGATCGCAGGTGTCTGAGGCCCTCCTGGACTCAAGCTCGGCACCCAGCTCTGCCTAAGGGCTGCTGGACTCCGAGGGATGCACCACATTCCA
DddA_405	chr17	49716069	49716245	ACACCTCTATGACAAGAGAGAGTCCAAGACTGAAGAAGGTGGGAGAATGTAGGCCCACCCTCCCCTCCCACACCCTGTCCACTTGGTGTACTCACGTGGCTTCTTCAAACACACGCACTTTCTCACAGCCTTCTGGGGGCTCCCGTTTGAAGATGTAGCTATGATTAGGTCGAGGG
DddA_406	chr4	149201993	149202177	ATAGTACACCTGGGAATCTCAGTCCAATCAGCAATCTAAATTGAGTTTGAACTTTGTTCTGCATGCATCTGTTTCACCTATCATTAGTAGGACCAAGTGGAGTGCAGGTCAATGTTTAGAGACATCCAAAGTAGGGTCTATGGTCGTATTCATGTTGGAAGCTAGAGAGTTAAGGAGAAGCTCT
DddA_407	chr2	22928409	22928594	CTCCAGAGACAGCTATTAATTCGAGGAATATTGAAGAGCATCTGATGCCAGATCTTCTGAGCTGATCCTCCTTCCTGCTCACCAGTGTGTCCAAAGAAGATAGATACTTTCTATAGTCATCACTGTAAAGGCTTCATGGGCCTTGTGCCCATATGCTAGAAGAAGTCAGATCTGGGTCCTAAATG
DddA_408	chr4	124161996	124162183	GTCTTTGTCATCTGGTACTAATGGACTCAAGCAGAGCTTCACTAAAGGTTTCCAGTATGCTGCCCACCATTTGGTCCAAATGAAGACAGTTGAGCTTACTAAACAGTAGAGTTGACTGTGGCATCTGGCTAATGAATATTTTTCTATAAAAAAAGATAGACAGATTTGCAAATAGGAACAATACTGC
DddA_409	chr6	170286597	170286757	CCCACTTCCCAATTCTGTGCACAAAGCTCCACCTCTTAATATCCCAGAAAGTGTGTGTGCAGATAAGAGTGGACAGCTGGTATGCAGGGTGCCAGGGCAGGACAGCTGCTCCATTGTCTGTCCTCCACGGCAGCTGCCCCAGCGCAACAATGCCGGCCTC
DddA_40	chr17	74328407	74328573	TTGGTTTTCCCTCCCAGGTGGCGCTTCGGGTCCGGCCCATCAGCGTGGCAGAGCTGGAGGAAGGAGCTACCCTCATCGCCCATAAAGTGGATGAGCAGGTATGCAGGGCTCTGCAGCAGGAGCTGCAGGGCAGAGGTCTGCTCAGATGGCTCAGCTCACCTGGTGA
DddA_410	chr9	124291713	124291880	CACAAGGACCAAAGGAAAGGACCCTTGTCCCTCCCTGAGCCTACACTGGTCTAATCGGGTGGTGCTGCCATCAGATTCCAGTCCCTGGTAAGCAGGGGGCTCCGTGGCGGCTGTGACAAGTTCCATTCACTTTGGAGGTGGCAGCCGGAGCTATTTTTAGAGCAGCG
DddA_411	chr2	150181233	150181400	GCTTGTAGTCCTTGCTTAAAACCCATTCAAGTGAAATAGTTCTCTGTAAGGCTGCCCTGCTTACCCTTGGTGGTAAATAGTCCTGAAATATGGCCACTAAGAGTTCCTTTTCTTCTTGAGAGCATGCCAAACCATCCATTAAGAGATGGTCTACTTACCCTGCTTTG
DddA_412	chr3	141805865	141806097	atcgcactacagcctcgaactccttggctgaagggatcctcccatttcagccttttgagtagctgggactacaggcacacaccactgcatccAACTTTTCCAACCTTTCCTGAAGTACTGAAATGCATAGTTGTAATCAGTGGGTGACAAtcattacatatataaattccttggtattaacaatagactctggtttatcatcttattgatgggcctttgggtgtttccagct
DddA_413	chr4	148332487	148332680	GAGAACATGCACAAACATTTCTTAGCAATAGTTATCTCTGAGAGGTTTGTTTGCTTTTGCTTTTTTATTTGTGTCAAGATGCTCCGTACCAAAATGGCTACCAGACTGTCCTTGGTATGCTAACATCTGCAAAGCATCTTAGTCAAAACATCTCACATGCATAGCAAGACAAGGGTAATATTTCCATGTAACC
DddA_414	chr7	102314317	102314493	CATTTCTTGTCTCCACAGTGACAGTGAGGAAGACACCGAGCTCTCCTGTACCCGAGGAGGCTGTCTGGCCAGCCGCGTGGCCTCCTGCAGCTGTGAGCTCCTGACTGATGGTAGGTAGGGGGACAGGGTTGAAGGAGGGGCACACTCAGGGTGGACAGATAAAGATACGTGCATCT
DddA_415	chr21	34266690	34266941	GCAAATCTCAGTGAGAAAGATCTAGTACAAAAAGTCTATCTCATTTCAAGTAAAGGCCATATGCAAAAATTTTATCCAATTTTAAGTCATACAATCTTATTATATTTTAAGTGGTTTTATAAGTTGCTTAAAATGTTTTGGACAAAATGGTAGGCTGTTTAAGTAATAAAATATATGCGTGCACGCACACACAAATCTGAATTCACTGAGAGCAAATCTATAAAGGGTAAGGATACTGGAATTGAGAACAC
DddA_416	chr6	167268369	167268572	AGAGGTCTGTCTCAGAGATTAGAGCAACACAGAAACTGGATGCCCCCTTTCAGGGGAGAAACACGGGGTTTCACATCAGGAACCTGTTGAGGAACTTCCCGTCAGGCCCAGCAACACACCCAGGACCAAACCCCAACAGTGATGACTAAAAAATGTGTGTGGGggctgggcacagtggttcctgcctgtcaatccagcacttt
DddA_418	chrX	103160662	103160830	GGCCTTCTGTGTTTACATCAGGTGTGTACATGACCTGGGGCTCTGGGGCCTTATTGGAGCTTCAGAAAGAGGTTACTGATGGTGAGTGTGCAGGGAGGGACACTGGAGGAAGAGTTAAGAATTGTTCCTGGGACCCAGTCCCTGAACCATCCAGGGTGAGTTTCTTCT
DddA_419	chr12	113828444	113828680	GCAAGGCTTCCACAAACTCCGCTAAGTCGGAGACAGAACTGATTCCAAGAGGCCGGGGTGAAgggcagggggcgggggcacaggtgggcgaggggaggaaggaggttggggcagAGTGTGGAGGCCAGAATGAGGCTCCACAATCTTCAGACTCAGTGGTGTGCAGTCCTAGGCTGCTGGGGGACACCAGCCACCTGTAGCTCCCACCCTTGGGGAGTATGAGGGTGCCATGATGT
DddA_420	chr19	58185891	58186112	CACCTCTGAAGTATGTGTCTGCTTGGGCTCACACTGCAGGGGCACCAGTAGGAAAAGGGCAGCTTTTCAGTATGACTTCTGAATCATTGCCTAGTCCATCCCTCCCTGAATACCAGGGAGATGGGTCTGTCAGGGATGTTTTCAGCTGCAGTAGTGGATGCTTATTGTTCTTGCAACAAGAGTTCCggccaggcatggtggctcactttaggagactgaag
DddA_421	chr1	201680697	201680920	cagaacagccaaaccatatcactatgttttttattttgttgctcaaattAAATTTATTTTGTTGCACCCTTCGCCCAGTGGGGGTCTGGAGGGTGCTGCTCTAGCCTTTGGGACAGAGAAAGGAGAATGGTGGGCAGGGCTCCACTGCAGACCAGCTGGGCTGGCCTGTCTCCCCAGCTGTGATCGCAACGCCACACTTCTTGCGCCCATGCttctttacttc
DddA_422	chr11	86244751	86244947	CATTCCACAGACTTTCGCTCCCTAGCAGCGGGTCGGAGATCGAAGGAACGGGCCAATTGCGGCTGAAACGTCTTTGGAAGGAGGAAGGGGGTGAGGGAGCATCCCTTTGAGTTTCGCCTCTTCTCGAGGCGGTGGTGGGAAGGGAGACATACTTAATACTGCCCTCTTAATCCAACGGACCTTACATCGTGTAGAC
DddA_423	chr5	15971914	15972157	TCTTAGTCATGGTGTCATCTGTCAGCTCACTGGGGCGAATGCCTCGGGGCTCCTGCAGACATGGGGTGGAGTCACAGCACACCCTGGAAAAGGGGAGTCCAGAATGAGGCGAAGTGACCTGGAAGTGCTGTTCTTTCCTTGCTCTGACCCTCCCATCCCCATCTTTCTGTGTAGGATCATGATAGCACAAAGGACATAAAATAGAAGTCTCCCTCACCACACTATGTAACTCTGAGACTCGCA
DddA_424	chr10	60320877	60321116	TGATTCAGACTCTCTACTGGGTATGTGTAGGGTGACAAAATCCTCCCAGCAAGCTCTGTCACTAAGTCCCCCAGTCTGGTTGAAAATCACTATTACAGAGAAACTTTCTAAGCTTCCTTAGTAAAATCAGGACAAAAAGGTATTCCTTCCAATTACAATGATGCTATTTTGAACATTAAAAGTGGAAGGTGTTATACAAACATAATAATGATGTTATATAAAATCATAGTTggctgggc
DddA_425	chr10	132130954	132131140	cccatgcagagagacactgTGCGGGGCATGCTTGGGGGCAGGCAAGTCGGGGGCGGGCAGAGTGGAGGGGCATCTTCTCTCCTCCAGCCTCAGCGTCGGCCTGCACACCCCCTGTCCTGGAGAGTACCGTCTCAAGGGGCTTCTCTCCAGTTTCCAGGCATCCTCTGCAGCTGGGAGTGAGGAGGT
DddA_426	chr16	27268550	27268763	CAAGACCCCAGTCCCCGAGTTCCACAGCCCACGGGGACCGACCCCGGGGCCGGACCCCACTGCCTGTCTCGCCCACCCCACCTTCCGTCCTCCCCTCGCCTTCCTTGAAGTCCCTCTTCTTTCCCCTCCAACCCCTAGCTCCCCACGTTACCCACCAGGGAGCCCAAGCGCATCCCAGGCCGCGCTAGCGGATACGGTCGCAAGGTGGACTCT
DddA_427	chr7	35230674	35230914	CAGAAATGTGCAGCAGTTAGTAGGGAAATTACACAGATGTAGAGATAAGAAAATCAGTGGTTCTGGTGGCTAGGGAACTTCCCTGGTCAATTAAGACATTGGACCACATAAAAGAATTAGTGTGTTTAAGAAGTACAAATAATCAATTAGGTTTAAAAATCTTCTCTTTGAAAAACAATTTTTGACATTCATACTGGGCAAAATATGTATCTCCATATAGTCATTACTCATCACCTCAAT
DddA_428	chr7	107577128	107577372	CCTGGTTTACAAAAGGTACCAAAATTAATTCTTTTGTAATCGGATTAAACATATTAATGCAATAAAGACATTACAAAACCTTGTGATAATACTTTTTAAAAATATACTGTTTGCTTCATTGAGCTTGAACTAATAACCAGGGGTTCTTAATGTATGGACAAATATGGTGTGCTTTAATTTGTAGGTGTGATGGTTGCAAGAGGACTCTTAGCAAACCCGGCCATGTTTGCTGGATATGAGGAAA
DddA_430	chr17	7601276	7601510	GCTGACCCAGGTTTAATTGCCCAGAAAAAGCCTTAGTCTTTGTTCTGTAAACACAAGATCATGGATGGAGGACAGGGTAGGAAGGGAGGAAGACAATACCCTTCAGCAGAAGGAAAAGGAGCTAAAAGTTACCTCTAGGTGCTTGGTAGCTTCTTCATTGCGGGACATAAGTAGCAGTTTGGTGCGCAGGCTTCGGAAATGCATATCACCCAGCAGAGATGCTCGCTTCACAGG
DddA_431	chr10	35215113	35215303	AAAAGTTTCATCTGGACTGCTGGGTATAGAAATTCCTGCTCCAAGGTTAGGGGACTGCATACCTTCTCTGTCCTGTGTAACTAGGTACTTCATAACACTAAGTCATGTGAGATGGGAACATTAAGAAAATGAACTCCTGCTAGTATTTAAACGTGTGACCATGAGGCATGCCTGAAACTGAGAACATGGA
DddA_432	chr2	11620244	11620435	gattacaagtgtgagccaGGAAACCCACGCCTGTAGTGGCTGTTTATACAGTGGTACAGGGAGGGTACTGGGCCAGACCATGGGTACTTCTCAATCAGTAATAACCAAAATGGACTAAGATTAATAGGAGGTATGCTAGCCTGAAGCTGGGCTGGGGAAGCAGGGAACTCTACGTTATAGgaagcaggaga
DddA_433	chr19	1316166	1316358	TCCCAGCTTCACGTTCACCTCCTGGAGCCTCAGGTCTGGGTCTGATGCCCCAACGGGAACCCCAAGCCCTGCCCACCGCCCGTCCTCACCTCTGCTGCCCCTTCACTGCCCCGACCAGTGGCTTCCGCCATAACCCTCTTGGGAGAcccatttttcataggaggaaactgaggcacagagcgtttTCTCGGT
DddA_434	chr19	2184807	2184965	AGTGAAGCAGCTTTTCCTCCCCAGGAGGTGCTGTGTGTGGTTGTGAGGTGCCGCTGCGGTTTCCTCACGTTTTTAAGGGATAGTGGGGTGTGTTGGTCAGGGATGTTGGTCAGCTGTTGCCTTTCTTGTCCTTTCTTTCCAGCCCTttgcgtctctat
DddA_435	chr3	76495505	76495755	GTTCACTAGCAATCATCAATCTTTCTCCATTCTAGTATTAGGTATTATTTTTGTTCTGGATCATTTAGGCTATAGACCATTTTCTAGTTTTTTTTTTAGATTGTATGTGCTCTGTTCTTTCTTTTAAAGCATCCTTAAGCATATGGAAGAAACATGGACAACAAGGTATGCTATGAAAGCCCTTGAAAACTGGGTGAAAATGTTCACATAATGGGGTTTTACAGCAGGTCTCATACGTAATGAAGAACAA
DddA_436	chr9	137256477	137256658	ATGCCCTTGGTTAGTGGAAGTTCCGGTGGCCGCCTAGCTCCGGGAGCTTCCTGTGCTGCCTGCCCAAGTGCTGTCCATGGTGAGCTCTGTGCTGACTTCTCCCACATGAGCCGCGTGGAGACCGAACCTTAGCACTGGAGTTAGGGTGTGGGGCCCCTCCTGGGAAAGAGCTGTTGGTATT
DddA_437	chr12	90437328	90437545	CTCTTAGATTTCCCTATGCGTAGAAGGCAATATGTACAATTCCACCTTTATGTTAAAAGGTTACTAGCTTATTTGACAAATATGAATGGACAAAGGGTGTGCTGTGAAACAGAAAAATATTGGAGTAAAATTACTATGAACACCAATGGTATTTCAAGGACTTGAATATTTACTTAAAATTAAAATGCATGTACTAAGGTAGAAATTTCCTGGTCCA
DddA_438	chr18	75568182	75568425	TTAATCCCAGAGAGTAGCTCACGCTTCCACAGAAGACTCATTTCTCAGTGTAAGTGAGAAGACGGGGCTCTGTGCACACCCATGTCCTCTCCTGGATCCCCGAATTTTGAAGCTCCTCTGTGCTGAATTGCCACAGCTGTGCACCTAGGACCCACAGGCCTCTTGCCATAGACGTCTGTTTGCTAAGTGGAGTGAGCAAGAAGTGCCATGGTCATCAGAAGACAGGGATATCTGAATGGACAG
DddA_439	chr7	157387257	157387450	CAAGAAGAACAACGAGTGATGTGCTTGTCTGTTGTGTCGGAAATAACCCAGCACGCGGCACTTCCTGTCTCTGGATAAGGTAGGTATGCAGCCATGGCACGTGCGGGAAAGCGGGACAGCGCCCTCTAGTGTTGGAAATCCCACTCACAACTAGCATTGTGCGATCATAGAGCGCGCTTTTGTTTATGCCATC
DddA_43	chr7	85464724	85464967	CAGGCACTCTTATGGTTACAAACTTTCCCAGCTTCCACTCTCTCTTATGTTTCTCACCCCAAACCTTTCAATCTATTTTCCCCCTTTCAATCTATTTTCCCCCTGCTTACCTATGTCCATCTTTATGAGAAATGAAGTATGTTATTTTCAAACCCAAAAGTATCCATCCTTGCAGGCACATGCAATTAAAGTGGGGTAGGCGCATTCCTATCATGACTTTCCAGACTTTCAGCTGTAAGATGG
DddA_440	chr8	42536339	42536573	TACAGAATACTGTACCTGCAACGTGTGTGTGTCCTCCCTGGCTGCTAACCAGGCTTGCAGCCCAGGCTTCATTCAAGGGCACTTCCTCCTAATTCCTGGACAGCTGGTGTGGTGATGTATACACTCCCCTATCTGTGGAGCCATTTAGATTCAGTGACTGTTGATGCCCGATGCCCCCAAAATCATACTGTCAGCTCCCAACAAAAGGGAGACATACTGGGACTTTCAGAGAAA
DddA_441	chr4	141608041	141608224	gaacaatttgaacatttccctcccttcacccttgtgtgtttgtagcagtaaaccaagcacattggctccacaacatggaaaacacagGATCGGATGGTTTGCAGGGCTTTTTCAACTCTGAAATGTTACAATTCTATGTTGAGAGGAGATTTTTGTAATAAGAAGATATTCTGTCTTTGCAGC
DddA_442	chr1	20193493	20193722	AACCAACTTGTGTGAAACTGAGTCAGTGGAGAAGTGCATCTCGTATTTTAACCTAAGGCTTCAGCTCCCACACACGACTGGACAGAGGGGTGTGTTAGCCTGATCTTCAGTTTTCTCATTGGGAAAGCACTTGTTCCACTGTTAGAACCAAGTCCTCCTCCCCGGACACTTCTGATGCCCACTGCAGAAGCGACGGGGCTCCTGCTCTCAGCTTCTGTCACAGCACTTA
DddA_443	chr7	39922131	39922314	CGTTACACTGAGAAACCAATGCTGGAAGGGAAGAAAAGGTCACCCAAATGTTAGATTGAGTCAGGTGTCCTGGACGTCCGGAGCCTCCTCATCATGCAAGAGGACAAATGGGAGTGCTGTCTTTTTTTTTCTTTTTTAATTGGACCCACTGAATGGAAGGAGTGCTGCCTTTACAGTATGACT
DddA_444	chr15	49620977	49621186	ACGCTAGTAACTGCCTGGCTCCTCCCTCTGGTGTCTCCCGGAAAGCGCTCCGTCTGGTCCGTGCGCGATCACGGCCCGGCGCGTGGCTCGGGCTCGGGCGGAGCTGGAGACGTGTGGAGCTGTTCGAGGACTCGCGGGTGTGCAGGTCTGAGTACCACTCCGATCCCTGGTGGAGGTCCCCGCGCCTCTCTGGAGACCAGTGGTCTGGC
DddA_446	chr10	5185285	5185479	AGTATTTTACAGAAAACTCACTCAGAAATGCTGTGAATGCCAGAGGACTTTGATTTTCTCCTCCGTGTTGTTCACACTTGATTCCTTAGTTGAAAAATGAACCACACCAATTTGTCCTTGATAAGTACACTAGACTTCCTTTACAAGAGGCAAAGTTATTATTAGGGTGGTCATTTCAAAACACTAATTCTACT
DddA_447	chr11	34806884	34807105	GTCCTACACTGGGTTACAATAAAGGCTATATTTATTTTCCTCATCTTAATGCGTTCTAGGATTACCTTTGAGTCCAGACAAGTAGAAAGGTGAAGACTTTTTTTTTTAAACATAGGCAACCCAACACACCAGTTGGTCCCAAAGAAGACGTGCACTTTCACGTGATTGAGAGGTGTGAGACTAGCCAGGCAGCAAAGGCTATTACCATCAAATTCCACTTC
DddA_448	chr14	36127107	36127277	CACCAAACTAAATTGGAAAGAAACTGATGTTGGCTATTTGCTCATTTACTTTATAATTTCAGCTTCTCATTTTGGCACACCCCTTCTGTCAGACAGACCTCCATTGTGATTAGAGAAGCTCTTACTTAGCAAGTCTTTGTCACTTGAGAATTTCAAGGGCCTTCATACTG
DddA_449	chr18	34315441	34315624	CAGATCAGAGTTACCAAGATTTTCATAGATGGTGGATTGGACTGAGTGCAATGGAAGATGAAGTGTTGGCTTTTCTAATAGCTGAGGTGCTTCAACAGTACAAGGACAATGGTAATAAGGGCTGTGAAGTCGACTGGCTTGTATAACACAAGTGCTTTTAGAGGCTTTGAAAAGAGAAAATAG
DddA_450	chr20	50566273	50566489	CTACTTCTTGATTTCAGCCCTTCAACTCTGGTATGGAGTCAGGAAGCCCTTTAAATACCTGTTGTCGGGTGTATCATGTCAAGTGTTGCATTAGCAAATGACCATGTATCCTTGTGCTACTGTCCTGCCTACCCCGCATCCTAGCGCTTCCTTGGGACATGAGAAGCTCTGTCTGGTTTGTGAGGTGGCACTGGGGATGTTGAGAAACTGTTTACA
DddA_452	chr19	6109287	6109511	GACGCACGAACCCCTATACTCAGGAATATGGGGTCACAGGGAGAAGGGGAGGGGGTGTCCGAGGCGACCTGAACGCGAGGATTTGGGGCAAAAAGGTGAGAAACAGTTCCCGGGGAAGCTCGCTCGGGGAGTTTGGGATGAAAAGGTGAGAAGGGCAAGAGGGGTTCTCCCCAGGGCAGACGCACCAGCTTTTAGTTAAGGAATGAGAAAAAGGTTCCAGGGGT
DddA_453	chr2	18052348	18052537	CTATAGCAATGTGGAGAACTTGAGGTAGGGTGAAGTGGGAGGGAGGAGAGCGGTGCTCACATCAAACGTTGAGTTGGAGTAAAGGAGCTTCATCTCTCTTGTCCAGGAAGAAGAGGTGTGAGTTTATGTGCAACCCAAAAGACCCAGGTCTGAACAAATGGAAACAATCACAATGGGAAGGTTTGTTAG
DddA_454	chr10	28471765	28471932	CTATAAAGCACAGCCGCACAGTGGGGATGGAGAGAGTCGGATACAATTCCCTGCACACCAACCTGTCAAGGAAGTACAGCCAAGCATTTTCTCTGCCTCCAAGAGGTGAGAAATAGCAGAGAAAGAGCCAGGTCTGGTGCGTCCATGCAGCTGAGACACGCACAGTC
DddA_455	chr19	14134667	14134893	AAAGGTCTTTTGCGTTTTGTGGCTCCTGTCTTCTCATCTGTGAGATGAGAGCCATGCCCACCTTTAAGTCACACAGATTAATAAGTACATCTACGGAAGCACCTTGGAAAAGATGTACAGGAGGCTGTGACCTCCAAGCTCCAGCCGACTGTTTGAAGCTGGAGCCCGTCACAGCTCAGCCCAATCCACCCACCCCCCAGACTAGGTCAGACCATCAAAAGCAACG
DddA_456	chr22	37621766	37621929	TGTATGCATCTTCACATGGAAGGAGCCCTGCAGTGACCCGGGCTGGCACAGCAGAGAAGCTGATGCTGGGGGACCAGGGTGTGCAGGGAAGAATTCCCGGCAGCCTGGGTGACTTGCTCTGGATGGGCCTTTGGGAGGCTGGCTACCTCTTCGTCAAAAGTTA
DddA_457	chr1	176801741	176801950	GCTGCTTCTATGCATGATCTCAAGTGGGAGGGTGGATGACAGGGCTTGGAGCTGGCTTCCGTGTTTCCCAGAGGGTTATAATACAGACCTTTTCCCATTTGTTCTCCCCTCCTCCCTGCACCCCAGCACATCAGCGGGGTCACTTATCCAGAGCTTCCTAGGCTGTCGTCAGTCCCTTTGTTGATGTGACAAGGAACAAAAGCTCCATG
DddA_458	chr9	135133275	135133467	TGGAGCACTCCATCAGGCGAGCTGGAGAGAAGGGGGCTTGGAACCAGGATTCGGGAGGAGGAGCTGCTGCCAGGGCTGACAGGGTCAAGGGCATGGCCCACCAGGAGGGTGGCTCGGGTGGGGGACAAGCTGGTAGGCAGGGCCAAGGAGCTGAGAGGCTACACGGGAGGGAGCTGACCCACAGGACCAGGA
DddA_459	chr9	88237140	88237310	CTGTCTAGGCTACTCCACAGGTGTAGAAATATGGAGGTCTCCCACTTCCCAGAGCCAAGGTGAATTGCAGGGTAATTTGAGGCTGACAGACCGGTATGCAGGGACGTTCCTCCATGGCCTCCCATGACAGGCTCTGCAGTGCTGGAGGACAGCCATACATATTTGTCCAG
DddA_45	chr9	89436710	89436867	AGGAGAAAGGCTGCCTTAGAGGAGGGTGTGGGGGGTTGCGGCCCAGCACCCAAGCCATGCACACCATTGTCCACCCATGGAGCAGCAGGTCGCCTGGCGAGGGCAAGCTCCTGGGTGCCTGAGGACCCTGCAGGCCTGGCCACTACTTCAGTCATCT
DddA_460	chr11	8061574	8061788	GCAAGAGTAGGACGAGGACAGTCGGCTCAGAGGGGACAGAGATCTTGCTAGTTTGCTCTGTGCCCCTTTAGCCCACACTCATGTCCCTGCATACACTGGACCCTCCTATTGCCTGGAAGTTGTCCTGCCTCCTGCCGCTGCCCCTACCCGCTAAGAGATCCAGATCCCCAAATAAAGCCACACTGGACCCCAGGATCCCAGGCTTGGAGACAGT
DddA_461	chr11	124741976	124742143	ACACAATTATCTCCATGGCCCAGGGCCTGGGGCACCTCCTCCAGTGCACCCTGTGCACAGGAGCCTTCCCAAGTCATGCCCTGTCCTAGGTCTGCAGGGCTAAAGGGCTGAGCAAGAGAGAGCACCATTATCAGACTGTGCAGGAGGGCAGGAAGAAGAAGGAGTGA
DddA_462	chr2	218001475	218001636	CTGCCATCCTTCTTGTGTCACCCCTGGACGTCTACCTGCCATCCTTCTTGCTGCAGAGCTCCCTCCTGCCTACCTCTGTCCTCAGCACAGAGACGAACCTGGCCAAGGCTCCCATTTCCCAGATGTCAACACCAGCCCAGTAAACCACAAATGCATCCTGT
DddA_463	chr5	179903329	179903523	GTCAGCTAGGACTGTCATTTTCTCAGAGCAAACTCAACCCAGCAGGTACCCGCTGAAAGGGGACTTCCCTCCGCACTCTTGGACGGGTGAGTGCGCTTCCACCTAGGAGGACAACTAcagcggattctcgttattcaggtggtcagattctgtaaggtggccgcgaacactgagttagcgaatcctgaaccagt
DddA_464	chr7	82600425	82600639	ACAAATCTATGTATTCCCAGGAGCTGCCATTTTTCTACTAAAACCCCGGTATTGTATGAAACACTCTTTAATTCCATAGAGGACAAAGCAGAAGTAAGTGTTTGCAGGGCTAAAAAAAACTATGTACAGAATATATACAGTTTCCTTGACAATAAACAGCTATAGAAAGCTTATGGTCCTTATTGAAGGAATGCAAGCTTACTTAAATTCTGGC
DddA_465	chr11	821060	821242	AGCTCCTCCCTCAGTGCTCCCGACCACTTCCAGGGACTATCCCCAAGCTGGCCAGCACTCCTGCGCCCCAAGAGGAGTGTTTGGGGTGCTTCCTCTTGGCTGCAGTGGGACACAGGTGTGCCTTCCTAGGAACTGGGCCCTGACTACTTCCAGCCCAACACTCCCGGGCCTGTGAACTGTGA
DddA_466	chr12	122136106	122136280	CCCATGTCCACTCTTAGGCCATCCAGGGGCAAGATAGTCAGAGCAGGACTGATTTTGCCCAGGGACATCTGAGGAGCCAACAGGCCAGATCAGGGACAAATGGTGTGCCCGAGGCTGTGCTGCTGGTAGAGGGTGTGGGCAGATGGGGCCCCTTCCCTCAAATGCCTGCCATAC
DddA_467	chr3	122915926	122916158	CTTCCCAGCCTCACCTGCATCTCAGGAACACACGTGAACACTCCCCTCTGTGCACCACTTTCCATCCATTTGTCCTCCATGATaataatgaagttcattgggcctttactgtgtgtaaggcatcattttaagcactttataagcatgaattaatttaaatccagcaccccaatgaagtgggtactgttattattcccatgttatctgggggaaacCCAGTGACCTGACCCAG
DddA_468	chr7	42087269	42087443	CTCTTTGGAATCCTCCCTGTGCAGTTTTCTGCATGCTTCCCATGTTCAGAGTGAGCCCAGGGCCAAGGCCCAGCAGATGCATGCACACCCTGGACCAAATCCTAGCACTCTGAAAGGCAGCTTCCAGCCTGACCAGGCTGCCTGCCTTCTGCTGGGCAGTGAGTAACTTCAGTG
DddA_46	chr12	61459632	61459816	TCTTCTGGATATCACATCTGGTTACCCTTGATTGTTTCCATTGAATAGGCAGGTTCCTACACACCTTTGTCGACCATTCCTCTCCTTGAAGTACCACAGCTAATTAATTAACCTCCCAGGTAAGCTATCATACTTCAAAGTATGATATATTTGTGACACCTCTCTGATATATTTGTGACACCTC
DddA_471	chr2	201410523	201410764	AATCCTTCAAAATAGACACCTCACCCAAAAAGATCTTTAAAATCATTGCTAGCTGAACTGCTATTGGTCATAGCAGTTGGTGGCTATGCAAAGTTCTGTGGGTTGAAGAAAGGATTACCCTGCATACCAAAGGCAGATTGTCCTATCATGTTCATCTGTGTTCCCATTACTGAACTGCCCGTAGCTGGAGAAACTTGAGGAGGTACAAACTGATTAAGCCACTGATTTGGTTTCTGTTGTG
DddA_472	chr4	40746570	40746733	AGAGGACACTTGAGTAGGCTACTCTCTAGCATATGTAAAGTGTTCCTGCATACCAACTTTCACCCAGTATCACAGAACGAAGTTCATCTACCTCAGGTGATGCTTTCTTGAGCATCTATTCCCTTTCATCCTCTGGGGATGTAATAACTCAGCATCTGACCGT
DddA_473	chr1	181844324	181844487	TGGTGCCCTGTGAGATATAGGTGACTAGATCTCTATCCTTAGTCTCTTCTGAAATCACTGAACTGAAGCAATGTCATGACCATAACCTTGGAcaatggtgtgttgctaaatatctaacaagtggctcttcaaggaagaaacaaacacacatcgacttatagca
DddA_474	chr3	46990035	46990235	TGTGAACCTGTTCTCCCTGGTGACCCTCCACCCCTGGGTCCCCTCTCTCCTCTCATTGGAGGGAGACTGGCCAGGACTTTAGATAGGCTCAGGGTGGGATATGGCCTGGACAGAGGTGGGCAGGGCTGTGAAAAGGTGGTGACCTATTGGGATATTAAATGTCTCAGTGATGCCCCCATGGAGCTGTGGGCCTGGATCTA
DddA_475	chr2	16161947	16162131	CAGAATAGCTTCTCCATCTTTGGCCAAATATCAGAACTCTATGCATATTTGTCCATGTTTGATACTACCCTCCCTGCCCACTCACTTGCCAACTTGGTCCAGTCTGGTCTCAACCTCCATCATGCTTCCAGCTCATTCAAATCATTATTCCAAAGCACatttttggtcatcttcttacttgacg
DddA_476	chr6	127900937	127901104	TGCCTTGGGTAGTTTGTAGACCTGGTGCTCACAGAAACTTGTGGCTTCTGGGTGACACTTGTCTGCAATTGCAGCCCCTGCTCACCATTTCTTCCTCAGGCAGGCAGGAATGTCACACTACAGCCAGAGTGGGGTGGAGTAGCTCTATGTGGGGAGGACAATGAAGA
DddA_479	chr20	1437961	1438142	CtgccttcttgtatgatgcattctgatttcagagttgctaaaatatgggaaacaatggatgcctcagaatagaCAGAGAGTATCGGCTTGTATTTAGGAACTCTGCAAGGACAACTAAGAAACTTATAGTGGGGAGGGAGGGAGGGAGGGGAAATTGGGCAAATGGCATGGATAAGAAGGG
DddA_480	chrX	11704993	11705177	GACTTGGAGATGCTGTTACTGAGTCTTAGGGAGCATCTTCTCAGTGTCCCCTCCAGATTATCCTTGGTGTCCAGGGTGCTGAGGGCGTGAGGGTGTCCAGCATTCTGTGTGTGGGGAGAGAGCCAGGCATCCAGCCGCAGCTGGGCTGGGGACCGGGAGACAGGGTCATGTTCAATCAACAGCA
DddA_481	chr16	73231491	73231669	TGTGCTCACTCTTTCTACATTTTGGAAGCAGCGAGGGGGTGATAAGGCAAGTTCGTGTTCATTGTCCTGCATACCTTTTCCTCCAGGGATCAATAGTTCGTTCCAGCTGAGAGCGTGAAATGTGTCTAACAGGGACACAGGTTAGATCCTGGTGGTCCTTATCTCTACTTTGCTTGTC
DddA_482	chr11	69650747	69650936	TCCTGTCCAGATCAGATGGCACTGAATTCCCCAGGGAGCTGGCACGGCCAGTGGGAACAGGCGGTGAAGGCGCTGTTGGACATGGGGACGGGCAGGGGGTGTGCAGGGTGGGCGGGCAAGCATCTGGTGTCTTGTGGCTCCAGAGACCAGGTGGGAGGTGGAGGCATTTGGTCCTGAGTGTCCTGACAG
DddA_483	chr14	85175578	85175742	aggcatatacttagggatggaattgctgggctatgacagttgattatgatcagcattagtatatCTTCTGTAAACAGACCATTCAGTCCAGGAAAACTTCCATATTGGATGATGTAGCAGAATTTCCAGGATGTCTAAGTTTCTGTTGCTCAATCCTCTTACCA
DddA_484	chr21	39082800	39082973	AGGTGCGGGCATATACTGCGCATGCGCTCTGTGCTGGCCTCCCCACCCCTCCCCCGTCCCTCCGGCCCCGCCTTCCACACCCCTGTCCAGCCCCCTGGTATGAACTTAGGTGCATGGGACACCCTGTGACGACGATCATTAGGACAAGTATGCACTTGCTTATTGGCCTGGGA
DddA_485	chr10	124257524	124257724	TTACATTTGACCCCAGTGTCCAGGCTTGACCCCAAAACTGTAATTGCCCCCATCCCTGACCCCAGCCAAGCTCATGCTGTACTCAACTCTATTTTCTCATCCGGCCATAGCCACGCACCTCTGAGTCCAGAGACTTCCAGTTATTTCTACTTTTCCAGCAGGAGGAGGGACAAAAACAACTTGGATCTGAAAAGCAGAGG
DddA_486	chr11	68381282	68381464	gtgcatttctgatgttagaagccacctggttggtggcgatgtgtcacgggagccctCTGCAGGTTCTGCGTGTCCATGTGGTCGGGGACAGAGGTGGGCAGGGACGGACGGTGTCGAGCTGGACATGTCCATGACGTCGGCCATCCCTTGGGATGGCTTTTTTGTTTTGAGGATAAGGCTGC
DddA_487	chr15	31484587	31484776	ttgtccttgCCGTTCTTGCCGTTATTGCTGTTAGAATTGCTGCACACCGAATCGCGGTCCGAGTCCAGCGAGTCGGCCAGGGACTGCACGTCCTCCCCTGCCGAGGCCGTGGGAGACTCCGGCTGTGCCAGGGGCGCCTGTGTGGAGAGGGAGGGCCGGATCGAAGGTGGTTAGAGAAGAGCTGTCCAC
DddA_488	chr3	53675028	53675252	CGTTTATCCATCTCGGCTTCCTTTCTGCATCTTCCCCTAAACCTGCCCTGGATTGAATGTAGTCAGTTCCACACCAGGGACGCATACTGTCACAGGAAGTCCCTATGTAGAGTTGGCCCAGGGGCCAGTGCCCGCCAGAGAGAGGAGTGGGGGCTGAGCCTGGGATGGGGCCACATAACCCTCCCCTGCCTGAGCCGCCTCCTGTAGATGAGTGGCTCCTCAAG
DddA_489	chr22	50734044	50734279	TGCTTCTCACCTTGGGTTGTCTGCCCAGTTGGATGTGAGGTTTCCTTTTTGCTCCCACCCTGAGCACCAGAGACAAGACATTGTCCTTCAGGAGCGCACAGGCAGTCATGTGAGCAGCCGATAATGTGGCAAAAAAGACACGTCCTGGGTGGCACCTGGTGGGGGTGGCCAGCCAACAGGAGGGACAGAGACCCCTCGCTGAGTGGAAGGAGGTGGTGAGCTATGTCTTGAAGGG
DddA_48	chr16	55929991	55930154	CCAATATTGTCAGGGCAAACTCTATGTCCTCTAGGTCTTCGTGGTTGATTGGATCCCTGCCCACCTCTTTGTCCCAATCACTAATGGTCAGATGGAACACACCCACGTAGCCATAAAGATTGTTAGAACATTGAAAATACTTCCTTATCCCAAGCACACCTAC
DddA_490	chr6	124440179	124440368	aatgagtgctcagtcctgaggtaggactgatgaatctaggtgacacaccacagtatccgctataGTCCACTTCCTGCTTTATATAGTAAGTTATagaagagctgctccaagattctactggtcctcttttacctgggcataagttgcaagaaaaagtttaatgggatagacttaagctccttttgctgc
DddA_491	chr10	70560184	70560352	GAGCAGGCTTGCACTTTGGGAGAGTGGGGGCTTGTCATAGGCCTGGAGGGAACCCGACCAGGCAGGAGGAACAGCATGGGTGAAGGTACAGAGACAAGAGTGAGCAGGGAGTGGTGGGCTTGACTGTGGCCAAGTGGGGGAGGGTGGTAGGAAGAGCTGGGGTCTTGG
DddA_492	chr14	78168495	78168679	GCTCCTTTACATGGTTCTTCCCTCAGGAGCTCCTGACATCTAGAGCAATCCCATGCACTGTGCCTTCTGAACTTCCCTTCCACATTCTGTGGACAAATTTGGTACAGAGACTTCTAGGAAGGCCAGGTAAGGAGGATATGGAACTGGTGGCCAGGGCAGTTCAGGTCTAGAGTAAATAGGTGGG
DddA_493	chr3	50183683	50183889	TGTAATGCACACACAGACGGGCCTTCACACACAGTGTCAAGCTGTGGAGGAGCCCAGATGGGATTCTGGGACAAAGATGGTGGGTTGGGCGTGGTCGGCTGCTCCTCAGAGGGTCCTCTGTGGGGCTGTTTGGGAGCTGAAGGTTGGGGGGAAGCGTCTTCCCTGCAGGTGCTGGAGGCAGGCTGGAGGTTGGCTCAGCTGAGGAA
DddA_494	chr1	202177480	202177712	GGCTGATTGTTCTTCCTCCCTCCTTCCCTCCTTCTGTAGCCCTGCACACACCCAGTGAGTTGGTGTCCATGCATGCGAGCACCGCTGTGGTCAACCTGGCCTGGGCCAGCAGCCCCTTGGGGCAGGGGATGTGCTACACCCAACTCTCAGAGGCGGGGCACCTCTCCTGGGAGCACCCTCTGGTGCCAGGCCAAGCCCACCTCATCCTGAGGGGCCTCACACCTGGATGCAA
DddA_495	chr22	27268551	27268785	ATGTCTTCTAGACTACCCTGCCCACAGGGAAAAGCCAAGTGCCAGGGAAGACCTTCAGGCTGGCATTACCCACCTCATGGCCTCATCTCCTGCAGCTCCACACTTCTAAGATGAGACATACCATTTTCCTAAATGGTCCAAAAAAACACAGCTTTTTGGACCATGCTTTTGCATGGATCCCTGCCTTCGTTGCTACCATCTCCCCTGTCTGGTGATCCCTTTTCTATGTAGCCA
DddA_496	chr3	53833455	53833690	GACTGACTGGTGTGAGGTAGGAGTTCCAGGGAAGCAGCCCCTTCCACTTCCCTGGGCTGCCTGGGCAGGGAAGGAGCTGCCTGGCATTGGCAGGATGGAAGGTGGGCAGGAATGGGAGCAGGGAAAAACAGGATAGCATGCGTGTTCATTTCCATGTGTTGGGGTCGGAGTCCTCCCTGCCATGGGTGGGGTCTGAAGTTGGTGAGGTAGCATCCAAGGCTTCCCTTTTGACTCT
DddA_498	chr11	62753818	62754001	CTTCTTTCTCCTAGGTCACACCCAAAGCTCTCCCATTAGCTCCGCCCACCTCGGCCTAACCTTAGAACAGGCCCCACCCCCGTCCGATAAGCCCTGCCCCCGGAAGTCCCGCCCCTTAGCCACCCTCCGCTTCCTTGATGCCCACCCGGTAGCGTCCAACGGCTCCACGAAGTAGAGATCTTT
DddA_499	chr18	49627123	49627337	CTCTCCTTTGCCTCAGAAGACAAGCATGGGCCTCTTGTCACCTGAAGGGCTTCCTGCCCTTGCCACAGGGAGGACAGAGGTGTGTAATGGCACAAAGGGGGCATTGCAGAGCATGCGCCTTGCCTGGGTTGCCCCCAGCGTGGCCCCTGGCTCCTGACTTCCTTCCGAGATTGAAGAAGGAAGTCATGTGCACAGAGGTCAGTAACAGCCCTAC
DddA_4	chr15	73728745	73728949	cAGAGTTAGGATTAGGGACCTCACTTGTAGGCCAGCCTTCTCCTGGCTGGCCCTGCCCACCATTTGGTCCAGAATACAAAGCAGCTTCTGAATCTGGCCACGGTTGGGGCAGGGGTTGGTCAGCTATCTTGAGCCTCAAGACTCTGGGATGGTGTCTGCCAGCCTTGGCCTGCCATGGATCCTGCCCTCTGCATCTGAAGTTTT
DddA_500	chr11	72717354	72717562	GGTGCCATCTCTCCAATGCCAAGCAGGATTGAGGGAGCCTGGCTCCCAAAGCTCCCCCAGGTCTGAGGGCCAGAGCTGAGGGGAAGGTGGTAACCATAAATAAAAACTGCCCACCTGCTCGTCCGCAtccctggggtccggcagcatcagcccccctcctctggcaccacagtgcatctcccatcactgtcctgatcaactgcgacgg
DddA_501	chr5	113096	113279	GCCTGCACATTTTGTCTTTCTCAGTTAACTCACATCATGCCAGACACAGGACAAGGGACTTCCGTGTGGATCCTTCAGTGCCAGCCTTGGACTGTGGTGTGCACCTGTCTTGAGTTATGTCCCTAAAGTTTCTGAATTCTCTCTTTCATTTCAGGATCTGGAATCTCTTGATGCCTGTATCCA
DddA_502	chr20	35511303	35511478	TGGGACAACTTCAGGGCCCTCAGCTGCTCTCGCTTTTTTTTTTTTTTCCTGCCCACCAGGTGGTCCTGCTGCAAGCTCAGCTGACTTTGGAGCGGAAGCAGAAGCAGGACTACATCACCCGCTCAGCACAGACCAGCCGTGAGCTAGCAGGCCTGCACCACAGCCTCTCACACTC
DddA_503	chr16	2883952	2884122	CACACCTTAGAGTAGCAGTTCTTGGCCTTCTTGGGGCAGGGGTCACTGCCGGTTTTTTAAATCTCCCTGTGAGGACGTGTACTGCACACCTTAGTGTCCCGTCATCCTGTCGGGGTCAATAACAGCCCCGCTGTGGACTGCGTGGAGCAGTAATTATTGGGGAGCAGCTG
DddA_504	chr16	54566326	54566506	ctcccatcatcctttgcagccagtggtggccatgtggcccagctctgaccaatgaggtatcagcagaagtTTGAAAGGAAGAGGGTAGACAGGGAGAGCTTTTGGTTGCCTGATTAAGGTAAGGCTTAGCTGGGGCCGACTCTTCTCTTCATTCTTCCTGCTTCGAGAGGACATGATTCG
DddA_505	chr17	81191309	81191544	TGTTCCCGGTTCAGCAGCCACGCCTCCTGGGGGGACATGCGCTGCCTGGGGGTTGCCACCCGGAGCCGGCCCGCGGGGCCAGGGCCAGCCTCAGGGGGTCCTGGGGGGCTCCAGGCTCTGAGCCACAGGGGAGCAAGGGGCCTTCCCCCTCTCCAGACCCCTGTCCAGGGGTGCGCTACGTCCTGTTGTCAGGACCCAGTGTGGGCATAGGCGTACCAGAGATCGTCATGATGCA
DddA_506	chr21	45391267	45391454	CATCCACAAGTGTGTGTGTGATGTGTTTGCGTGGTTTACAGAATAACATAAAAACCATCCGAAACACACCACTGTCCACAAGCTGAGTCTGAGGCCAGGCTCCCAGGCAAGGAGGTGGTCCCTGGTGGCACGGGCAGGGTGCGTGGAGACGGGGACCCAGAGGATgcacgggaaaaacatgccttta
DddA_507	chr4	99652709	99652895	GGGAGCTGATGTTCAGAGCCTCAAAGTAGGGGTAAGCCAGGCTCCGGAAGGCCCGGGAGGTCAGGTTACGCACCTCTTTGTCCGCATCGTCCAGTTCGCTCACGGCACTGGAGGCTCCGCTGGAGTAGTCCACCAGCTCCTTCGCCCGGATGGCCCCGCACCTGGTTTGCAGGCGAGCAGGTACAG
DddA_508	chr5	124469424	124469617	CACTGCAGGTTGGTTATATGTAGCATCACATGCCCGAGCAGGTAGTTTATAAACAACTATGttaattaattagttaattaattactaattaaCTTGACTTCTAAACACACCACTGTCCAGTGGGAACAGCTTCTGATCCACCCTCGAGATCATTCTTTATACAAAGTGTATTTCACATTCTGTTGCGAATACC
DddA_509	chr7	485241	485435	AACCCTTTGCAGTTTGGACCTCAGACTGTGGTCCCCTCACCTACCTCCCCGGACAGCACCACCCTCCCTTCCCACCTTTGATGGGTCCCTGTCCCAGGAGAAAGCCCATAGAGACATCACACGGGAAGATCCTGCAGGAAGCCCTTCCTCCCTTGCAAACACTCGCAAAAAACGGCCCTTGATCATGGAGAAAC
DddA_50	chr13	109292974	109293148	GGACATTGCCTGCAAGTTCCCATTAGCAGTGAAGCGCTGGTGCCACATCTCCTGGCATCTCTGTTGGAAGAACTTCATACCCTAAGCCAAGGACACAGGGTGTGCTGGGTCCTTACATTCCCCTATCCCTGGGAATGGGGTGAGATACTCCAGGGGCCCTAGGACAAATGTTCA
DddA_510	chr10	16961531	16961699	GGCCTGTGATCATAGTTCTAAAGAACGGTAATGTGGGAAAATAAAGAAGCCAAGCAAAGGGAACTTTTTAATTCTCATACACACCTTTGTCTTATAAATAAGCATTATTTAAAAGCATGTTGCATTATTTAAAAGTTGGTGGCAGGATTCCTTTTAGAGGGAAAAGCA
DddA_511	chr15	92114936	92115116	gataatgttaagacgatAACCCAAAAAGCATTGGCTACCATTGTAATTACTGAGCAGTTGCATGCATTAGCTTCATCTCCCCTTCTTGGGAGCCGTGACAGTGGTGTGTTGACAGCAATGTTATCAAAGGAAAAGAAAGTCAAGGCCAACTTCAGTAGAGAAGATTGAAAGCAGAAATAC
DddA_512	chr4	3285341	3285552	GCTCCCGCTCTCTATTCATAGCAAGTGCTACGGCTCCAGCAGAGGCCTGTTTTGGGGGTCATGACTGAAGTGACCAGAGCAATGTGAGGGACAAAGGGTGTGCCAGGGTGGCGTGGCTGGGCCTCTGGGAGCACGGGGGCCTGGAAGGAAGGGGGACTGGTGCCCAGCGCTCTGCTACACCTCCCTTTGTCCTGTAAGTCCTGTGTCCGTG
DddA_513	chr5	22637545	22637746	GGAATAAAATACAGTAAATTGCCCAGACAGAACAGCAAAATGGCGCAGATTGCGCTTCCTCTCTTAGGATCATCAGATGATTAGGGAGCATGGTCTCATTAGAGTCTCTTGGAACAAATTGACAAACTGGTGTGTTTTCCTTCATTTAGTGGACATAAACGTTGTTTATCTTCCTAAATGCAATGGTTAAAAGTCTCAATC
DddA_514	chrX	131795599	131795832	CTCCTCTCCTGGCGATAGGTAGACCATAGCAGCGCTCCCTCCCAGCAGCCGCTAGGAACAGCTGGTGATTCTAGCCAGGAAGTGCTGCGCCCACCACTCGTCCAAGTCAATGGGCACGAAGTTCTGCAGCCGGGGATTGGGGATCCTCTCCACTGCACAGGCCTTGTCCCGCCCTCACCGGCTGGGCCACCATCCAGCTGCTGCCGCACCTGCTGCCAGGCTTCGGACACAAA
DddA_515	chrX	40010898	40011071	GCTTCTACACTGCAACTTGAATATGGGAATGGGGTGGGCATCGTGCAAGGGAGCAGTCACACTCAAGCCAGGAGGCAGGGACAAAAGGGTGTGCGATTCAGGGAGGGAAACACTGAGGACAACCCTCAGAAAGCAGTGCAGGATTTGCAGCTAAAGACTCAAAAGAGGGAGAG
DddA_516	chr14	99195372	99195557	CCTCCATTTTGCAGATGAGACCAGAATGCTGCAGGCGAATGGTGCACCCAGCATTCTATCCTTGCCCACCCCACCACACACCACAGTCCCCCAAGCCAGGATACTGCACTGGGCTTTGCACCCCCAAAACAAtggctggcccttgctgagcacttgctgagtgcctcagtgtatcttcgtgaacc
DddA_517	chr19	33207288	33207465	AGGTGGGACCTTCAGGGCCACCCTTGCCCTCGGGCCTGCGAGACCCAGAGTGCAGGCCCGTGGACAAGGACAGAAAGGTCTGCAGGGAGCCACTGGTAGACGGCCCAGCTCCTGCAGATGCACCTCGGGAGCCCTGCTCAGCCCAGGACCCGCACCCCCAGGTCTCCACTGCCAGCA
DddA_518	chr16	57567584	57567768	ATTTCAGGTATTCCGCTGCCACAGTGCTGGGCCTGCCCTGCACTGTGGCACATCACGCTTCCTTGTGTCCCATTTAGTCCACTAGAACTGGGTGTGCTTCTCCAGAGGGTGGGGACCAGGAGGCGGGAGACCAGCCTTGTGGTGCGACTGCTGTGGGATCCCTGCCCCTTCTTCGCCTCAGTTT
DddA_519	chr11	66023310	66023463	aactcctggcctcCAGGGCTTCCACCACGTAGATGCAGAAGAATATGGAGTCCAAGGCCATGAAGTACCACTCTGCAGGGACACAGGGGTGCGCTCAGGGCTGTCCCCAGCACCCAGTGCCCTCTCTCTCCTCAGCATGAGCCtcacacaagc
DddA_51	chr7	139740588	139740781	GAGGACCATGAGAAATCAGAGAGCAACTAGACAAGGAAGATATCAAAAGAGACGGGTCCTTCGAGGCCTGCACACCTGTTAGTCCTAATATATTTCAGAGCAAGGGATCAGACTGGTGCACACATGGGCTGAAGCCCAGGGAAGGAGCCAAGTCCACCACCAATGCAACTGGTGAGTCAGTATCAGGCATGTG
DddA_520	chr22	46502974	46503148	GAGAGAAGATCAAAGGCTCGAGTTGGAAGTGCCCACTCCATGGGCAACTCCAGGACAGCCCCCCTTCTCCGTGCCCACCCTCTGCAGCAGCTTTGTCCCTTAACAGTCGGGGGAGGCTCTCTCCTGATGAGGTAAGTGGCCTCGGATGGCCTCAGATGGACAAGACTCAGCTTA
DddA_522	chr6	41631645	41631823	ACTAGAGTTCATGGGCATCTTCAGAGACCAGGATACACAAAAAAAAACCCACCCAATGCTCTCCTCCACTCTCCACCTCCCTCCTCACCCACAATCCTGTCTTATTCTCTTGGCTACTAGGAAGTGCTTTTTGATAATCCGACTCAATTCACTTTCTATACTTCCCATCGATTTTGCC
DddA_523	chr17	75008921	75009106	AGCTTTCTAAACCGCCCTCTGGATGCATTTCTTTCCCTTCTTCCCTCCTTTCTTTCCCTTCTTCCCTCCTGATCACCACTTTGTCCTTGCTCTGTGGACAGATACTCCCTGCTGCAGGGAGCTCCTCCCCGCCCCCCGGCCCCTGCCCCATTCTCTCCTCCCCTGAACTGGCACCCTTCTCCTCT
DddA_524	chr20	31591272	31591458	gaaggctccatctacttgaagtaaggagttcctttctctaattcctacaaagtacgcccttgggatggcagtagctcACCTACCCACCACACCTCTGTGTCCTCAGCATCTGGATACAGCAGCAAGGAAGCACCACATGGCTGGTGGtgtttattcccatttgggtaccctcaactaaatgtagct
DddA_525	chr2	165115804	165116038	GTGGTCTGGAATGGATGGATTATACTGATTAACTTGTTTAATGATCTGCATTTGTATATGAATGCCATATGAATATAACTTAATACATTGAGGCCAAACCAAGAATAGTTGGATAAAGTGGTATGCTGACATCTAGCCATGATTATGTTAATTAAAATACATCAAATCAAATTTTTAATTTCCACCTCTTCAGATGGAAATTTTCAAAGGGCAAAGAATATTACCAGTTGTTTC
DddA_526	chr5	63810976	63811217	GATGACAAACTACCTGCCTGCTTTCCTTCTCAGGGCTCTTCCTTCTTCGTTGGTCCCATTTTCAAAGAAGCTCTCACTTCCATTTGTGTGGACAAGATGGTGGTCAGAGGCTAATTACAGTCTTTTCTAAATCTCTTGCAATGTTATTAACAAGGAGAACAAGAATTTTGTCTCATAGCTTGCATTTTACCACCTCCCCATTGATAGAGGTGTTAATGAGCAGTGAAATGACCAAAAGGCA
DddA_527	chr9	137506097	137506261	GACACTCAGGACACGGTTCGCTAGGCCACTGACACAAACGTCCGCGGTGTGGGCTGAGCACACCCTGCAGTCTAACCACACAGACCCCGGCAGCTCCCTCGAGGGAGTCGGGCCCTGAGATCCCTCCACACCCTGCTTTCTTTCGGCATCtgcctcaatggctc
DddA_528	chr14	96502221	96502399	CCTTCCACCATCTGACACCCACTGCTAAGTGTGAGAGGACCCAGGGGGTAATTGCCGGGCCGCAGGCGGCCTTAGGAACTCCGCTTCCCGTGAGGCTTCGCGGCGGACGGCGCTGGTGCGCAGGCGCACGCACGGCGTGCGTGGTGGCGTCAGCAGTTCTAGAACGTTGCTGTGGTAG
DddA_529	chr4	1789445	1789628	CCTAGGCCAGGTTCTGATCCCAGAGGGGAGCTGGGCAGGAGGCTCTCTCTGGCAGCTCGCCTGCCCTGGGTTCCAGGTCTCCAAGCCTCGGCCTCCCTGCCCACCTCCCTGTCGGGAAAGGCGGCAGCTGCCTGCCCGGAGTGCTGTGGGGAACAGGCGGTGTGGATCTGAGACTGTGCTGGG
DddA_52_TDD14_10	chr16	10901457	10901634	CTTCTGGCTTGGGACATCCTCTCCCTGGGGCAGCTGATCACATGTTTTCTCTGCAGCCTTCCCAGAGGAGCTTCCGGCAGACCTGAAGCACTGGAAGCCAGGTGTGCAGGGCAGGTGGGCTGGGGTTGGGAAGGGTGGATGCCTTGGGGAGGGGATGGAAGAGATTGAACTCCTGGC
DddA_530	chr3	46610541	46610726	tcctatctgggccttgataaattctgcacttgtaccaactccgtggtgatgccagtgctgctggttcacggGACAATCGGGTGGCAGGGCTCACTGGGGTCTTAGTGACAGTATATAATCTTTGAGACTTTTCCATGCCTGAATCTTATCAAATCAGCAGAGTCAAAATGCATTTTACCAAAAGC
DddA_531	chr5	17805872	17806054	CAACAATGAAGACAAAATGCAATTCTTATCTTGAAGAAGCTTATGGTGAACATTTTATAAGTTAAGCCAATAAGAATCAAAAACCCTTCTGATATTAGTTGAAGGTCTGCAACTAATCTGGACTGGTATGTTTCTTACTGATTCTTGGCGTTTGTTTTCTCATATATAAAACAAGGGATTGC
DddA_532	chr8	106079599	106079822	GGCCAGGAGCTCTATTTTCCAGCTCCTTGCATCTTGTGAAATCATGCAACCAAAATTGGATTGCTTCTGGACCAAAGCACTTAAATAGGTGTGCCTTCCCTTTCTGGGCTACATGCAAAGAATCCCAagttacaacatggaaaatgccttgccccctgaatcactatctggataaaagttacctgctcaccaggaatacctgccttggaccatcacatgaaca
DddA_533	chr13	107261506	107261690	GATGGTCAAGTTCAAGGGTACTCATAGGACCAAAATGGTACAATCAGGTAAATCTCCGAACTACTGCTGGGGAGTCTGGAAGAGTGGGCTTCTCTCTCTATTTTTATGGACAGCATGATGTGCAGGACCTGCTGAGAGTGTTTTATCATCTGGGGGTAGGCAGCCTGTGAATGAAACCAACACA
DddA_534	chr15	65396685	65396850	CACCTCCGCCTTACTAGGGACTCCTCCCTGAGTTCGTCCTCCAGGAGAGCGCCTGAGTGCCCCCAGCACACCCACCCGTCCACCTCCCCCTGCTCTATTCACCCCAGCCCCAGCTAACCCGCTCCCTCCGCCCTTCGGCCCGCCTCACCCAGCACACGGAGCTCA
DddA_535	chr17	6086871	6087043	TCACTAAAAAGCCGCTTGGGAGCCACTGGCAGGCTGCTGGGAGGTCCTGGGCATGTTACTTCCCAGAGACAGCCTAATTTCTCTGGAGGCAGTGGTGCGCTCCCCAGGTGACATGAATGAGCGGAACGCGGCCCTTCCTGGGGAGACGTGCAGCGTGTTTATCACAGGTGCC
DddA_536	chr18	34493359	34493545	ACATGACCCACAACTCTGGCAGCGGACCCGGCACTTCCAACATTATTAAATAATAAGAAAGCGGCTCCTACTCCAGGCTCAAACCTCCCTGCAGACCAATGGACACCTTCTAAGAGTTTGGCGAGTCAGTGACTGAAGCGCCCGTCCATTCCAAGGTGTGTGCACGGCGTTTTCTTCTTTGACAGC
DddA_539	chrX	14832585	14832831	AGCCAATTAATACAGGGTATTCAACTGGCCATAGATATTAGTTCAGGATTGAATGTGTGAATGAATGTGGGGCAGTAAGACATGAGGGAAGATTTTCCTTTGGAAAAGAAGGTTCCTCACTCTTCCATAAAGCTCTCTTCTGGATGGAGTGGTGTGCAGATGTGTATCTTGGAAGTGTTTCAGCCCTTCCATAACATGTGGGGGGCCAACTTTAGGAGGAAGCTGACAATCTCCTTAATATCCTGC
DddA_53	chr6	134414778	134415023	ACTGAAGAGAAGAGACACCTCCCCAGAGAACCAGGGACCCTCCCCAGGTTCTGTGTTTCTGTCATCCTGGGAATGTTCAGCAGCATAGAGAGCTTCATAGCATGTGCTTCTGAGAAGCTGGGACTAGGCGGTGTGTTGTTGGGGGTTCTGGGTTTGTTGGGAGAAAGCCTGGCTTCCGATGCTCAGCGTTTCCTCTAATTGTGCAGCATCACTGCACAGACCAGAGGAAGGACATATGTATTCCC
DddA_540	chr13	108215372	108215606	ACCTTCCACTTGACTCCCCCCACACCGTCAATCTGCCACCCCCCACCCCCCCCACCCCAACCCCCCCCAACCTCCCAACCGCCCCCACCTGCCACCCCACACCCTTCCCACCTGACGTCAAGCCTGAAGCTCAGCCGCTAAGCCGGAAGCTGGCGCCAGAAGATGCCGGTTCCGCCAGCTGCTCGCCGCGCAGGCGCAGGGGAGACCCGGGGCCTTGCAGTCACCGGGCTCAAG
DddA_541	chr3	195825215	195825417	CCAGACACTTCCAGCTTCCCTCTGGCCCCAGAGATTCCCCTCGGGGTCAGGCCCTGCCTACCTGCCTCGGCCTCGCGGTCGCCTTCCTGCCCCTCAGGAAGCCCTGCCAAGGTCCCCTGAAGGCCCGCATGCTTGCCCGGAGGAGGCCGCTCCTCATGTTGCCCCAGGGACTGCCCCCAAGGCTTCCTTCTTCAGGGAAGAG
DddA_542	chr8	97934046	97934230	CTTGCTCATTTCACTCCTCTGCATGTTGGGAATTACAAATTCCTCTTTTAAGGTAAACCATTTTCTGGTGGCCACCTCCACAGTCCAGCCTGGCCAGGTAAACCTACTTTGCAATTGGCATTCACCTAAAATAGGTGAAACTCTGAAGGCAGCCTTCGTAGGAGGAAGAGGAGCTGACTctagt
DddA_543	chr10	43068061	43068272	CCATCTTGGGCTGAGACTAGAGCAACTCAGGCAGGATGGAGCCAGCCCCACCAGCGGCTGCTTGGTATCCAGGCCTAAACTGGGCAAAGGGCGGCTGCAGGACCCTGGGCAGGGCCCAGGACGGATGGGTGGGCAGGAGGGTGGGGGCCCATCTCTAAGCCGGAAGGAGAAGCTTCCAGACATGATTGCATCTGACCTTCTCCTAGCGTCT
DddA_544	chr1	105016655	105016821	tccaaATGTGTCAGGGCTGCTACTTATTTATTGAGATTAATGTTCTATTCTAAAGTGTTCACTCTACTAGTAGAGTTCCTGGGGACTGAGTAAAATTCAAATTCATGAGCTTCACCCAGCACAATTTTATTTAGGTTTAAAAAACTGTGCAGGGACAAggcatggt
DddA_545	chr11	65625375	65625555	GCCTCCTCCTGACTCTTCCTCACCCCCAGGTCTCTGATCCGGAGCAAGCTGTTCCCTGAGCTGGAGGAGCGCAGCTTGGAGACAGCCCGGGCCGAGCCCCCGGACCCCTTGCCGGACAAGATGCGCCAGTCGGTGGTGAGGGGGCGGGGGGTGGGGGTCTGTGGGGAGGTGGTGACAGGT
DddA_546	chr6	119078985	119079149	AAGACGGTGCTGTAATCACCTTCGGTTAGCAGAACGGGTGTCGATTTACAGACCCTTTCCACATGCGTCCTCGTGTGTGCAGGGCCCCAAGAAGTGGCTCTTCCCCAAGAAGAGAGGCAAGCCCAATCCAGAGACATGAGTAGTGAAGTAGCGAGGATTCCCTG
DddA_547	chr9	127745395	127745593	TGCTGGAGTTTCTTGTGCCACATGTGATTGTTTCTCGACGAATTAGCAATAATGATTTCCttttttttttttttttttttttttttGAGTCACTgtctcgctctgtggcccaggctggagtgcagtggtgccatctaggctcactgcaacctccacctcctgggttcaagcaattcttcaattcttgagcctcagcct
DddA_548	chr10	15380076	15380236	tCTGGGTGATACTGGCTACCTTTGCAGAAGGGAGGAACAGGCTCTTTTAGCATCTGCCCTAAAGGAGGTACCTCCAGACCTGACAACAAAGGTGTGCTCTGGCACTAAAGGTCCTCTTGGGCCCTTGTGTGTAGTGTGGTAGGGGTACTTATGAGTCCAA
DddA_549	chr14	97939320	97939502	ATACTGCAAACCTGGCACCTTGCTTGCAAATCCAGAAATCTCGCACACTCTATTTTTTTATAAACTTTGCTTATGCTGGGGCCCTTAGAGCACCCTGCTCACCCTCACCTTCCAAACTGCCTGGGCATCAGCAATTGATTGTTCCACACAGAAAGAAAGTCAGCTCCTCTAGGAAACCCACT
DddA_54	chr13	78562441	78562616	TTATTTCCCCAGTCTCACCCCCTGGGTAAACGTCAGAAGATCTGCTGATGGACCTTTCAATTTCACTTCCTTCCTTTGCCTCCTGTGGATGATGGTTTGCAGGGAGGGAGGAATTTTAATAACACATGAAACTTTCAATTCCTGTGAATAAAACGGGGAAGGCTTGTCAACTCTG
DddA_550	chr5	1926120	1926349	CACCCACTCTCAACCACCTGCAGCCAGCCCTGCCCTCCAGCCCTGCTAACCCCCAGCTTCTCTTCTGTCCCTGAGCTGTGCATGGTGAGGCAGcctgcacctgtgcctgccccagcccgtgcgcctgccccagcccctgccaatgccacagcccctgcccctgccacagccccagcccctgtgcctgccccttcccctgctcttgccccttcccttgctcctgtcccag
DddA_551	chr5	59427172	59427363	GTGCTACATGCAGTTTCTACAGGGAAACAAGGAAAGGGAATTTAATTGATCCAAATGAATAACAGAAGCAAAAATCTTGCCAAAGACTCCATACTGTGGCATACAGGGAAGTGATTTTATacacacacacacacacacacacacacacacacacacacacacacacGCCCCTATGCCAAAATATGTACCAT
DddA_552	chr21	9991317	9991542	attaatcactttgtataaccccaacctctcccttcttgggagTGGGGATAGGGGAAACAGTTTTCATCATCTATGATCTTAAGTTTCCTCATGCTCTTTCTCATTGTTAAGACAATACCACTTATTTTAGCTTATTGTTACAATAGTATTTCATTTTTTTCTAACAACTTGGTATTAGTCAAGATGGGATATAATAACAAATGACTCTTGAAATCTTCATGGGTG
DddA_553	chr16	29090497	29090734	caatacagctacttaaaaaCCTATAGTTACGCAAATTAAAAATTTCATTTACTGGGGATAATTGAAATGATTATACCGAACATAATACATGTAGAAACAGTATAGTTTTTGTATTGCTGGATAGTCTGTTTTTTTCTTTTTAAATATTTGAAACTAAAGGTCATGTAATTGATGTTTTTCTTACATAACTGTGAAACATTTATTCTCTGTTGAAATGTTTTATCTTACGTTTTCTCC
DddA_554	chr18	61894029	61894184	CTTTCCCGCTTCCACGGCTTCGGCGCGGCCGCCGTAGGGGCGCAGACATCCCTGCGCACCCCTCTGTCCGCCCCCGATCCGGAGCCGGCAGAGCAGAGAAACAAACCGAAACTCACTGACCTTTCTCCGCGGCGGGCTCGGGTGCTCGCTACAGA
DddA_556	chrX	87847686	87847920	GATTGGGCCTGAAGATGACTATTTCATAGCTTTATTATTATGTTCTAATTCTCAAATGTATTTAAAGAAAAAAAATTGATAGATTATTGCCGAGCACACCTGAAAGTCCAGCTTTGGGATATGGACAAATTTTGATGTTAAGTCACTTGTTGCAAATCTTGTTTTATTTTCCTAAATTTCTCTGTTATTACACCATATGACATCGTTTTCTTGTCCTACTTTACCCATGAGCTG
DddA_557	chr20	57588409	57588603	TGTGAAACTGCTGCATTAGGGAGCTGCCCAGTCCAGCCTCTCAGAACACGCCACCTCAGGGCCACAGACACGGAAGGAGCCCCCACCACCCTGCAGGCCCCCCCCCCGCCCACCGATTTGTCCTAAACAGCCCTGGTCTTTTAACGAGGCTTTTGAGGTTGATGTTGCCCAACATTAAGCAGGAGTGAAGAGGA
DddA_558	chr16	55510355	55510556	CAGTTGCACTCTTTGGACTTCCTCTTTGTTGAAGTTAGTGATCAGAGAACAAGATAGACCCTGCTAACCACATTTGTCCGTGTGTTCTGCGGGGGTTGGGGGGGTGGGGGAACAATTTTGAAGTTTTCATGTCCATCTCACACATTACTTTGGATTTGAAGCAGTATAATATTTGCAATCAGCTTGTATGCACTAAGACCA
DddA_559	chrX	84587212	84587431	GTTTCTACATTGTTACTGGTGTCTTCTCAGGGTATTTTGACTTTTCAGCAATGGAAATGGTATGAGCGCTTTTCATCCAGAAAATATATATGTTTAAAGTAGTTAATACATATCTGGTTCACTTTCGTTTTCTGGACCAATCTGGTGTGCACAGTTGAGAGAATTGCTACAAGCCATTATTTTCTATGGATTTATTTAGGACTATAAATGCCTGAGAGC
DddA_55	chr4	189071331	189071559	CCTGACTGAGAACTTTTCATGGCTAGTTTCCCTGGCTGAGCTCACAGAGTGCTAGCAGACGTCCTCCCCTGCTCTGGGTTTATCACCACCCGACACCAATTTCTGTTGCTAAACTTCTCAGCTCACCACTTCCCCATCCCGTCCTCACAAAAACCTTCCACTAGTAGAAGCTCCACTTTATTTTGCTATAATTTTCAATATCTTGTCCTTTTCATTTCCACATCCTAC
DddA_560	chr6	26970870	26971107	GTTTTTCTAGTGACCTGTGTCGCTATGCAGTGTAGGCTCAGGTGTCTAGATTTTAGTTGCAGATAAACACAGGTAGTATTTTCCAGATCTCAGAATGACCAGTTACATAAAAATAGGCCATAAACCATATATTTCATTCTTACGGTTGACAAACCTCTAATTCACCTGAAAATATTAAAAAGAAAGAAGACAGACGTGACAGTGGTTGGAAGTTGAGGATAAGAAGAAGTTGGCAGA
DddA_561	chr6	57592898	57593140	TGTTTATACCATAGTGTTTGAATAGATTTGGGCATAAATACTTTAAAAAATATAATAAGGTCACTAGACCCTGGGTGGGCTTGGGATAGAAGACAAAGTTGTGAAAGAGGCTCTGAGAACAGGGTTGGAACTGGATAAAGGTGTGCCTGCTTTACAGTTTTTCTTGAGTTCATCATTTAACATAATGCCTCTGAAAGTAACTTACTGCTGTCTTTAATAGAAATGCATATTGGTATATTGCC
DddA_562	chrX	72569090	72569337	GGCAAGAAGATAGATTTTCCCTTGAGTTTATAGGTAAGTAAACAAAAGTAATTATATTCAAGTTAAACAAATAATCAGGTATCAGACAGACTTTACCCTGTGAGTTACAACTTTCAGGACAAACTAGTAGGCAGGGATATTTTCATTTGAACCAGTTGCGAATTGGGCTATCTAATCCTTTCAGCTATATCTTTATTTTAATAGGCAGCTATGTTATCATGCATTTTGAatttggagtcagatttgg
DddA_563	chr10	104036650	104036827	ACTAGCAGGACCCACCCAGGCCATGGGGGTCGCAGCCATGATCCAGCCACAGCCTGGGCTCCCCTGCACAAACTGGCTCCTGCGTGACATTTGTGAGTTCTGGGTCCGCAGGACCACGGTGTTCAGGGGGGACACCAGCAAGCTGCCAGGTTCCCAAAGGGACACCTGCCAGCTTGT
DddA_564	chrX	147529222	147529423	GTACACATCCTCTATCAGTTTTTAACTCCCATTAACCATATTACAGAAACTCGCAAGGAACTTGCAATATCTTTTTTTTTCTGAGTTTCCCCTTCTACCCTCCTTCCCACCAGCCTAGTCCAGGAAACAGTATCTTGAGTTGGTTAGAAGCCCCACTCTTAGATCATCTGAAGTTACACAATGCTATGGATTTGTTCATAC
DddA_565	chrX	120822798	120823024	AGTACCaggtcatctagttacaagctgcaatttacagatgaggcaattgaggtcaaaagaTGACAGAGATTAGTTTTTGGAGTTTAATGGTAGTAGGTCTTGAAGTTATACTGGTTTCTTTACCTCAGATTTAGGAAAATCTCCATTGTGAGTGGTAAGAGGAGCCACACTGTACCTTGGAAGCAATAATTCATGGGTTGTGGACTGTTGTTTCCAGAATGATCAG
DddA_566	chrX	153303585	153303751	GCTGCTTTTAAAGCCCTCTGTCTCCAGGGATGACAGCCTCCTGCCCTCTTTGGAAGCTGTTGAGTTACCATCCAGCTACCTAATTGTCCATAAAGAGGAAGTCCTTCACTCTCCTGAGAAACATGCACGTGAGGACTGGGGAACCAACGCATGAATGCAGGTGACT
DddA_567	chrX	126536348	126536568	ATTCTCATATTGTTGTATATCCTAGCTGTAGCCTTTGAAGCATATTAGGAAGATAAAAGGTGCATACCAATTTGTCAATCATAAAGTACTAGTTATGGAAACATACTCTTACTCCACTGGTAGTATAAAGCGATTGGGGAATTTTTCTAATACATCTTTCACAGACGTTAGGATGCTTTTCTGTTTTCAAGGTGCCTATGATGTTTCTGGGAATATACAT
DddA_568	chr18	14998576	14998769	AGGTTCTCATAGCTGCGGCCACGGCCCCACTGGTCTCGGCACGGCCCCACTGGTCTCGGCACGGCCCGGGGCCAGAATGTTGTCCCAGGAGCACGAGTAGTGGCGGCTGTCGGTGGCCAGCCGGGGTGGACTGGTGCCGGTGCCGCCATGCCAGGAGGCGAGCAACCGGTCGGGGTTAGAGGACTGCACCACT
DddA_569	chr22	23896332	23896522	GCATGGGATGGCTCCAGCTGTAGCGGGAAGGTCCCACTCCTCTCAGCCTGGCTTTCAGGCTTGAGGTTTCCTTCTTGGATCTGAGTACCTGTGGTGTAACAGGCACCCTCCTCGGCCCTGGCCTTTATCACATCCCCTCAGCTCCTGGGTGCCCCCAGCCCCAGCCTCCCAAGGCCTGAGGCTGAGCTTT
DddA_56	chr7	132603997	132604232	gataacatgcctaaagtgcctagcaGACTATCCAATTGGGTTATTTGCCCAGCTGTGCCCACCACTGTCCACACCCCTCTTCTGTGAAGTTCCTTGTGTTGCAAGGGTGGGTGCTAAGGTACCTGACTCCACTACCCCTCTGTGTTCTGGCggggggcacctaacacaagccaggccaatatgcatgcctttccccaagattctgcactggatgagtgctgagagaaatcagtct
DddA_570	chr7	118867912	118868127	CACAGTATATTCCCAAGGTTGTCATGTCTGGCAGAATATTATTGAAGTTTTGGCGATAAAAGAGTTCCAGAAAACAGTATTTAAATTAATCTTTAACCACTATTCTTAGCAATTTTTTTTTTTTACTCCAAAGAAGCCATTTGTCATTTGTCATATCCCTTAGAATATCCCTCTTATCTCAACGTATTTCAGGGACTTATTTTGGTTCTGCTGAG
DddA_571	chr12	2353795	2353966	GATTCTGATGAGATGGCTTGGCTGAGGCAGAGCTGTGTGGGGAGAGGCAGGGGAAGGAGATCAGGGCGGCTGGGAGCACACCTTCTGGTCCCGAATGCTGGGCTGTGGTGCTGCACTGTCCTGCCATCAGCAGTGGGCCTTCTGTGTGTGGCAGGATGAGACGCTAGTCAT
DddA_572	chr9	101511549	101511723	GGTTATATGGTGTTCCCAGGCTTCCTTAAGGGACCTTTGTTAGGCTCCTTACATTTCTTTATCCATAATGGTATTGGTAAGATGATACAAAGAATCAGTAGGTATTGGTGAGGAAACCATTATAAAATTGCAAACATTATTTATAATCAGTGCTTAATCGGTCAACCTCTGAAG
DddA_573	chr2	41540396	41540557	catgttgacttctgGAACCAGAGTGGTGATTCACACCAGGATGTCTGCTCTGGTGAGCTGAGTGCTAAAGGGAACTGGAAGTTCCCTGGACTGAGGTGACCTAGGACTACCTCTGCCAAGTAGACTGTGTGAGGGTCCCTCAGTCATTATGGGTGAGGTTG
DddA_574	chr16	69939618	69939793	AGCTACTGCCCCAAGTGTCCCCCGCAACCAATTTCCAGCTGTCCTGGCCCCTCCCTTAACACCCCATGGTCCAGGCACCTGCAATGTGAAGGCCTGACTGGCAGCCCCTGAGCCCTAGCCAGTGTGGTGCAAGCCCTGTGGCCCTGCTGCAGGCAGGCATGGTGGGGCTATCAGA
DddA_575	chr5	80613996	80614242	tgtgaccttcatatcatttgctcatttgttctatcagcttttgctttttttcttctctatttttcaacttttaatatattatggaGACTGAAACTTCTAAAAAAAAATGTACTTGCTTGTGTAAACCTCAACAATTGTGTTTTCTCTTAGCATTCTCTATGAATTATTCTGGGTTTATAAGAAAAAATGATGACTTTCCCAGGTCCTTTTTTACTGAAAAGCAGGAATATGTGAGATGTTGTCCTT
DddA_57	chr14	40405947	40406125	GAGATAAACACATTGAGAAAGTCAGACCATCATTGACTTTCTGAATTATTTAAGAGGTTGAACTTTATCCATTATGGAAGAGGACTTTAGAAGGATTTTAATCAGGATAATTAGGTGAGCAGGGCTGTACTTTAGAAAAAggcaaatatcctttgcaaagcttctgtctatatgaaca
DddA_58	chr10	21327691	21327872	TAGGCAGGCTAGACTGTTTAGAGAGTCTCACCTGGCCTCCAGCATAGTCTAGAGTCAGGCTCTGATCTTGCAGATGGATGACTCACCACATCATCCCCACGAGGGGTCCGGCATCTTCACGTGTCACCCAACCTTTAAGTTTTCTGGACAGGCTGCAGGAGGTGATGGGTCCTAAAGGAGA
DddA_59	chr17	38809551	38809722	TCATCAGCCACAAGAAGGTGCTCAGCGATAAGAATGGGCCTGTTTCCCAGCAGCCCAGGCTTCACTGCCCACCTCCCTGCTATCCACATTGTCCAAGTGGCACATCCCACAGTCCCACAGTCACTCCTTTCAAGAAGCCCACATCCCTACCTGTAAGCCATATCCAGGGAC
DddA_5	chr4	101605260	101605458	CATTTTAAAAAGTGGTCCCATGTTAAGGTTCTTGGGGATTTGATTGTTTTGTTTTGTTTTGTTTTCAATTTCAAGGAACATTTCGTCAAGGGACTCAGACCATAAAAAGGTAAGAATGGAGAGGTTACTCAGAGAGAAAGTAGAGCTGAGAATTCaataaaaaaaaaaagacaaaagaaaagaaaTCTTCAATCTTTG
DddA_60	chr12	120970441	120970605	tgggccgaactgacatcactgaacacagtggaaagtgatgactgcagttgtctctcCTGGGAGCTTCAACACAGTACAGGCTGACAAAAGTGGGCAGGGGGTAAGGGCAGGTGGTGGGAGTGGCCTCTACGCCAGAGAAGGGAATGGAGAGGTCAGGCTGGCTA
DddA_61	chr3	138115830	138115994	CCTCCGGTACAATCGATAGCCTGCTGTGCAGGGGCGGCCGCACCCCCCGGGCAGATAGCCCTGCCCACCCTCCTAAAGGGACCGTCCTGGTTTCTTCCTGACCGGATCCCAAGCTAGGAGAGTTCTTTGGGTGTGCCCCAGGTCTGATCAGACAGACAGCAGcc
DddA_63	chr2	160122546	160122712	ACCAGGTACTAATGTGGGAAGTCCACAGAGGCTGTCTGCTCAGTGCTTTCATGTATCTCGCCTTTGGTAGTAATGTAAGGCGCACACCATTTTGTCCAATTTACTGCTATTTGGCATGTTTATCTTTGGTCACAAGAAAAGCATTGGTGAGGGGTTTTATGAGCAC
DddA_64	chr14	61476961	61477151	CAGACATGGTGCAATCAGATTTCCTCATGCGGGTGCTTTTCCACTGTGACCTCTTTGACGTCAGTAACTGTTTCCTGTTTATTTGAACTCCCTGCTCACCCTGTAGATGACTTTGTCTGAGAAAAATAATAAAGCAACGGTACTTAGGAGAAGTTCAACACTGCTATCTGTTACGGAGATTTCCTTCTCC
DddA_65	chr8	127659592	127659774	ctcatggcctagtcaaattgaacacataaaattaacagtcacGGGGTGCTCTGAGACTAGCCCTCATCTTCTCCCTTCTCACCACTTCTTCCTAACAAATTTCACAACAGTTCTCAGGCTTAGATTAAGCATGAGTGAAATTGTCTTCTCCTCCTTCTCCCTCTCCTACCCTCTCATATTTC
DddA_67	chr15	61623852	61624091	TGCTGCATCTCCCTTCATATCACGTTGCTGTTATGAAAAATAGTTTGCTATTTTGGAACCCCCTGGCAGCCAGAGTGAATCGCCGAAGGCCCCAAGCTCGTTTATCTTGTGTCAGAAGCAAAGCCAAATGAACACCACCTCGTCCAGCACCTGAAGAATGGGAAGAAGCTCAGAGAGAGTAAAAATAACCAAGGGCTCGGGAAACGGTGCCGAGACGAGCGGCCTGTACAGGTTAAGTA
DddA_68	chr11	117724360	117724587	AAAGAAGAATGAGGAAGACCCGCCAGGAAGAGGGGGCTGGGCTGTGGAAGGTGAGGGTGGGAGGTAGGAGGCACCCTGCCTGGAGCTAGCACACCAGTCTCCTGTGGTCTGTCCACTGGGATGTACAGAAGCTCCCAGATCCCCAGCCCTCTTGCTactctttattcattaaaatgctcagatgccggctaactttatttgctcagtatttatttcaccagccttga
DddA_69	chr3	119414927	119415109	ATGAGAAAGCCCTGAGGTCCTTCAGAGAGTTCTCTGGCCTGAAAGGGGCAGAGGCTCCTCCCAACCAGAAGGGACCAAGTGGTGTGCAACCCAACCCAGCAGAAACCAGCCCCATCAGCCTAGCAGAGGGAAAGGAGCTAGGGACACACCTGGGGCACAGCAGTCCACAGATTAGGCAAGGT
DddA_6	chr10	132747143	132747314	AAGCCTTCTCCCATTCAGGGAAAGCAGCTTAAGCCACTTAAGCCCATTAGCATCTGGATGGGGCCGGACCTCCTTGGGACACAGGGGTGGGCAGGGTGGCCCCGCTGTGTGGCTGTTTGGGTGCTTGTTCTAATCCTCACGCTGTTTGAAGGCTCCAGACTGATTTGTGAC
DddA_70	chr1	100391807	100392031	AGAGTGGCAGACTGTCAGCCAGGCTGTGGGCTGGGGCCTTGCTTGTAGCACTGAGGTGCCCAGCCCTGCCCACCTTTTGTCCCTTGATGTAGCTGCAATAAACCCTTGGCCTACCCCTTGTGGCAGCATTCTTTCTTGCTCTGTagatagcatggtatagtacaaggaatagtgtctaagagtcagaaaacatgtttttcatcttgaagggctctgtgatgatg
DddA_71	chr17	82393316	82393480	GTTACCACTGGAAATGCAATTCCTTCCTTTCACATTTGCAAACTTCACTCGATCTTTGAAAGGGGAGAGAAGTCCATCCCGGGTGTGCAGGGCATTCTAGCTTCAAGAGGGAGTCAGTTGCACTGTGCCTGGAAATAGTGGAGCAAAAGAAATCACGTGGATGC
DddA_72	chr6	52908818	52908994	TCTACTTGCCTACTACCCTAAAAGTCCTATATATTTAGATTCACTTGCAATTTTGAGACTTTAAACCCTGCTCACCCTTTGGTCCCAGATACTTCGAACAagaaggaggaggaggaagaagaggcagaagaggaaaaagaggaggaggaagaagaaagagggcaaagagaacaaag
DddA_73	chr10	80409320	80409494	tggagatggTTAGAGGCAAAGGAAGGGAAGTCAAGGCCCAGCCGGTCCAGGGCTGTGGGAAGGAGGCACACCCGGGAGTCCACTGCCGGACCGGGGTTCCCAGCTGCTCCTGCGCCTCTTTTCCTTGCCACATCATGCTGTCTGCACAGCCCAGCAACCCAGAACTCAGCTttt
DddA_75	chr11	122357868	122358087	CCATCAGTCAAGAAGAAATGGTCTGTTCTTCCCCAGTTAGAGGGGTCCAGATAGAAGACGACCCAGTTGTGGAAGGCCCACCAGCTCACCATCGCTATCATTTTGTCCTTTTACTAACATCTTGGAAGCTCCTTACACATGCTGTAGAAATGAGAGAGGATCTTACAGTATCTGGGATTTATAGGCATAAATTCCATTAGCCAGCCTCACAACTAATTG
DddA_76	chr10	107915558	107915796	GCCATATTCTAAATGTTTTGTGAGCCTACACTATGGCTTTAGAAAAAAAAACCACACACACCACACTAGGGGAAAAGAAAGGAACTCAAAACTGTGGCTTGGGAACATTTTCATTTGGAGCACACCAATTAGTCCCAGGGTTTAGCTCTAAACCCAAGATTCCGTAGGAAATCGGACATCTATTGGAGACTTATCTACTACGTTTGTTATATGACTGTTAAACCAATTCATTGACCTG
DddA_77	chr18	23857670	23857850	ACATTCTGTAAGTGCCTTTTATCTGCCTCTCTCCATTCTGCCTTGGACTATAAGCAGGCATTGTATCTATTTAACTGGCTTTGCACACCAATTAGTCCACTATAGTGTAAGTGAGCACTTTAAAATTGTGTGTACAAAGATGATGATTTTTGCTTCCTTTACTTTGTGTACAGATGCAAG
DddA_78	chr15	88452925	88453088	aaaaaGGGAATTTGTCCCCCTTGAGGCTAAGCTTCCCTTGCATGTACGCATTAAAATACAAGCTTCATTGCTTGATAATTAGCTGTTGTGGATGGCAGTGTGCAGGGAGCTACAGAAACTACTGGGAACCAAAGGAATACTGTGGAGTCTACAgaattccatc
DddA_79	chr5	29469287	29469519	CAGCCTTAAATTTGATCTATGCTAGAGGACTGATATGGTTATTTTAAGAGTTCATTGGTAATTAACCTAAGATTAAGAAGAATAAAATTTGTAAGTAAAAGAACACACCTTATGTCCAATGAACTTCCTATAGCTTTCTTTTGTTCAGTGGGTAATGTTTAGCATTTTTATTGAAAGCATTCAGTTAACTCACCCTATGAATGCAGACACTGATATGATCTACTGACTAGAA
DddA_81	chr8	23027711	23027910	ATCAACTCACTCTGTCCACACGCTCAGGGTCCCCACCACCACCTAAAAAAGAAGCAGTCTCCTTAGCAGGAAGGGAGGGGCCCATGAAGCACCCCCCTCCCAGAGGACAGTGGGGCGCAGGGCTGGGCTGGGGGCTGGGACACTGGACAAGGAGCCCTGGGGCTGGGGACAGAATGGGGCCTTACAACTCAGAGACACC
DddA_82	chr14	61008807	61008991	GACACCTGGAGAAGTGAATATCTCTGAAAGTATCATACATTTATACTTTAACTTTATTTACATATCCAGTTTTCAGAAACCATTGCCAATGAAACATTTGGACAATGTGGTATGCAAGTACTGTATAGTAAGAAGTAGGGATGTTCTTGAGTAATTGTTCCATTTGAATTAATCCAGCATGGGT
DddA_83	chr18	11110484	11110666	TCAGTCCACCTGTTTACCTGAGGTAAGTGTCTGGGCCTTTCCTCAAACAACAAAGACACAGCAGAGCGGGGGAGTGGGAGCTGCCACATAACGGTTCCTTCAGAGGTGGACGGTGGTGGGCAGGGGAGCAGGTGGAGCCGGTGAGCAGCCCCAGGCCAGGCTAGCAAGTCAGTGGCCTCTGA
DddA_84	chr8	116159566	116159770	ATAGATGAAGAAAAAGCAAAAAGGTAACAGAAAAAGAAGAGAAAAAAATCAGTAACATCCTCTCCCTGCACCCCGTTTCTTCCATTTTCTCAAAATTGGCTCCTTTTTAATAGCCACATATTCACATGCCTGGTGCAGAGAAGGGCACAGGAGCAATGGGGGCAGGGGTTGGCCTTGACAGGTAACACGATTCTCAAAGCCAAA
DddA_85	chr11	46663373	46663537	CCCCAGCTTTTTACTTCATCAGGTTCACCTATGCCATCAGGGACTGTAAGAACGCATACACACACCCCTGCACACCCACTTGTCTTCCCTGGAATGACGTAGGAAGCATGCATCTGAGCTTCTTCAAGTTCCAGCCACCCCTTCAGCTGTTTGAAACTGTCCTG
DddA_86	chr10	124117389	124117618	CCCTGCACACTTTTGGTCCTGATTTTAGCCTCTGGACAGCGCTTGTCACTAGGGGCCACCCTCCCTCTCTGCCTTGGTCTCTTTCCCATCCTGTTCGCACCATGCACACCCCTGCAGGGTTCCATCCAGCTTCCTGCTCTTCCttattccatcagtagatatctgagcacccgctttgggccaggccctggcaggggcgaagagacactgagtgtacaTGTTAGCGGGT
DddA_87	chr18	25434751	25434989	GCCTGCATTCTCTCTGATCCTACGTGGGGCCCATCAGGCCCAGTGTTGGGTCTCAGGTAGTGTGAGGGAACACACATGTGCTCAGGGTGCCTGGAACTGGGTGGGTCTTCATAGCTAGTGCAGCCCTGCCTGCCACTGTCCTTACAGAAACATCAACAATGATTCATGAAGTCTTTATTCTGAGTTATCAACAAAACCTAAATTGTGAATCATTGTCAGTTGGCCAATCAGTCAAACC
DddA_88	chr5	108841669	108841853	TGAAGGTTTGTGTCAGGAGTAACAAAGTAGTATTTAAGCTGCTGAACCTGCAGTCTGTTTTGTACCATCAGGTGAGAGTGAGAGCCAAGTGGGAGGTCTTTCTGGACCAATGGTGTGCAAAATACTCAGTCTTCCTTTCTTTTTTTCCTATGTCTTATCAGTGAAGAAGTGATGGATGGTTGTG
DddA_89	chr20	40796779	40796949	CCCTTCTTTCCTACAGGATCCCAGAAGAGATTTCACACCACACCCCCACTCTGCTGCTGctcctgccctccctccctgccctccttccctcAGGTATGTTTTGAGCCATAGAAGCTCTCCTGCTCCTCCCAAGTCTAGAGTATTTTCACCCGTCAACCAATGAATACAGC
DddA_90	chr1	87108195	87108422	AGTGCTAGAGAATTTAACTAAAAGCTGGTTCCCAAATGCATAGCTGGCATTTTAATTTAAATTCAAATCTACATAGAGAACATCTGTGTAAATCATCTAACTGGATTTTTCCATTGGTCATTCCCAAACACACCTATGGTCCTAGAATCCTTAAGAGAAGCACCCTGTAACCTTTTATGTGGTTTGCCTTTAAGAGGCCCAGGTGCTTCTCCTTTATGATTTGAGTT
DddA_91	chr1	169710331	169710577	CTCTGTGAAATAATTTTCCCTTAGACTATGTATAACTAGTGGATATTTAAGAAAAATGaatataagtaaaatagacttagcgatatataaatatcataacataccacaacagagcatTGTCCACCCCCACAACTTGAAGATGTTCCATAAGTCCCTCTGGGTGCTCTGACATTTCCATGGAAATATCTGCAAATGAAATACAAAATTATATTTAGATGTATACTCTTAAACCACACATTTATAGCC
DddA_92	chr1	168627756	168627962	CTCAGAGGTTTATCACTTCATACAGCCAGGAGCAGGGATTCGGATGGATAGATTTTATAGATTCTTTCTTTCAGAAGAAAACAGACTAAATCAGCAAACCATTGGTCCAAAATAAAATTTTGTCTATGACAGAGTGTTCCATCATCTAGCAACACATAAAATGTTTTAATATGAATCCTTGAGAAGCAACTGTTCTTCTTTTAACC
DddA_93	chr11	115871400	115871605	ATCCTGTTCTCCAAGACACACACAAACCCCAGATGCCACCTCTGCTCCAGCAAAAAGGGCCCCTTTGGCGCTGGCCAACTCCAGGATGCAAGTGGAACCAGAGGAGCATCAGAGGACAGAGGTGTGCAGGCAGCATGCCCAGTGCAATTAGAGGCGGATTAAGATGGAAACAGTGTGGGGTCCAGGCGTGATGTGTTTTTGTCAT
DddA_94	chr19	11739184	11739421	CCTCCCGAAGTGACGTTTGCATTTTAGAATTTCCTGATTGTATTCAGTGGGTTCTTCCTGCTTTTTCCTCCTGGACAGGGACTCACAAGTGTGTGCAGGGAATTCCAGGCTCCCTGTCCAGTGGAGCCATTCCCGGACCTCGGAGCAGGAGGGGAGCCCGGGGCACACAGGCCACCCTGCAGCAGGAGGGAGGGCCTGATGTCCTCCAGGGATCAGGAATTTGGGATGAGGCTGTTG
DddA_96	chr3	122283227	122283404	ACTGCCCATATGTATCCCACAACATTATGTTGTAAACCTCAAATATTACCCAATAATATTTAAATAAATAAATCAGGCTAAGCTTGAATCATTCTGCGAAGAGTTGATGGACCATGCTAGACCTCTGGTGTGCAGGGCAGCCACCTGTCCAGCAAGGTTGATCATTCCCTGCCATCA
DddA_98	chr19	6022674	6022893	CGCCATATCATGCCCTTTTCCAGTTTGGACACTGCTAGGGGGCCTCCTCCTCCCTGGGAGTTTCCACGCCAGGCTGACCATCAGCTGGCTGGAAGGTTCTTCCAATGTGCAGACCTCCAGGCCCTGCAGACCCCCTGGGTCCAAGCCCCTAGAGGGGAGGCCTGGGAAGCTCCTGTTGACCGGCTGGGTCTGGACAATGCTGTCTCGTTTTACCAGGCT
DddA_99	chr11	68716201	68716446	TCAAATCCATTGCATCAATCAATCCTCCCTGGCCCCTAATTGCCCTCCGCCATTTTCCCAGGAGCGCAATAAGTTTGGTGGGCAGAAACATCAAGTAATGAAGAGCTGTCCCCATCAACTTCCCCAGTCCATCCAACATGACTGAAGGTGTGTTCACTTCTTCACCAGACCTTGACTTTGAGTGAAAACTAATGGGACCCAGAGGTGGAACCTGGCCTAGGCCTTAACTCGCTTTCATTCTGTGA
DddA_9	chr17	2800572	2800809	GTAAAGGTCAGAGATGACGCGGATCAGAGCGCCGGGCCCTTGCTCCCCCCAGGTTGTGGGAGACACAAGAGGGGCTGTCGTGTTTGTCAGATTCCAGTCCGAGTCCATGGTGCTTCCAGATCGGAGGAGGCTGGACTAACTCTTATTCCTGGGGTGTTCAGGGAGAGGTAGAGGTGGGAATGGAATCACCAGGGGCTAGAATGGTGGGAGTGTGTGTAGCAGGTGTAACATTCAGTC
