# Supplementary material for: Compact zinc finger architecture utilizing toxin-derived cytidine deaminases for highly efficient base editing in human cells
Source: Nat Commun. 2024 Feb 15;15:1181. doi: 10.1038/s41467-024-45100-w (PMC10869815; doi:10.1038/s41467-024-45100-w)
Supplement: Supplementary file 25 — Supplementary Dataset 21 [file 41467_2024_45100_MOESM25_ESM.xlsx]

## Sheet: Sheet1
Supplementary Data 21. rhAmpSeq amplicon info for the TDD14 panel (candidate sites identified in the TDD14-L4/L26 genome-wide specificity assay and unique to TDD14-L4/L26). Also includes the CIITA site as DddA_52_TDD14_10.
name	chr	amp_start	amp_end	seq
DddA_52_TDD14_10	chr16	10901457	10901634	CTTCTGGCTTGGGACATCCTCTCCCTGGGGCAGCTGATCACATGTTTTCTCTGCAGCCTTCCCAGAGGAGCTTCCGGCAGACCTGAAGCACTGGAAGCCAGGTGTGCAGGGCAGGTGGGCTGGGGTTGGGAAGGGTGGATGCCTTGGGGAGGGGATGGAAGAGATTGAACTCCTGGC
TDD14_14	chr20	31570531	31570697	CCATGGACATCGATTTGACCTTAGCCAAGCCAAACAATTCCAGGTTCCTAAGGACCGCAGCTCCTCCCCAGACCCCTGGGACCAAGTCACTGGCTGGTGTGCTGGGCATCCCTGAGCCCCAGCCACCCAATTTTACTGGCTCCAGGGTTCTATAGGAAGGAAAAGG
TDD14_16	chr13	114121461	114121652	AGCCTCCCTTACCTCCACCCAACACTGCACATCAAGCCGTGCAACCCTGCCCCAAACGGTCCCAGGGTCATGGGTGTGCATACATGTGCATGTGTGCAAGCATGTCACAAGAGGAGACCTCCGAGGAACATAAGGATGCGGACTCCTCCCTCAGCCTGAACCTCTGTCTCTCAGGCACAGCTCGACCTTTG
TDD14_18	chr8	1272595	1272807	AGCAATGCAAATGATTTCAGCTGTGGAAGGGAATAATCAAGTGTGAAGCGCTGGACATGGGAGATTCGTTTGACAACTGGTGTGCAGGACCCTATGGGAAGGCCAGGCCTGAGGAGTGTGGTGTCAAGGTTTCAGGGTCTGTAGGACTCGGACCACGGGTGACTCTTCCCATCATGCAACAGACGGCTCTCTAGAGCTGTCAAAGAAGGTCC
TDD14_20	chr2	237525882	237526117	TGACCTATCCAACACACGGGCTGATTTGAAAGGCCCCTTCCTTTGGCGTGATTGTCCGGGACGTGCAGTCCCAGCAAACACCGTGGACACCTGCCGTCCCCGGGACCGGGATGTGCGCTTCCCTGTAACTGTCAGAACTTCCAGCACAGGAGGTGGCCAGCCCACAGCTCCCTGCTTCCAGCCTGGGGTGGGACATGCAGGCCTCCCTGAAATGACTAGAACCACTGGTCAACCG
TDD14_22	chr12	13366977	13367177	AGCAGCTGAGTAGGCATGTCGTGGCAGGCAGCAGGCCCTCTGAGGCTCCTGGGGGCTTTGCAGTTCTACCTGCAGTTGCTAGTGGCTCGTGAGTCATGAACAAAGGCCCACCAACCGGATTAGACTGTCCATTGGACTGGGGGAAGGGGAAGCACCCCATCCCGTGTTCTAGAAAACTGTGTCCTTGATTTTGCTGGGCA
TDD14_25	chr5	125903457	125903658	GAAACAGTTCCTTGACTTGATCTGGAAATATCAGATTTAAATGGCTCCTTAGTTCTAAAAACAAAAAGGGTATGCCAATGCTCATAGCTGAAAGAGTCAACCACTTCCAGTTTTACGGTCAAACAGACAAAAGGGTAGGCAGGATTCTATGTCGTTTTAAGTTTTCAGATTGCTATCTACCTCGATTCACCACAATCAATT
TDD14_27	chr16	76635148	76635387	GGTGAGTGTCCACTAGGAGCGTCGCGCCCACCCGGACTGTCCACGCTGGGGCGCAGGCCGTCAGAATGTCTTGCCCGGACCAGGGGACAAAATGGCGGCAGGGTGCGCCTCTTTAACTTACACAATACTTTATCACTCTTAAAACTTGAAGTTAGTTTCAGACTTGTTTATTTTTCACATTCTGTTTATTTGAAACTGACAAAAAGCAAGAAAACATATTGGAAATACACCAatggcag
TDD14_31	chr7	82152	82317	ctacaggcacacaagcacacactccTTTCCCCCCACAATCCCTGCACACCCGTGGGCACCTATGCTCTCGTGTGGTCTGGATCTGCCCTCTGTGTGCACAGCCTGTGCCTGGCCCAGCGTGAGTGACTCGTGGATGCTCTGCAGGTGAGACCTGAGGTGAGTGTC
TDD14_32	chr16	88153962	88154198	cccatcttcaaacacagccacactggggcctaattaagcctcaaggtatgaatttggggacacagctcaatccacagGAGGTGTGAATTAGTGTTTCCAGCTTCTCCGGTCCTCTGGTCAGTCTCCATCATGGTGTGTAATGGCACCTTGCCAAGCCTTCATGCTTTTCTAAGCATCTTTTTTGtttgttggtttgtttttgttttgttttttgagatggattctagctctgtcgc
TDD14_33	chr2	19874476	19874682	CTTAGCTCTGAGGACTTAATTAAGGGAGACTGGGAGAGTCTGTTGCCGGTAAACCACAGGCTGTAATAGATGAGAACTTCCAACAGACACGGTCCCTGGGACAAGACTCTTCAACATCACCTTTGGAGCTGTCTTCCCTGGTGACCAGTTGGTGGCAATGGGGATCAGAACTGTGCCCTATCCTATTTCAGAAGTGGATGAACCTG
TDD14_34	chr7	64884615	64884837	TCAAAGGCCTCACAGTCTTCCACTGACACCCTCCTCTGGGGTCTCAGGTATGATTCCATCACCCGGAGATCCCTCAACAACTCACCAGACTGTATTCCCTTCTCCCTGGGACCGGATTCTTGCACACAGACTCTTTCGGGAATGGAGTCCAAAGAGAAGTTCCCAGCGCCCACCTCACATTCTCGAATCGCCTTTTCCTCCAGCGGGACCCGACTAATGAGA
TDD14_36	chr4	176145378	176145557	GGCTTCATAGTTGTATCAAACAGTTAAAGCATCTTAAAGAAGGGAAGCCATCAAAAAGGAATGGAAAACTGGACTGTGACTTCCTGTCCAATCAGACAACCCTGGTCTGCAGGGAGCTTTTCCAGAAAACTTTCAGTGAGAATACTGTTGTTTGTACCCATGCCACAAAAACAATCTAA
TDD14_37	chr15	63912098	63912316	TGGACACACCTTCCACCGCCTGCGGACATACTGCTTCCTGAAGTTCTCCAGATTGACCACAGACTCCCTGCGCACCATGGCTTGCTGGTTGTCCACCGGCTGAGAGACAAAGCAGAGCATGGCAGCTGATGCTGGGCTTCAGACAGCAGCCACCCTCCTCGCCGCAGAACTCCCCACCCACCGCATGCCCACCGCCCTTGGCTTGACCCTGGCATCTC
TDD14_38	chr6	16297497	16297696	AACTTGTAAGGCTCCGTCACCGTTTGCCTTAGCAGGTTCATCTCTGCCTCTGATAGGAGTGGGGCTGGGGGAGCCCACACCAGAGTGTCCCTTGGACCGGGTGTCCCACAGGACCTGGAGATGAAGCATGCAGCTTTGCTGCTGACCCACTGGGCTTCCTGTGCCAGAGCTGGGGGAGGAGGAGGACAGCCAGTGAACT
TDD14_3	chr5	13281103	13281337	TCAGGCTTTGACAATTGATCTGGAATCTAAAAAACTACTTCATGGTACTTCCAAAGAAAAATGTTACTAGTTATAAAGTAGAGATAGAGTATACTGCAACCGGACTTCATCCCTAGTCCCCAGTCCACGGGACAAAAATGTCTAGGTGGGTGTGTCATTGGGTGGGGGAAAGATAGAAATTATTCGGCAAAAATCCCTAACCGAAATACATTCAAGACAATGCAAATGGTTACG
TDD14_40	chr1	207610511	207610750	tttagagacagagtcttgctatgttgcccaggctgatcttgagctcccgtcctcaagcaatcctcctgcctcagcctcccaaagtactgggatttcaggcctgagccaccatgccTAGTTTCAAATGCATTCTGATGCCCTGAGAACACACCAATTGTCCTGTGGATGGAGGCAGCCAACATTTCGGTTAAAATACGGTCTAAGCAATATGTTCTATCACTAAAAAGTCTGTAGCTTTT
TDD14_44	chr21	10368343	10368557	CGTTCTGTGGTTTGCCTACCATGATTCAACAGCCCAGGATCTGCTCGGGCACAGACAACCTGAAGTGTAAAGAGGCTCCTGAGAGCCGGGTCCCAGCTCGGCCCCAGACACCCCCTCTGCACCGACCCCACGAGCCCCCAAAAGTCATCTCTACCAGAGGTTCTCCTCATTTCTGAGAAGAGGGAAGCAGGGCCCATGCGTTTTGAGGTTGCCT
TDD14_45	chr12	50138372	50138579	AGATACCTCATATGACTCTTAGCAGTGGGGGGGAAAAAAAAATAGATACCCTGAATATGACTTAAAGGGACTCAGTCCCTAATCCCTCAATCCCAAGGAAACGCACCATCTGTCCTGGGGACTGGCAAAGGACCCTCACTCACTCCACCTTATACACATTCAAGACCCCTATCCTGAAACGACTCAGATCCTACCTGAAATGGATAG
TDD14_48	chr14	85321821	85321989	CACCCTTAACTGCCTTTGTAAGCATGTCTAATTAAAGAGCCTCTGCACATTGTCTCCAAGTTAATTTCCCAAACACCCAACACACCAGTCTCTCCCTATGCACATGATTTTAAGAATGCTCCATGTTCCTTTAGTTCTAGACAGGTCCCTTTGTCCATagcttccaga
TDD14_49	chr8	98575451	98575635	ctagtatcacagcattttcatcacctcaaaagaaaacactgtacccattaaggagttgctctccatccttccttctttcccacaccctgcacaccacAACTGGGCCCTGTCCTGGTCTCTGGTAACCAACAACAATTTGCCTATAATTCAATTGtaagttgtaagagttctctatacagtttgc
TDD14_50	chr21	10355978	10356162	GTTTTGTAGAGAGAGTAATAACCATTTAATCACCTAGATGATATTTCCTTTATAAAATCAAACATATCTGGTGGTTTTAGAGCAATATTTTTTACCTCAGTCACTTGTGTTTATTAGACAAGAATACTAAGTGTCAAGATGTTTGCATTGCCTTTCATATTTTTATTTAGGGGACAGTGTAATG
TDD14_51	chr17	74592482	74592638	GAGTGCACGTAGGAGCCAAGGAGCAGGAGGAGCCAGGAGGAACCCAAGCATTGAGGAGCTGCGGGATCTACTGCCTGGAGGAGAGGACGGACAAGGCCAGCCATGAGGAGTGCAGGGAGAGGAGCACTTTGGGAAGACCACAGTGCACAGGACTCA
TDD14_56	chr6	1645416	1645610	CAATCACTGTGCAAATGGCGCCTTCTACCCCCATGATGGCATGTGCACGGCATGCTCGAGTGCCCGGGGACGCTCACCCTGTCCTCCTGGAGGTCCGGAGCCCTCGCCTGGTGTTCCCTGTGCTGTCCTTGCCTTGCCTCACTTGCTCTTTTCCTCCCACTCTCCGGGTCCAACCTTGGCTTTAGTGTCTCTGC
TDD14_58	chr5	134963162	134963383	CAAGCAAACCTTTCCCTCTCCATGTCACCCTTGCCCCAAACCTGAGAAACATATGGGAACATGGCACAGAGGCTGAGCTCTCTGAAGCCAGTTCCTGGCTGGTTTTGCTGGCCAGGGAGAGGCAGGTGTGGTCAGTTGCCCTGTGGACATGTGGTGTGCAGGGAGAGAAGAGGGAAAAGAGCCACTCAGGCTCTCTGGCTGCCAGGGGATCCAGACTCTTA
TDD14_59	chr7	151962463	151962645	aatcagtgtttgcatcttatcactctgtaaatactgttcCTTAATTTTTACCATCAGCTGTGTCATCCACCTAAACTTCTCCATCCCACATACTCTTcctctcaacggggttgcattcaatgtcctgggtccatgtctgggttttgtttgtttgtttgtttaatagacagagtcttgctctg
TDD14_5	chr9	130470294	130470477	CTAGGGTCTGCAGAGTGATGTGTGTGGCTGTTGCGCCAGGCCCAGGGAGGGGTGCCCCCAGAAGGTGTGGGCCATGAGCTAAAAGCTCTCCCTGCATCCTACCTGTCCTGGGGTCCACAGGAAGCACTGCCTGGGCTCTGGTGCCAGGTGCCCCGGTCCACAGTGCGAGCGGGTTCACACAAG
TDD14_60	chr4	188681875	188682113	AGTTACAACCTGAGGTAACTCCCAATGAAGGAGATAAATTATATAGAAATTAAAGAATTTAGGGGAAGACTCTGTAAAAATGTGAAAGAATGGAAATCAGGGTGCTTCGGTGGGGGAACGGTCCATGTGACAAATGGAATGCCTGGAACCGGGAGGGCGCTGGGTGAGGACAGAGCTGCACTAAGTATAAATCCATTTATAATCTGTGGTCTGAGACCAGTGAGAAATTTACATCCTC
TDD14_62	chr19	5895233	5895391	CATCTGTCCCGTGGTCTGTGTACCGAGGAGCCCCGACAGTGCCCCCACTTCTCCAGGCTCTCCTGCTCCGAAGCCTCCGGGCCAGAGGAGGAAGGAGGTGTGTCCCCACACACCAGGACCTAAAGGGACTCACACTCTTTGAAGAGAGACAGGGAGGC
TDD14_63	chr7	155386330	155386524	CTAGGCCTCTTGTCTCTGTATCTCCAGGACAACAGGGTGTTTCACAGGCCTGCAGGCAGCAGGTGCTTAACAAACGGGTGTGAATGCAACCCTGGTCACCTCTCTGTCCATGGGGATGAGGAAGCTCTCCCCTTTGCCTGGAAGTTGTATTCCAAAAAGACATGACATAGGGTAGCATTGAATCAAAGCATCCT
TDD14_65	chr2	241200379	241200608	CATTTCCAAATGCCGCTGCGTCAGCCGGGCTGGGGCGGTTGTGCTGCAGGACAGATAACCCCCCCAAGGCCCAGTGGCTGGACACGCGAGGTCTAGTTCCTGCTCAGGCACACGTGTGGTGGGGCGGCGCGGTACCTGCTCACCACGGTCTCTCAGGGCCCGGGCGATGGAGGCTCTGTCTCGTCACAGCGTCCCCAACTGTGGAGGTAGAATACAGGGACACGTTTGG
TDD14_66	chr15	78753182	78753352	TACCACTTGGAGAAAGTCCGGCTGGAGCTGACCGAGCTGGAGGCCATCCGTGAGGACTTCCTGCATGAGCGGGACACCAGCCCTGACAAGGGTGAGCTGGTCAGTGACGAGGAGGAGGATACCTGAGTGGGCTCCGGGACGCTGCTCTTCCTGCCTTCACAACCAAAGTG
TDD14_69	chr3	186185443	186185689	aagatgtaaggtcagacatgtaagaggaagatgaagGTTGTCCTTGATCAGCACATGATCTCATCAAGAGCTTCCCCCAGCCCTAGGGTGGTGGAGAGTCGAAGTGGGGAGCAGGGAGGGTGGTGGTGGGGATtcagctctgctcattcccttctctgctctgAGGGAGCTAGATACCAGAGCGGGGGTTGAGATAGGAGCACCAGGGTAGGAAAATTTGCAGGAACTTGATACAACCTTCAATGC
TDD14_70	chr22	10740752	10740957	GCTTCTCAAGTTCAATTAACCTCTCAATGATTCCCTTTCTAAGAGGAAAGTAATTCTCCTTAGTGTCCTTGTCATCCATGGAGTGGAAATCTTTATACTGGCAAGATTAGTAATCACTTGCATGACCCCCAAAATGGCTCTTCCTTCCATTTCCCTCAAGTACTGTCTGGAGCAGCGGTTGGAATAATAGAGGGGCCATAATCTC
TDD14_72	chr3	58436047	58436238	CCCTGAGAAACTCCTGAACTTGAGATTTCAGCCCCCAAAAGTTTGTGGGTGGTGCTCAGAATGAAAAAGTGAATCAGTCCTTCCCACCTTTCCCACAACCTAGCACCAAAAGATTTCAGGATCAGATTTGCCAAGCAAAAGGAGAtgttacaggaaagcagtcccgatcgagatcccaagagagagttctt
TDD14_73	chr2	130847974	130848176	AAGCTGACCTGCTGAGTGGAGGCCACGGGTGTGAGGGAGCCACGTGGTTGCAGGGGCTCTTCCAGAGGAGAGGAAGGAAAGTCATCTGAGGACATGGGGCCTCTGCCCAGGTGGGCAGGGAGGGTGGGCTGTGGCTAGTCTCCAGGGTGGGAGCAGGCCATCTGCACAGGATGGGTGACTTTGGCCTGAAGGGTGAGGCTTC
TDD14_74	chr8	52846293	52846507	CTCTTTTGTAACCAAGGCCACATAGAGTGTTTGAGGAAGCTCTGCCTGCGTCCTTTGATGGTGCCCCAGAGCTGGGCTCTGACCCTGCCCCCAGTGGAGACCTGGCCATCGAGCGGGAACTGGCTGTGGTCTGAGTGGCTCTAGACACCTGGAGTCACTGGTGTGCAGGGGCTCTCAGCCTTGAAGATGGAGATGGCAAGGATCAGAGCAAGAA
TDD14_75	chr9	129061246	129061456	AGACTGGAGATTACCCGATCCCACTCTCCAGACCCGCCGCTGCCTATGAGGAGGCCCTGCAGCTGGTGAAGGAGGGGAGAGTGCCTTGCCGGACCCTCAGGTGAGCAGGTGTGGAGGGAGGGAGGGAGGGAGCAGGAGGCGATGGGTGATTCTGGCCCTTGCGGGAGGCGGAGAAGCCAGCGGTGCTTGGCGAGGACTTAGCCTGAGTGA
TDD14_76	chr2	95858750	95858981	GGTTAAGAATGTAATATGTTACCCTACACTTTTTAAGATTGTTTTTTGGGTAACACTTTCAGTCTATCCTGCTGATTAGTATGTACTTTATAACCAATTGTAAAATCTGTTTTGGAACAACACAAGATCTAATATTTAATTAAACAATAAAGAATAATACATGTCTTCAGCATAAAACTGAATTAATTTTATCTACATAACAGAGAGAGAGAGATGTTGAATAAGCTAATC
TDD14_77	chr4	119470929	119471166	AGAAGTCAGTCACTGAAGGAAGGCTTTAGGATATTTATGATAAAACATAGCAGTACACTGGGATCCAAACCCTGGGAAACCTCAACTATTTTAGAGTATGTGTTGATAACAATAGGCTATTGGATAATTGCCAGACTACTCGAGGAGTCTAAGAGTTGGATAAAGACTTAAAGGTGAAAGGAACTTGGAAAAATATCCTCTTCAGGTATTTTAAGGGAGGCAGTTCTCAGAATGAGA
TDD14_78	chr16	70076409	70076625	gctcaagcagtcgtcttgcctcagcctcccaaaatgctgggattataggtgtgagccaccgcacccagccTGGAATCCCATTTTAAATGTACTGATGGAGTTGACAATGTCAAGGAAACTTGCGTTAATTTTTAAATTTTGTTTTTTGTATAGTGGATCCTTTCACAACATGAATAATTGCCCAATTTTATGTTTTGTCAATCTAGGACAGACCAC
TDD14_79	chr12	3345584	3345799	CAGAAAGCAAAAATAAAGATCCCCCCTCCCCCAACAAAACCAGTGGCCCCTCCCCCCGCCCAACACACACACACACCCGTGCCCCTTCAGTTAAATAAGTGTCAGTTTCCACCTTTGAGTTTCTGGCCAACAAGAGGCCACGCCTGCCTGATGGGCAAAAACAGTAGGAAAGGAAAAAAAAACAGTCTACGTGGTTGAATGTATGACTTCATTTC
TDD14_80	chr12	100192390	100192594	gcagacccctctggaatgagatcagggtccttatagaagaggccagagTGGTAAAAGGGATTTCAGGAGAAAAATACACTTAGCTAGGTAGCtagatacatacatacatatatatgtatacatacatggatatatacacacatatatatgtatacatagatGgaggccccagagggaacttgtctgtcccttctgctgtgagaa
TDD14_81	chr10	76833401	76833602	GCACACAAACCTCACTTCTCCATGAGTCgtgtgtggtgtgtgtgtgtgtgtTTAATTTTGCCTATCTAGAGAAATCACTTGACTTCTGTGTGTTGCATTAGGCCACTGCTGTTAACAACAGTGGTGTCATTCTGATGTGCTCCGTGAGGCAGTGGGAACTTTGAAGTTGAAAGATAGAACAGACACGGATAAGTAGTACCC
TDD14_88	chr3	115474529	115474777	GCTCTGTTACATAGTTTGAATTAAGATATTGTAGTTTGGATGAGTAGCACTGGAATTGGTGATTGGTGGGGTCTATATACTCCAGTGCGGGTATATATATacatacacacacacacacacacactctctctctctctctctctctctctctatatatatatatatatatatatatatatatatatatatataCACCGAATCACCAACTCCAGTGCTTGGAGTGCAGTGTGTATATATACACACAATCC
TDD14_89	chr12	84875615	84875866	TGATAGTATTAGCAAACTAATAGTGGGGTGCACCatatatatatatatatatatatatatatatatatatatatatatatatatGAGAATCAAAAACGTGGTCCCTGTTAAAGCAGTATAAGAAATTATGATTAAGCCCACACTTATGATTAACCAGGTTAAGTGGGCCCACCGTTGAGTTTAGCTCTACAAAGTTGCATGATGGATTATAAGTTCTGAGCCCTTGATGGAGTCTAATGAGAATTTTCCTA
TDD14_8	chr14	102203622	102203785	TGTTGGCTGGGCTTTTCCTTGGAGCATGGCCCCTGGTGCTTCTGCCACTCCTGCCTCCCTGCCCACCCCCGAAACCCCATCCCTCAGAGGGACCGGGTATTTTTCAACATCCTCATCCAGATCAAGGCCCCATTGACATTGGAGAGAATTCAAGCCCAACAGG
TDD14_90	chr13	97137248	97137417	acctgtggattacaattggagatgaggtttgaatggagacacagagccaagccatatcaCTTGGATCAGGTCAGATTGGGGGAATTTCTGACCAAAACTCCTGACTTCCATACAATGACTGATTCTAATGGGTTTCCCTCACTCCAGACTTTCCCAAGACATCTCTTGT
TDD14_91	chr16	33935901	33936134	AAAGAGGCAGTCCAGACAGGGGCCCCTGGGTGGGGCTGCATGGTGTCATTCAGGGATGTCGGGGCCCACAGCAGAGGGCCGGTCCCGCGGTGGACACAagggtgaggggtgcagggaggagggggaaggcgggagctggagCAGGAACCCCCATGCCGAGGCTGTGGCCCCACCTCCCTGACACCCTCTCTCCCCACACCCTCACTCCTGCGCACGCACACACACTTGCAGCC
TDD14_92	chr17	40703375	40703612	ACAGAATCCAGAACCCCTGCCAAATCCAGAGACCCCGCCAAAGCTAGAACCCCCACCAAATCCTGTCCCAGAGCCTGAAGCTCCCCCAAAACCACCCCCTACTGAGCAGCTACCAAAGCCCCCTCCAAAGCTGCCCCCAAAAGCACCGCTAGACCCCCCACTCAGGCTGCAGCTGCTGGCTCCTCCTCGGAAGCCCTGGGCCGAGCTGCCCCCCAGACCACATCTGCTTCCACTGCT
TDD14_93	chr2	66699473	66699681	CTGAATTAGCTCTCACACTTGATTGCCATCATTAAAACGAGTTGTTCGGGTGCTGCTCAAAGCCGATTCTTACTAGTTATTAACTTGAAATCTCTTTCCATTGAAATGTaaaaaaaaaaaaaaaaaTCATTCTCACTAGTGGAAGAAACAGTCACCAAAACATGAACTAGCACAGCAAGCCAGCAACATTAAACCACGAAAAGACCAA
TDD14_94	chr12	3842358	3842539	GGATATCAACATGTGAGAAGTGAGGAGTCCTGGAAAGGACAGCCAAGCAGAAGTCGGGATGAAGGTTATCAGTACCATCGAAATGTCAGAGGGCGACCATTTAGGGGAGATAGGAGGAGATCAGGGATGGGAGATGGCCATAGGGGACAGCACGCTTGACGGTTGTTGCCGAAGTATTTTC
TDD14_95	chrX	145829871	145830104	GGGCTGTTAATAGGCAAAATGAAACATTGGAAATGTGATCAAATGATCTTGGGTTTTATTGGATAAACTGTTTACACAGTTACTTTATGTGTAATTACATTTCAGTTAATAAATAAATATTCACTAACAACACTTAAATTAGTTAGAAAAGATATTTAGAGTCTGAAGAGGAAATGAATGAGAAACTATAATTGAAACTGTTTTCTTCGCCTTGATATGCTCACAGATAAAGG
TDD14_96	chr11	131866224	131866398	GCAGGTGCTTCCTTTTCACCCTTCTTTTTCCATTCAGCCTTGTCCCAAATTTACATGGGAATAAATAAAAAACAAAGCAAAGATTGCCTGTGGGGGTGGGGCTGTCCCCCTCAATGGCATCTGCAGGTTGCTGGCTGTGTTTTGCAGCCCGAGGCCTATTTCTCAGTCCCAGCT
TDD14_97	chr12	128986384	128986602	GCTGACGTACAGGTTTGAATGACTCAAAAATACATTTCAGGATAAAATTGAGATACTATAACCTTTACATATTGAGGGAAATACTTTCAATAAAAATAACACTAAgccaggtgcagtggctcatgcttgtaatcccagcactttgggaggctgaggcaggcggatcacttgaggccaggagttcaagaccagcctagccaacatggttcaaaacgctg
