# Supplementary material for: Compact zinc finger architecture utilizing toxin-derived cytidine deaminases for highly efficient base editing in human cells
Source: Nat Commun. 2024 Feb 15;15:1181. doi: 10.1038/s41467-024-45100-w (PMC10869815; doi:10.1038/s41467-024-45100-w)
Supplement: Supplementary file 26 — Supplementary Dataset 22 [file 41467_2024_45100_MOESM26_ESM.xlsx]

## Sheet: Sheet1
Supplementary Data 22. rhAmpSeq amplicon info for the shared DddA/TDD14 panel (candidate sites identified in both the TDD14-L4/L26 and DddA-G1404 genome-wide specificity assays).
name	chr	amp_start	amp_end	seq
DddA_100_TDD14_57	chr13	101066453	101066643	TACCTTCCATGCAACACAAACCACCATGCCCCCTGGCTGTATCTTTGAATGAAAGTGCTGGGCGGAACACTGGCGACCATGACTGCCTGCCAGTTACTGACATCTCGGTGTGCAGGGCAGTGGGTCTTCATGTGTGTATTGCATGAAAGCAGGTTCCCGTGGGTGACAGTTACAGAGAGACAGGTGGATC
DddA_108_TDD14_9	chr2	201962818	201962980	AGAGGACTGAGTCTTGGTTGCTCCAGGCAGAAGAAGCTCCTCCCTGCACACCAGAGCTCCTCATTGTCCACAGACATGTCTCCCCATAATGACTTTAGTGAATGTGCCCCGAGGGCAAGATGATCATGTATTCCAGAGAGAAAGGAATACCCTCAACCACGC
DddA_110_TDD14_12	chr7	158000393	158000568	GTTCTCAGCTGGAATCACCCAACACGTGAAAGCCGTGGAGAGGCCGGGATGAAAGCACCTGGTCACCACTAACGCCCTGCACACCTTTCCTTCTTCCTCCTCCTCTTTATTTCTTAACAGGAAGCTGCCTGACATTTCGGCTTTGAGGTCTACTGGGAAGCATGACTGAAGTTGG
DddA_11_TDD14_6	chr11	113206385	113206563	CTACGAGGGATTTTAGTGCAGCAACTGAATGTCCTTCACCGTTCTGCAGCACTAAAAACTTTCCCCCTGCTTACCTATTAATCCTCATTGTCCTTGATGTTACCATAATTGTGAAGTTATTCCGCTGCTTAAATGTTCAAAGAAAGTATTAAGTCAACTCAGGCCTCAGAATAGTCAG
DddA_15_TDD14_21	chr15	94088346	94088589	CATTTCTGTATGTTTTAGGTGCTTAGTGGAAAGTGTTGAGGTATATCTTTATAGTGGAAAACAGCACTGTGAATATGTGGCACACCTTTACAGCTAATTTGTCCTGCTACACATTTAAACCAAGAAGTTCTATAAAATTTGGTCATATAAAGGAATCCTGGCCAAAAAAAAAAAAAGTGCAGGTGTATTTATTATTACAGATACAGTGAAGCCAAGATAGTTATGTAGCTTAAAGAGAATGCC
DddA_16_TDD14_46	chr20	33770231	33770420	ACCAGTACTCCCACAGCCTCCTGCCACAGCACAGCCCCAAGAAGGACAATGCCGTCTACAAGTAAGTGCCTCCTGCTTCCCTCTCCCTGGGTGGACGGGTGGGTGGGCAGGGAGCCCAGGGCCTGTGGCCTTGGTGGTTCTGACTGCTTAGGACCAGTGAGATATTTGAAAGGAGAAACCGAGGCTCCT
DddA_182_TDD14_30	chr17	77691812	77691991	AAGCAGGTGGTAGCAGTGACTGCCCGGGAGTCTGAGGAGGGGGCTGGTTAAGTGGGGAAGGTGAGCGTGATGCCAGGTGTGCTGGCTGCAGGGGACAGAAGGTGTGCAGGGCTCTCCCCGGGGCCCCTAGGCTCCTGAAAGGCGGTGCCCTAAGCATCGGCTCCATCTCGTTgtcccta
DddA_197_TDD14_11	chr3	4905392	4905566	TGATTATACACACTGCCGAGTCAAGCTGCCCGACCGGTCCTGCCCATTCTTTAACTATTTCATGTATGTCAAGTTCACCACCCCCTGCACACCTATTGTCCTGGCATTTCACAGTTTCTTCTTTCAACAAGGGTAGAAGCGGTTTCTGTGACACAGCTGTCAAAGAAGAACACG
DddA_235_TDD14_87	chr12	114813801	114813962	TTGTTTTCGCTCCTTACTCGGGCTCTTTACAAACTGCCTTAAGGGGAGACACAAAGCAATGCCCTTGTTTGCGATCAGGGGTGGGGACGGGGGGTGTGCATGGCGGGGGGTGGGGTCGGGGCTGGGGGGGACCATGCGGACATTAGGCTACTCTCCTGCAT
DddA_246_TDD14_28	chr13	26736132	26736298	CACAATGAAACCTTGGCTTTGTCAGAAAAAAAAAACTTTTAATGGCAAATATGGGCTTAGACCAATCTAAGACCCTGCACACTCCGTGTCCTATGTGATGTGGTGGCAGAGAAGCTATCTCGCAGGCATGCTGTCACAAGTGGAACCTCAACGAGTGTCATTAGTA
DddA_24_TDD14_23	chr22	24313066	24313243	GGCTTCCATAAAGTCTTTGATTACATGTACGAGTTTATTATTTTAAAAAGAAGTACGTGATTGTTTATAAACCTATAAAGAAGTTCTGTTTCTGTAGGACAGTATGGTGTGCTGCTTACTACCTGTCAGATAGTTTTGGTAATAGGGCTCTTGAACTTAGTATAAAAGTCATGAGCT
DddA_273_TDD14_53	chr7	48875910	48876112	GACAACTAATTCAAACTCCTGGAGCATTCTATTAGGGTTAAGAATTTCTCACGTATACCCTCGCACTTAGGAGCCTCCTCTGCCCTAAATATGCTGGGGACATCTTTGGTGTGTTGTGGTGTCTCCTCATCAGTAAATGAGGTCTTACGTCTGTATCAGCCCAAACAGTAAAAACAGTGGATCACAATCACAAAGATAGAAC
DddA_285_TDD14_61	chr17	3668198	3668422	GCGCTTTTCCAGGCTCCTGCAGCCAGGCCTTTCCCCGTGGCCCTCCCCGCCCTGCGCACGCAGTCTGGGCTCTGTCCAGGGTCTCGGGAGGCTCTCGGGTCCCGGCCATCCCTGTTTCGTGGCTGGGGGAACTGCGGCCCGCTCCGGCAAAGCGGGGACCCGAGCCCTTGCCGCCGGTTCGCAGGAGCCCCGGGTTCGATGCTCTGTCAACCTGCTTGGGGTGT
DddA_293_TDD14_7	chr1	20305634	20305828	CAGCTGTAGAGGACACAGGGGAAGGTTTGGAGAGGTGGGCAGTGGCCAGGAGCTGACTCAGGGGCACAGAATTACAGAGCTTCCCCCATGGTTTGATGGCCTGTTACAAGACGGGTGGCACTTATGGTAGGCAGGGAGGGTGGGTTTGGGCCATGGTACATAAAAACTGGAATGGGAGCCCAACAGATTGAACC
DddA_2_TDD14_41	chr17	14715820	14715983	CCAAATGGCAAGGATGTGTACATTCTGTTAGTTTATTGGGCTGTTGTTATTTCAGCACACCATTTTGTCCAGACTCCAAACTTCACCATCTAAATCCACAAGGAAAACCAATTGAGACCTTAAAGCAAGAAGCTCTCAAGCTAAGAGGAACTTGGAAGTGAGC
DddA_31_TDD14_17	chr11	107334474	107334693	GAGTTCCAAATTCAAAATGGAACATCTAGGAAAATTTTTCTCTCAGTATAATTGCAGAACAATATATTTCAGGAAGGCCCTTCTCACCATTTGTCCCACAGGGGCTGAGAAGCTCACCACAGCAGTTCTCACGGCAGACTCTAATAGCTGCCATAGCCAATTATAGGGACTACAGTGGCAGAAGGCCAAAGGTCAGGAAGAAACATTCATGTGAACAAA
DddA_368_TDD14_19	chr20	57892743	57892919	CTGATTCTTTCCCTCTGGTTACGGAAGAGACTCCAAATCTCATGGCAACGCGGAAGGCGCAAGGACAAGGCCAGGACCCTCCATCCCTGCACACCCTCCGTCCACTGGTGTCTTTGGGACATCTTGACCCACAACGCCTCCCAGCACCCACCAGGACTCTTTCTGCCTTCTGAATG
DddA_382_TDD14_52	chr5	17526720	17526885	GACATTGGAGAAGTCGTTAAAGTGTTGGACCAAGTCGGTTCGTCACGAGTGACAAAGTTATTCCACACTCTGCTTGTACATACTCTGCTTTGCCTTCAGGATGGCAAAGAGTAATTTTTCGCTATAGAGTAAAAACCCGAGATTTATTACGGAATCAGCGTGAAC
DddA_417_TDD14_39	chr22	10749363	10749601	GAGGCTGGAGTTAAAGCTTAAGTGAAGTAAAAGGAATTAAAGCTAAATGATGAGTAAATACATTGAGGAACAGGGGGTGAATTAAGATGTGTAGcatttccatgtttaaaccttgcaaaaacttctcattgcagaccgaacagaacccaaactccttcccttgcttacaagcctacatgatctagcctttgttcgccttgatgatgtctctactaccctcacctagtaggctactatg
DddA_41_TDD14_24	chr12	11774400	11774561	CAGAAAGTCAAAGGCTGGATGTAGGTGAAGAGACTATGGACTCTGCCTTCATGTCATCAGTTAAAGTGCCCTGCACACCTGCCTGTCCTAGGTCCTGTAGGGATGTGATATAACAAGCATGAGCTATACCTTAGTGTCTGTGTTCCAGAACTTTGTTGGCT
DddA_429_TDD14_26	chr12	114163361	114163580	TGCTCCTGAGTCATACTTTAGATGCTGGGGACAGTCATCCTGAGATTGTCTCTTCCTGGACCATACATTACTACTAttttttttttttttttttttttttttttAAAGGTACTAGGATAAGCATCTCCCTGCCTACCCATCGTCCCTGGGCACAAACTGCCCAGACCCCTGTTCCCAGTTAGGCCATGTTGTCATGCCTCACAATCACTATTCAGGACC
DddA_42_TDD14_15	chr7	45715629	45715852	CTGATCCTGCCTCAGCTGTGTGGCCATGTGGGGGCAGCAGGGGCCTGGGCCATAGCTGGGGGAGGCCAGACCCTGAGGGCTTTGCAGGGCGGCCAGTGCAGTGATGCCTGGCGCTTCCAGCTGAGACAGGAGTCCGGACAGAGGTGGGCAGGGTGGATGGCTTCGGGCAGGGAAGGCGGGTAGAGGCTGCATGTGGGGGCCCCTGTCTGCCTGTCCTTAGGGT
DddA_470_TDD14_55	chr19	4633767	4633956	GCCTCCTGCAAAGATGTAGATGAGCAAATCAACCGGCATTTCACAGTCAGACACAGCTCTCAGCACACCGCGCTGTCTAGGAGCCCTTCCTGCAGGAAGCCCTCCCGGATTGCCTGGGCCCTGTGGGGTCTCCCTGGAAGCTGTGGCAGGGGTGGGGGGCATTTCAGGGAGATAAGGAGCAGAGAGGCT
DddA_47_TDD14_64	chr2	71810610	71810800	TTCCCCTCTGAACCTGACCACAGGAGCATCAGGCTCCTCCCACTGTGCCCTTCGTGCCTCCAGATAAGCTCCAGGTCTTCCTCTCCAGAGTCCATGGTCACCATATGGACAAGAGGGGCAGCAGGGAGGGTGGGAGCAGAGGGTATCAGGACTGCGCAGGAAATTCTGGAGTCAACATCTGCTTGGGACT
DddA_49_TDD14_67	chr1	114132974	114133131	gcactccttctgcacaactctgctcatttCCAAGCCAGAGGCTATTCTACCATTTAAGGCCTCCCTTCCTCCCTGCATACCCTCAGTCCAGGCTCTCTGGAAGTATATGGAACACTTCATCACCCCTAAAacacacacacacacaaatgcatgccca
DddA_52_TDD14_10	chr16	10901457	10901634	CTTCTGGCTTGGGACATCCTCTCCCTGGGGCAGCTGATCACATGTTTTCTCTGCAGCCTTCCCAGAGGAGCTTCCGGCAGACCTGAAGCACTGGAAGCCAGGTGTGCAGGGCAGGTGGGCTGGGGTTGGGAAGGGTGGATGCCTTGGGGAGGGGATGGAAGAGATTGAACTCCTGGC
DddA_538_TDD14_86	chr8	85647607	85647846	CCTAATTCCCTCACAAGCATTCAGTCCCTCCACCCTGAGGTGGTGAAATCCCTGCAGGCATTTATAAGTATACCTGGACAGAAGAAATACAAGATACCGTTCTATTAACTCAATATAGTGTTGCTAAGTTCGTACTTTTGCTTGGtttattttattttataaataggtatcactcgcatggttccaaatgcggtaggcacagagagtatatatgatggaattacatcctccttccctgc
DddA_555_TDD14_84	chr19	37293281	37293453	GTCCCTGCGTCTAGCTGTGGCTACATTTCTCGATGAGGGCAGAGGGCGACAGGCGTGACAACCACCTTCTTGAAGCTCTGCGGGCACCCTCCTGCGGGTGGACAATGAGCGCCTGGGAGGCCGTTGTCCTTGGTTGGGGAGCGCTCGTCTGGATCCAGCCTAGCAAAGAGGC
DddA_62_TDD14_35	chr13	84559545	84559760	ttccctcgtcaatgttataacaagttgtcattgaacaaaactatgtaattccaggatttattgtatattgtttatcttaaagtcacagttaccaagaacctgtggacaatattaagtATTTATTGCATACCACATGTCCATTTTGCACTATTTGGGGGAAGTTTTTATTTTTCCTAAGTCAAGCTTTTGACTTTTATCCATCTTGAAAACGTCTC
DddA_7_TDD14_1	chr6	88149578	88149761	CCCACTCATACTTAAACACCAGGCTTACTGGCCCTGAGTGACTTGCTGCTCTTTGAATACACCGTCATACCTGCACACCTTCCTCCTTCACCTTGTCCCTTCTTTTATCTGGATAGAAGCTCTCTGCCTACTAAACTTATCTTTCCAGGTCTGTGCCAATGCTACTTCCATGTCTGAGACCTT
DddA_80_TDD14_47	chr19	35060245	35060453	GCCATGTACTTTCAGACCCCCTAGGGCAGGGCCAAGCCTGGGCTCTGGGGACCTGGGCTCCAGTCCCCTGTCGCCGCCCCCTGCTGACCCTTGTCCCACAGACTGTGGCCGCAGGAAGCTGCCCGTGGACCGCATCGTGGGAGGCCGGGACACCAGCTTGGGCCGGTGGCCGTGGCAAGTCAGCCTTCGCTATGATGGAGCACACCTC
DddA_8_TDD14_2	chr6	70234766	70234949	AAACCACAGAAGCTGCCCACCACTCACCGGAGGGCCCTGGACACCAGGCAGGCCGGTGGCACCCTGTTCTCCCTGCACACCCCGGGGTCCAGGTGGTCCTCTTGGTCCTTCCACTCCAGGAAGCCCCCGACTTCCCTCAGGCCCTCTCAAGCCAGGTTCCCCAGGATTACCTGCCTGGAACAC
DddA_95_TDD14_29	chr20	37603768	37603930	cCCTCCCAGGTCATTTTCCACATATTGAACCGGAGGGTCTTTCAAAACCATTCCAATGAAGCACCCTCCCTGCTAACCCCTGTCCCAAATCAAGACCCGTCAGCAGCTCTCTGGTGCTCAAAATTATAAACTTGCTATTCCAGACCTttcctaacctggccc
DddA_97_TDD14_43	chr19	18169546	18169725	CCATATCTACGTGTCCTCCGGGCATTGCCCTCTCCATGGCTCTGGTCACCCTGACCCTCTGCCCTGCCCACCGCAGGTCCCCCGGGGTCCCGGAAGCCCCTTCTGGCTGCACCTGCCATGTTTACAGAGGGCCCCTGGGCTGCGCGGCCCCAGCCTGGGCACCCTGATTTTTAAGCCAT
