# Supplementary material for: Compact zinc finger architecture utilizing toxin-derived cytidine deaminases for highly efficient base editing in human cells
Source: Nat Commun. 2024 Feb 15;15:1181. doi: 10.1038/s41467-024-45100-w (PMC10869815; doi:10.1038/s41467-024-45100-w)
Supplement: Supplementary file 27 — Supplementary Dataset 23 [file 41467_2024_45100_MOESM27_ESM.xlsx]

## Sheet: Sheet1
Supplementary Data 23. Results of the genome-wide specificity assay for the unedited sample.
chr	start	end	5' score	read depth	score/depth
chr1	228336732	228336733	12	53	0.226415
chr1	247438025	247438026	11	50	0.22
chr10	16718194	16718195	14	68	0.205882
chr10	125598257	125598258	10	45	0.222222
chr10	113113895	113113896	10	49	0.204082
chr10	112563443	112563444	11	51	0.215686
chr10	106266960	106266961	12	59	0.20339
chr11	102610121	102610122	13	58	0.224138
chr11	31894759	31894760	11	51	0.215686
chr11	23884548	23884549	10	42	0.238095
chr11	133635568	133635569	10	49	0.204082
chr12	38371258	38371259	11	49	0.22449
chr12	13379612	13379613	12	54	0.222222
chr12	73916454	73916455	10	49	0.204082
chr14	19099401	19099402	11	54	0.203704
chr14	83972643	83972644	11	39	0.282051
chr15	55242238	55242239	11	42	0.261905
chr16	34584621	34584622	11	11	1
chr16	46380683	46380684	30	45	0.666667
chr17	26885980	26885981	22	23	0.956522
chr17	39272889	39272890	10	43	0.232558
chr17	46549035	46549036	11	26	0.423077
chr17	64036770	64036771	10	48	0.208333
chr18	3835118	3835119	10	50	0.2
chr19	37224500	37224501	11	51	0.215686
chr2	223365754	223365755	11	51	0.215686
chr2	132835888	132835889	11	40	0.275
chr2	169025577	169025578	11	51	0.215686
chr2	223353266	223353267	12	52	0.230769
chr20	17691550	17691551	10	46	0.217391
chr20	8517296	8517297	10	49	0.204082
chr21	41964413	41964414	10	45	0.222222
chr3	187235583	187235584	12	59	0.20339
chr3	75669636	75669637	35	102	0.343137
chr3	75669635	75669636	28	129	0.217054
chr3	75029092	75029093	10	49	0.204082
chr3	73659196	73659197	12	58	0.206897
chr4	132392311	132392312	14	60	0.233333
chr4	104639017	104639018	11	47	0.234043
chr4	3788203	3788204	53	159	0.333333
chr4	3788204	3788205	18	73	0.246575
chr5	120081236	120081237	10	38	0.263158
chr5	49666172	49666173	35	113	0.309735
chr5	49666171	49666172	21	69	0.304348
chr5	49666170	49666171	29	41	0.707317
chr5	128057897	128057898	10	49	0.204082
chr5	8374530	8374531	11	44	0.25
chr5	34490852	34490853	10	27	0.37037
chr5	30398236	30398237	11	51	0.215686
chr6	148150323	148150324	10	50	0.2
chr6	71446325	71446326	10	47	0.212766
chr6	45121637	45121638	12	51	0.235294
chr7	141437679	141437680	10	50	0.2
chr7	122886890	122886891	10	43	0.232558
chr7	22976492	22976493	10	46	0.217391
chr8	97052732	97052733	10	50	0.2
chr8	91613879	91613880	10	40	0.25
chr8	46995407	46995408	12	54	0.222222
chr8	11846238	11846239	10	45	0.222222
chr8	11683987	11683988	13	57	0.22807
chr9	93588185	93588186	10	48	0.208333
chr9	103747251	103747252	11	50	0.22
chr9	116402988	116402989	10	49	0.204082
chrX	8679115	8679116	10	26	0.384615
chrX	29151282	29151283	10	29	0.344828
