# Supplementary material for: Compact zinc finger architecture utilizing toxin-derived cytidine deaminases for highly efficient base editing in human cells
Source: Nat Commun. 2024 Feb 15;15:1181. doi: 10.1038/s41467-024-45100-w (PMC10869815; doi:10.1038/s41467-024-45100-w)
Supplement: Supplementary file 28 — Supplementary Dataset 24 [file 41467_2024_45100_MOESM28_ESM.xlsx]

## Sheet: Sheet1
Supplementary Data 24. Results of the genome-wide specificity assay for DddA-G1404.
chr	start	end	5' score	read depth	score/depth	name
chr1	1070255	1070256	23	83	0.277108	DddA_210
chr1	2226902	2226903	18	48	0.375	DddA_306
chr1	3220707	3220708	31	121	0.256198	DddA_106
chr1	3220708	3220709	46	90	0.511111	DddA_36
chr1	4612440	4612441	20	82	0.243902	DddA_267
chr1	6334556	6334557	26	91	0.285714	DddA_154
chr1	8465934	8465935	22	88	0.25	DddA_225
chr1	10617866	10617867	24	97	0.247423	DddA_196
chr1	12523566	12523567	17	74	0.22973	DddA_359
chr1	15643583	15643584	24	93	0.258065	DddA_190
chr1	18876465	18876466	20	69	0.289855	DddA_255
chr1	20193573	20193574	15	73	0.205479	DddA_442
chr1	20305743	20305744	19	81	0.234568	DddA_293
chr1	27436946	27436947	19	87	0.218391	DddA_300
chr1	33523248	33523249	18	77	0.233766	DddA_325
chr1	44536991	44536992	18	64	0.28125	DddA_314
chr1	54745558	54745559	22	73	0.30137	DddA_219
chr1	66764885	66764886	18	89	0.202247	DddA_341
chr1	82865592	82865593	16	60	0.266667	DddA_386
chr1	87108337	87108338	32	95	0.336842	DddA_90
chr1	87765858	87765859	19	80	0.2375	DddA_292
chr1	97175743	97175744	53	122	0.434426	DddA_21
chr1	97329071	97329072	23	94	0.244681	DddA_214
chr1	100391889	100391890	36	93	0.387097	DddA_70
chr1	105016727	105016728	11	51	0.215686	DddA_544
chr1	110778600	110778601	28	110	0.254545	DddA_130
chr1	114133063	114133064	42	92	0.456522	DddA_49
chr1	119033133	119033134	20	83	0.240964	DddA_268
chr1	149927839	149927840	16	61	0.262295	DddA_388
chr1	165854295	165854296	19	69	0.275362	DddA_276
chr1	166094102	166094103	17	76	0.223684	DddA_361
chr1	168627864	168627865	32	98	0.326531	DddA_92
chr1	169710453	169710454	32	96	0.333333	DddA_91
chr1	176801874	176801875	14	62	0.225806	DddA_457
chr1	181844414	181844415	14	68	0.205882	DddA_473
chr1	197146727	197146728	21	87	0.241379	DddA_245
chr1	201680808	201680809	15	58	0.258621	DddA_421
chr1	202177548	202177549	13	59	0.220339	DddA_494
chr1	202185414	202185415	13	60	0.216667	DddA_497
chr1	202681622	202681623	17	68	0.25	DddA_349
chr1	205936394	205936395	25	88	0.284091	DddA_170
chr1	232340525	232340526	18	75	0.24	DddA_321
chr1	238480147	238480148	18	80	0.225	DddA_330
chr10	5185402	5185403	15	75	0.2	DddA_446
chr10	5530624	5530625	19	71	0.267606	DddA_280
chr10	15380157	15380158	11	52	0.211538	DddA_548
chr10	16961623	16961624	13	65	0.2	DddA_510
chr10	21327787	21327788	39	114	0.342105	DddA_58
chr10	26217321	26217322	67	117	0.57265	DddA_13
chr10	28471833	28471834	14	61	0.229508	DddA_454
chr10	35215186	35215187	15	66	0.227273	DddA_431
chr10	35837718	35837719	30	77	0.38961	DddA_107
chr10	43068180	43068181	11	49	0.22449	DddA_543
chr10	49175860	49175861	28	81	0.345679	DddA_120
chr10	60321007	60321008	15	59	0.254237	DddA_424
chr10	67019778	67019779	46	102	0.45098	DddA_37
chr10	70560276	70560277	13	58	0.224138	DddA_491
chr10	70588409	70588410	27	74	0.364865	DddA_132
chr10	73801246	73801247	18	86	0.209302	DddA_339
chr10	75432613	75432614	27	96	0.28125	DddA_140
chr10	80409401	80409402	35	65	0.538462	DddA_73
chr10	102078873	102078874	18	63	0.285714	DddA_312
chr10	104036761	104036762	10	39	0.25641	DddA_563
chr10	107915693	107915694	35	95	0.368421	DddA_76
chr10	120162500	120162501	28	92	0.304348	DddA_127
chr10	124117516	124117517	32	90	0.355556	DddA_86
chr10	124257652	124257653	13	54	0.240741	DddA_485
chr10	126235288	126235289	19	79	0.240506	DddA_290
chr10	132131071	132131072	15	60	0.25	DddA_425
chr10	132747220	132747221	77	123	0.626016	DddA_6
chr11	821168	821169	14	65	0.215385	DddA_465
chr11	7821931	7821932	24	88	0.272727	DddA_183
chr11	8061672	8061673	14	63	0.222222	DddA_460
chr11	14219111	14219112	18	83	0.216867	DddA_333
chr11	29703121	29703122	19	89	0.213483	DddA_302
chr11	34807023	34807024	15	75	0.2	DddA_447
chr11	38564181	38564182	24	92	0.26087	DddA_189
chr11	46297339	46297340	17	81	0.209877	DddA_375
chr11	46663458	46663459	32	85	0.376471	DddA_85
chr11	57301242	57301243	17	85	0.2	DddA_379
chr11	62753903	62753904	13	60	0.216667	DddA_498
chr11	65096472	65096473	18	49	0.367347	DddA_307
chr11	65625489	65625490	11	51	0.215686	DddA_545
chr11	66023389	66023390	12	49	0.244898	DddA_519
chr11	67269492	67269493	25	72	0.347222	DddA_157
chr11	68381368	68381369	13	56	0.232143	DddA_486
chr11	68716340	68716341	31	88	0.352273	DddA_99
chr11	69650825	69650826	13	51	0.254902	DddA_482
chr11	72717478	72717479	13	62	0.209677	DddA_500
chr11	77667020	77667021	18	85	0.211765	DddA_336
chr11	86244876	86244877	15	58	0.258621	DddA_422
chr11	95231483	95231484	23	77	0.298701	DddA_203
chr11	107334570	107334571	49	115	0.426087	DddA_31
chr11	109521980	109521981	22	91	0.241758	DddA_229
chr11	113206478	113206479	68	125	0.544	DddA_11
chr11	115871514	115871515	32	114	0.280702	DddA_93
chr11	116724107	116724108	24	58	0.413793	DddA_177
chr11	117724474	117724475	37	110	0.336364	DddA_68
chr11	122357976	122357977	35	86	0.406977	DddA_75
chr11	124742062	124742063	14	63	0.222222	DddA_461
chr12	2353886	2353887	10	47	0.212766	DddA_571
chr12	2557920	2557921	24	105	0.228571	DddA_198
chr12	5571047	5571048	28	82	0.341463	DddA_121
chr12	6136856	6136857	16	76	0.210526	DddA_403
chr12	11774488	11774489	45	95	0.473684	DddA_41
chr12	12521616	12521617	19	83	0.228916	DddA_298
chr12	41258165	41258166	29	83	0.349398	DddA_112
chr12	41446901	41446902	23	75	0.306667	DddA_202
chr12	47910915	47910916	17	82	0.207317	DddA_376
chr12	49949363	49949364	21	65	0.323077	DddA_238
chr12	51423576	51423577	20	67	0.298507	DddA_254
chr12	52960879	52960880	17	71	0.239437	DddA_353
chr12	57096355	57096356	22	70	0.314286	DddA_217
chr12	57620328	57620329	18	63	0.285714	DddA_313
chr12	58540889	58540890	19	83	0.228916	DddA_297
chr12	58846168	58846169	19	90	0.211111	DddA_303
chr12	61459704	61459705	43	89	0.483146	DddA_46
chr12	66745979	66745980	18	81	0.222222	DddA_332
chr12	90437416	90437417	15	71	0.211268	DddA_437
chr12	98784439	98784440	18	79	0.227848	DddA_326
chr12	113828593	113828594	15	51	0.294118	DddA_419
chr12	114163506	114163507	15	65	0.230769	DddA_429
chr12	114220833	114220834	17	77	0.220779	DddA_364
chr12	114813886	114813887	21	51	0.411765	DddA_235
chr12	120970523	120970524	38	95	0.4	DddA_60
chr12	122136200	122136201	14	66	0.212121	DddA_466
chr12	128705960	128705961	27	94	0.287234	DddA_139
chr13	26527312	26527313	21	95	0.221053	DddA_249
chr13	26736223	26736224	21	88	0.238636	DddA_246
chr13	27471697	27471698	29	66	0.439394	DddA_111
chr13	29549404	29549405	26	75	0.346667	DddA_144
chr13	37107910	37107911	22	94	0.234043	DddA_231
chr13	78562528	78562529	40	115	0.347826	DddA_54
chr13	84559684	84559685	37	86	0.430233	DddA_62
chr13	96404719	96404720	23	82	0.280488	DddA_208
chr13	97246167	97246168	19	90	0.211111	DddA_304
chr13	101066551	101066552	31	94	0.329787	DddA_100
chr13	106681003	106681004	24	88	0.272727	DddA_184
chr13	107261614	107261615	12	59	0.20339	DddA_533
chr13	108215492	108215493	11	44	0.25	DddA_540
chr13	109293065	109293066	42	92	0.456522	DddA_50
chr13	111401327	111401328	27	86	0.313953	DddA_137
chr13	113776025	113776026	25	91	0.274725	DddA_173
chr13	114025348	114025349	20	76	0.263158	DddA_260
chr14	29150564	29150565	23	79	0.291139	DddA_205
chr14	36127198	36127199	15	75	0.2	DddA_448
chr14	40406052	40406053	39	96	0.40625	DddA_57
chr14	55255165	55255166	23	84	0.27381	DddA_211
chr14	61008907	61008908	34	121	0.280992	DddA_82
chr14	61477079	61477080	37	94	0.393617	DddA_64
chr14	72802124	72802125	24	90	0.266667	DddA_187
chr14	75954986	75954987	17	75	0.226667	DddA_360
chr14	78054729	78054730	27	76	0.355263	DddA_133
chr14	78168586	78168587	13	58	0.224138	DddA_492
chr14	85175667	85175668	13	52	0.25	DddA_483
chr14	88312818	88312819	18	71	0.253521	DddA_316
chr14	93929062	93929063	24	77	0.311688	DddA_179
chr14	96502326	96502327	12	57	0.210526	DddA_528
chr14	97939433	97939434	11	52	0.211538	DddA_549
chr14	99195461	99195462	12	46	0.26087	DddA_516
chr14	101601076	101601077	21	73	0.287671	DddA_240
chr14	104450984	104450985	25	83	0.301205	DddA_163
chr14	104601210	104601211	25	77	0.324675	DddA_159
chr15	31484653	31484654	13	56	0.232143	DddA_487
chr15	40274606	40274607	19	68	0.279412	DddA_275
chr15	47097352	47097353	16	72	0.222222	DddA_395
chr15	49621105	49621106	15	74	0.202703	DddA_444
chr15	50075975	50075976	17	82	0.207317	DddA_377
chr15	50848762	50848763	25	98	0.255102	DddA_176
chr15	60886315	60886316	17	73	0.232877	DddA_356
chr15	61623997	61623998	37	102	0.362745	DddA_67
chr15	65396766	65396767	12	59	0.20339	DddA_534
chr15	68331625	68331626	17	55	0.309091	DddA_345
chr15	73728815	73728816	85	145	0.586207	DddA_4
chr15	77611616	77611617	16	60	0.266667	DddA_387
chr15	88453015	88453016	35	100	0.35	DddA_78
chr15	92115032	92115033	13	65	0.2	DddA_511
chr15	94088450	94088451	65	124	0.524194	DddA_15
chr16	910975	910976	18	71	0.253521	DddA_317
chr16	2457494	2457495	19	75	0.253333	DddA_284
chr16	2884051	2884052	13	64	0.203125	DddA_503
chr16	10901549	10901550	41	123	0.333333	DddA_52
chr16	15228473	15228474	46	58	0.793103	DddA_35
chr16	18140102	18140103	11	14	0.785714	DddA_537
chr16	19655092	19655093	27	83	0.325301	DddA_135
chr16	27268640	27268641	15	63	0.238095	DddA_426
chr16	28944168	28944169	28	84	0.333333	DddA_123
chr16	29090599	29090600	10	30	0.333333	DddA_553
chr16	46380682	46380683	13	14	0.928571	DddA_477
chr16	54566403	54566404	13	64	0.203125	DddA_504
chr16	55510434	55510435	10	37	0.27027	DddA_558
chr16	55930065	55930066	42	88	0.477273	DddA_48
chr16	57567664	57567665	12	47	0.255319	DddA_518
chr16	58283294	58283295	52	106	0.490566	DddA_22
chr16	69939690	69939691	10	50	0.2	DddA_574
chr16	73231575	73231576	13	49	0.265306	DddA_481
chr16	88700175	88700176	16	76	0.210526	DddA_404
chr17	2800705	2800706	72	115	0.626087	DddA_9
chr17	3668275	3668276	19	75	0.253333	DddA_285
chr17	6086956	6086957	12	59	0.20339	DddA_535
chr17	7601439	7601440	15	65	0.230769	DddA_430
chr17	14715890	14715891	93	142	0.65493	DddA_2
chr17	34598574	34598575	23	80	0.2875	DddA_207
chr17	35807015	35807016	19	82	0.231707	DddA_294
chr17	38809645	38809646	38	89	0.426966	DddA_59
chr17	48973895	48973896	18	79	0.227848	DddA_327
chr17	49716149	49716150	16	76	0.210526	DddA_405
chr17	49967327	49967328	21	77	0.272727	DddA_241
chr17	50149965	50149966	19	63	0.301587	DddA_274
chr17	50966680	50966681	49	102	0.480392	DddA_29
chr17	73782855	73782856	20	80	0.25	DddA_264
chr17	74328496	74328497	45	92	0.48913	DddA_40
chr17	75009007	75009008	12	54	0.222222	DddA_523
chr17	75705259	75705260	18	74	0.243243	DddA_320
chr17	77034837	77034838	16	75	0.213333	DddA_400
chr17	77691905	77691906	24	87	0.275862	DddA_182
chr17	81191475	81191476	13	64	0.203125	DddA_505
chr17	81429182	81429183	19	79	0.240506	DddA_291
chr17	82061649	82061650	22	71	0.309859	DddA_218
chr17	82393395	82393396	36	98	0.367347	DddA_71
chr17	82957190	82957191	20	79	0.253165	DddA_261
chr18	11110592	11110593	33	101	0.326733	DddA_83
chr18	14998675	14998676	10	46	0.217391	DddA_568
chr18	23857768	23857769	35	96	0.364583	DddA_77
chr18	24735361	24735362	17	78	0.217949	DddA_366
chr18	25434892	25434893	32	90	0.355556	DddA_87
chr18	26863835	26863836	22	76	0.289474	DddA_220
chr18	29246337	29246338	20	79	0.253165	DddA_262
chr18	33633048	33633049	21	82	0.256098	DddA_243
chr18	34315545	34315546	15	75	0.2	DddA_449
chr18	34414101	34414102	16	67	0.238806	DddA_392
chr18	34493460	34493461	12	60	0.2	DddA_536
chr18	40863606	40863607	16	72	0.222222	DddA_396
chr18	43474469	43474470	23	79	0.291139	DddA_206
chr18	49627195	49627196	13	61	0.213115	DddA_499
chr18	55861571	55861572	57	106	0.537736	DddA_17
chr18	57636538	57636539	49	89	0.550562	DddA_27
chr18	61894098	61894099	10	30	0.333333	DddA_554
chr18	75568269	75568270	15	71	0.211268	DddA_438
chr18	76219959	76219960	16	73	0.219178	DddA_397
chr19	1316251	1316252	15	68	0.220588	DddA_433
chr19	1465905	1465906	21	56	0.375	DddA_236
chr19	2184885	2184886	15	68	0.220588	DddA_434
chr19	4633845	4633846	14	67	0.208955	DddA_470
chr19	6022816	6022817	31	87	0.356322	DddA_98
chr19	6109423	6109424	14	42	0.333333	DddA_452
chr19	7637016	7637017	20	72	0.277778	DddA_258
chr19	11739257	11739258	31	71	0.43662	DddA_94
chr19	12046843	12046844	17	73	0.232877	DddA_357
chr19	13412929	13412930	49	93	0.526882	DddA_28
chr19	14134738	14134739	14	61	0.229508	DddA_455
chr19	15380362	15380363	17	69	0.246377	DddA_350
chr19	16097616	16097617	19	69	0.275362	DddA_277
chr19	18169626	18169627	31	87	0.356322	DddA_97
chr19	18410484	18410485	45	103	0.436893	DddA_44
chr19	19004891	19004892	20	87	0.229885	DddA_270
chr19	32141232	32141233	25	86	0.290698	DddA_165
chr19	33207356	33207357	12	46	0.26087	DddA_517
chr19	33698553	33698554	26	90	0.288889	DddA_153
chr19	35060341	35060342	34	88	0.386364	DddA_80
chr19	35295810	35295811	27	107	0.252336	DddA_141
chr19	37293352	37293353	10	33	0.30303	DddA_555
chr19	57559840	57559841	17	84	0.202381	DddA_378
chr19	58186023	58186024	15	55	0.272727	DddA_420
chr2	2168262	2168263	19	74	0.256757	DddA_282
chr2	9365190	9365191	28	95	0.294737	DddA_129
chr2	11620356	11620357	15	66	0.227273	DddA_432
chr2	16033248	16033249	19	73	0.260274	DddA_281
chr2	16162047	16162048	14	69	0.202899	DddA_475
chr2	18052454	18052455	14	58	0.241379	DddA_453
chr2	22928501	22928502	16	77	0.207792	DddA_407
chr2	26730133	26730134	20	75	0.266667	DddA_259
chr2	31189304	31189305	26	74	0.351351	DddA_143
chr2	32770512	32770513	25	84	0.297619	DddA_164
chr2	32855793	32855794	27	92	0.293478	DddA_138
chr2	41540484	41540485	10	48	0.208333	DddA_573
chr2	60505375	60505376	19	87	0.218391	DddA_301
chr2	70293853	70293854	24	94	0.255319	DddA_191
chr2	71810717	71810718	43	105	0.409524	DddA_47
chr2	76616739	76616740	25	67	0.373134	DddA_156
chr2	85647757	85647758	19	75	0.253333	DddA_286
chr2	98378135	98378136	29	87	0.333333	DddA_113
chr2	98789979	98789980	46	110	0.418182	DddA_39
chr2	102525393	102525394	17	48	0.354167	DddA_343
chr2	103961122	103961123	26	83	0.313253	DddA_147
chr2	117604824	117604825	86	139	0.618705	DddA_3
chr2	131286051	131286052	16	54	0.296296	DddA_383
chr2	131513081	131513082	25	72	0.347222	DddA_158
chr2	132278550	132278551	17	77	0.220779	DddA_365
chr2	150181316	150181317	16	78	0.205128	DddA_411
chr2	160122643	160122644	37	90	0.411111	DddA_63
chr2	165115915	165115916	12	56	0.214286	DddA_525
chr2	201410666	201410667	14	67	0.208955	DddA_471
chr2	201962887	201962888	30	80	0.375	DddA_108
chr2	218001556	218001557	14	63	0.222222	DddA_462
chr2	231910320	231910321	20	80	0.25	DddA_265
chr2	235470875	235470876	17	63	0.269841	DddA_347
chr2	236600552	236600553	17	69	0.246377	DddA_351
chr2	237550178	237550179	18	75	0.24	DddA_322
chr20	1438070	1438071	13	44	0.295455	DddA_479
chr20	1646220	1646221	24	89	0.269663	DddA_186
chr20	1675027	1675028	15	74	0.202703	DddA_445
chr20	7885808	7885809	21	95	0.221053	DddA_250
chr20	17948556	17948557	20	70	0.285714	DddA_256
chr20	22690923	22690924	22	64	0.34375	DddA_215
chr20	25309333	25309334	18	75	0.24	DddA_323
chr20	31591374	31591375	12	54	0.222222	DddA_524
chr20	33577515	33577516	29	115	0.252174	DddA_119
chr20	33770324	33770325	60	98	0.612245	DddA_16
chr20	35511369	35511370	13	63	0.206349	DddA_502
chr20	37603853	37603854	31	79	0.392405	DddA_95
chr20	40796871	40796872	32	93	0.344086	DddA_89
chr20	46074707	46074708	29	99	0.292929	DddA_117
chr20	50566414	50566415	15	75	0.2	DddA_450
chr20	57588532	57588533	10	35	0.285714	DddA_557
chr20	57892846	57892847	17	79	0.21519	DddA_368
chr20	62392789	62392790	23	84	0.27381	DddA_212
chr20	62489144	62489145	24	75	0.32	DddA_178
chr21	9991433	9991434	10	15	0.666667	DddA_552
chr21	15088772	15088773	25	87	0.287356	DddA_167
chr21	19865460	19865461	49	109	0.449541	DddA_30
chr21	34266830	34266831	16	79	0.202532	DddA_415
chr21	35217653	35217654	25	78	0.320513	DddA_160
chr21	39082888	39082889	13	52	0.25	DddA_484
chr21	41120797	41120798	37	98	0.377551	DddA_66
chr21	41416712	41416713	12	52	0.230769	DddA_521
chr21	41728628	41728629	50	88	0.568182	DddA_25
chr21	45391344	45391345	13	64	0.203125	DddA_506
chr22	10749456	10749457	15	37	0.405405	DddA_417
chr22	23896419	23896420	10	46	0.217391	DddA_569
chr22	24313163	24313164	52	144	0.361111	DddA_24
chr22	24952954	24952955	22	68	0.323529	DddA_216
chr22	26503711	26503712	67	118	0.567797	DddA_14
chr22	27268690	27268691	13	59	0.220339	DddA_495
chr22	37064204	37064205	24	94	0.255319	DddA_192
chr22	37621837	37621838	14	61	0.229508	DddA_456
chr22	46118284	46118285	26	58	0.448276	DddA_142
chr22	46503072	46503073	12	50	0.24	DddA_520
chr22	48864180	48864181	27	85	0.317647	DddA_136
chr22	50734130	50734131	13	57	0.22807	DddA_489
chr3	4905493	4905494	24	99	0.242424	DddA_197
chr3	10290075	10290076	25	81	0.308642	DddA_161
chr3	22901133	22901134	16	75	0.213333	DddA_401
chr3	30525329	30525330	29	97	0.298969	DddA_115
chr3	33886176	33886177	20	79	0.253165	DddA_263
chr3	45758850	45758851	17	78	0.217949	DddA_367
chr3	46610612	46610613	12	58	0.206897	DddA_530
chr3	46990143	46990144	14	68	0.205882	DddA_474
chr3	50183752	50183753	13	58	0.224138	DddA_493
chr3	50334943	50334944	24	94	0.255319	DddA_193
chr3	53675106	53675107	13	56	0.232143	DddA_488
chr3	53833548	53833549	13	59	0.220339	DddA_496
chr3	75592622	75592623	26	84	0.309524	DddA_148
chr3	76495661	76495662	15	70	0.214286	DddA_435
chr3	96727182	96727183	21	62	0.33871	DddA_237
chr3	105867419	105867420	18	73	0.246575	DddA_318
chr3	113446305	113446306	49	115	0.426087	DddA_32
chr3	119414999	119415000	36	86	0.418605	DddA_69
chr3	121621419	121621420	31	108	0.287037	DddA_104
chr3	122283336	122283337	31	79	0.392405	DddA_96
chr3	122916001	122916002	14	66	0.212121	DddA_467
chr3	123347565	123347566	17	76	0.223684	DddA_362
chr3	124401596	124401597	35	85	0.411765	DddA_74
chr3	131940891	131940892	49	131	0.374046	DddA_33
chr3	132781611	132781612	22	99	0.222222	DddA_234
chr3	134419010	134419011	46	108	0.425926	DddA_38
chr3	138115917	138115918	37	83	0.445783	DddA_61
chr3	141805957	141805958	16	78	0.205128	DddA_412
chr3	183187813	183187814	20	89	0.224719	DddA_271
chr3	184590748	184590749	22	91	0.241758	DddA_230
chr3	194975070	194975071	26	86	0.302326	DddA_149
chr3	195159495	195159496	23	78	0.294872	DddA_204
chr3	195825296	195825297	11	44	0.25	DddA_541
chr3	198046120	198046121	19	74	0.256757	DddA_283
chr4	1789559	1789560	12	57	0.210526	DddA_529
chr4	3285430	3285431	13	65	0.2	DddA_512
chr4	6135654	6135655	16	67	0.238806	DddA_393
chr4	7357024	7357025	52	127	0.409449	DddA_23
chr4	22739701	22739702	16	75	0.213333	DddA_402
chr4	26207860	26207861	22	96	0.229167	DddA_232
chr4	38559759	38559760	28	89	0.314607	DddA_125
chr4	40746642	40746643	14	67	0.208955	DddA_472
chr4	41434060	41434061	28	86	0.325581	DddA_124
chr4	82750723	82750724	26	78	0.333333	DddA_146
chr4	96288441	96288442	31	108	0.287037	DddA_105
chr4	99652801	99652802	13	64	0.203125	DddA_507
chr4	101605351	101605352	83	129	0.643411	DddA_5
chr4	113613854	113613855	24	95	0.252632	DddA_194
chr4	124162073	124162074	16	77	0.207792	DddA_408
chr4	141608128	141608129	15	72	0.208333	DddA_441
chr4	148332598	148332599	16	78	0.205128	DddA_413
chr4	149202083	149202084	16	76	0.210526	DddA_406
chr4	154328638	154328639	21	89	0.235955	DddA_247
chr4	168662829	168662830	18	85	0.211765	DddA_337
chr4	184238691	184238692	19	82	0.231707	DddA_295
chr4	187733097	187733098	19	94	0.202128	DddA_305
chr4	189071475	189071476	40	115	0.347826	DddA_55
chr5	113185	113186	13	62	0.209677	DddA_501
chr5	878528	878529	18	54	0.333333	DddA_308
chr5	1457791	1457792	21	83	0.253012	DddA_244
chr5	1926190	1926191	11	53	0.207547	DddA_550
chr5	2284623	2284624	18	83	0.216867	DddA_334
chr5	6937661	6937662	17	71	0.239437	DddA_354
chr5	15972014	15972015	15	58	0.258621	DddA_423
chr5	17526791	17526792	16	20	0.8	DddA_382
chr5	17805967	17805968	12	58	0.206897	DddA_531
chr5	22637665	22637666	13	65	0.2	DddA_513
chr5	29469404	29469405	35	107	0.327103	DddA_79
chr5	35772697	35772698	71	135	0.525926	DddA_10
chr5	49661871	49661872	13	34	0.382353	DddA_478
chr5	59427264	59427265	11	54	0.203704	DddA_551
chr5	61409183	61409184	16	58	0.275862	DddA_384
chr5	63811066	63811067	12	56	0.214286	DddA_526
chr5	65686196	65686197	17	72	0.236111	DddA_355
chr5	66336866	66336867	30	112	0.267857	DddA_109
chr5	68230886	68230887	23	82	0.280488	DddA_209
chr5	78559068	78559069	31	97	0.319588	DddA_102
chr5	80614106	80614107	10	50	0.2	DddA_575
chr5	84357557	84357558	56	108	0.518519	DddA_18
chr5	89826456	89826457	25	93	0.268817	DddA_174
chr5	90728720	90728721	19	69	0.275362	DddA_278
chr5	92803978	92803979	19	84	0.22619	DddA_299
chr5	108841773	108841774	32	90	0.355556	DddA_88
chr5	111109407	111109408	17	80	0.2125	DddA_372
chr5	117940568	117940569	19	82	0.231707	DddA_296
chr5	120731376	120731377	31	96	0.322917	DddA_101
chr5	122386938	122386939	26	76	0.342105	DddA_145
chr5	124469542	124469543	13	64	0.203125	DddA_508
chr5	137216039	137216040	20	81	0.246914	DddA_266
chr5	141327887	141327888	17	76	0.223684	DddA_363
chr5	144431238	144431239	16	70	0.228571	DddA_394
chr5	159985698	159985699	17	80	0.2125	DddA_373
chr5	170838857	170838858	68	126	0.539683	DddA_12
chr5	178509999	178510000	18	85	0.211765	DddA_338
chr5	179776756	179776757	25	88	0.284091	DddA_171
chr5	179903410	179903411	14	63	0.222222	DddA_463
chr5	180625250	180625251	22	86	0.255814	DddA_223
chr5	181245808	181245809	17	59	0.288136	DddA_346
chr6	1700139	1700140	26	89	0.292135	DddA_152
chr6	10099359	10099360	22	79	0.278481	DddA_221
chr6	15462939	15462940	25	87	0.287356	DddA_168
chr6	26970984	26970985	10	38	0.263158	DddA_560
chr6	32772469	32772470	16	73	0.219178	DddA_398
chr6	33076617	33076618	17	70	0.242857	DddA_352
chr6	39620636	39620637	25	96	0.260417	DddA_175
chr6	41631742	41631743	12	52	0.230769	DddA_522
chr6	41805888	41805889	23	65	0.353846	DddA_200
chr6	43853659	43853660	16	73	0.219178	DddA_399
chr6	52908903	52908904	36	104	0.346154	DddA_72
chr6	57593031	57593032	10	38	0.263158	DddA_561
chr6	70234865	70234866	73	112	0.651786	DddA_8
chr6	73174675	73174676	21	92	0.228261	DddA_248
chr6	73371236	73371237	18	83	0.216867	DddA_335
chr6	75527564	75527565	26	88	0.295455	DddA_150
chr6	84153259	84153260	22	98	0.22449	DddA_233
chr6	88149676	88149677	77	136	0.566176	DddA_7
chr6	96699778	96699779	21	79	0.265823	DddA_242
chr6	119079058	119079059	11	51	0.215686	DddA_546
chr6	124440247	124440248	13	57	0.22807	DddA_490
chr6	127901032	127901033	14	70	0.2	DddA_476
chr6	134414899	134414900	40	102	0.392157	DddA_53
chr6	147093122	147093123	22	89	0.247191	DddA_227
chr6	148454555	148454556	23	74	0.310811	DddA_201
chr6	148961303	148961304	47	101	0.465347	DddA_34
chr6	150142107	150142108	17	79	0.21519	DddA_369
chr6	162353077	162353078	18	79	0.227848	DddA_328
chr6	167268492	167268493	16	79	0.202532	DddA_416
chr6	168258311	168258312	17	79	0.21519	DddA_370
chr6	169367956	169367957	16	66	0.242424	DddA_391
chr6	170286668	170286669	16	77	0.207792	DddA_409
chr7	485335	485336	13	64	0.203125	DddA_509
chr7	14073841	14073842	19	75	0.253333	DddA_287
chr7	18971960	18971961	17	85	0.2	DddA_380
chr7	22402523	22402524	20	61	0.327869	DddA_251
chr7	23928696	23928697	16	62	0.258065	DddA_389
chr7	24228236	24228237	28	91	0.307692	DddA_126
chr7	29095236	29095237	21	70	0.3	DddA_239
chr7	35230775	35230776	15	63	0.238095	DddA_427
chr7	39922233	39922234	15	73	0.205479	DddA_443
chr7	42087361	42087362	14	66	0.212121	DddA_468
chr7	43244108	43244109	17	79	0.21519	DddA_371
chr7	45715765	45715766	45	100	0.45	DddA_42
chr7	48876008	48876009	19	54	0.351852	DddA_273
chr7	51658134	51658135	50	106	0.471698	DddA_26
chr7	52270517	52270518	18	80	0.225	DddA_331
chr7	56081683	56081684	14	66	0.212121	DddA_469
chr7	57061229	57061230	14	30	0.466667	DddA_451
chr7	57805765	57805766	18	67	0.268657	DddA_315
chr7	63233679	63233680	18	61	0.295082	DddA_311
chr7	67788906	67788907	20	83	0.240964	DddA_269
chr7	69314367	69314368	17	53	0.320755	DddA_344
chr7	72396672	72396673	25	90	0.277778	DddA_172
chr7	82600506	82600507	14	64	0.21875	DddA_464
chr7	85464842	85464843	45	101	0.445545	DddA_43
chr7	100081715	100081716	29	97	0.298969	DddA_116
chr7	101236297	101236298	18	73	0.246575	DddA_319
chr7	102314419	102314420	16	78	0.205128	DddA_414
chr7	107577284	107577285	15	64	0.234375	DddA_428
chr7	108810149	108810150	18	87	0.206897	DddA_340
chr7	118868013	118868014	10	46	0.217391	DddA_570
chr7	128830116	128830117	18	54	0.333333	DddA_309
chr7	132604067	132604068	39	86	0.453488	DddA_56
chr7	135304963	135304964	95	153	0.620915	DddA_1
chr7	137996747	137996748	24	90	0.266667	DddA_188
chr7	139740673	139740674	42	95	0.442105	DddA_51
chr7	140834616	140834617	22	89	0.247191	DddA_228
chr7	151872038	151872039	19	70	0.271429	DddA_279
chr7	157371416	157371417	25	82	0.304878	DddA_162
chr7	157387330	157387331	15	71	0.211268	DddA_439
chr7	158000497	158000498	30	118	0.254237	DddA_110
chr8	7041500	7041501	19	76	0.25	DddA_288
chr8	8281982	8281983	28	83	0.337349	DddA_122
chr8	14694493	14694494	18	79	0.227848	DddA_329
chr8	18195473	18195474	17	73	0.232877	DddA_358
chr8	23027816	23027817	34	97	0.350515	DddA_81
chr8	28193414	28193415	20	66	0.30303	DddA_252
chr8	29027259	29027260	22	88	0.25	DddA_226
chr8	40988396	40988397	17	85	0.2	DddA_381
chr8	41292116	41292117	20	66	0.30303	DddA_253
chr8	42536437	42536438	15	71	0.211268	DddA_440
chr8	52076085	52076086	17	80	0.2125	DddA_374
chr8	53228350	53228351	56	122	0.459016	DddA_20
chr8	85647750	85647751	11	27	0.407407	DddA_538
chr8	88108567	88108568	18	75	0.24	DddA_324
chr8	95612611	95612612	24	80	0.3	DddA_180
chr8	97934151	97934152	11	47	0.234043	DddA_542
chr8	105141864	105141865	20	71	0.28169	DddA_257
chr8	106079668	106079669	12	58	0.206897	DddA_532
chr8	109903099	109903100	25	86	0.290698	DddA_166
chr8	116159649	116159650	33	106	0.311321	DddA_84
chr8	124973372	124973373	16	58	0.275862	DddA_385
chr8	127659684	127659685	37	97	0.381443	DddA_65
chr8	133907620	133907621	28	93	0.301075	DddA_128
chr8	135626483	135626484	16	65	0.246154	DddA_390
chr9	8622308	8622309	19	78	0.24359	DddA_289
chr9	20674467	20674468	27	80	0.3375	DddA_134
chr9	35509272	35509273	31	97	0.319588	DddA_103
chr9	72053052	72053053	24	95	0.252632	DddA_195
chr9	73538804	73538805	24	88	0.272727	DddA_185
chr9	75027815	75027816	27	69	0.391304	DddA_131
chr9	88237224	88237225	14	62	0.225806	DddA_459
chr9	89436782	89436783	45	124	0.362903	DddA_45
chr9	92134636	92134637	17	65	0.261538	DddA_348
chr9	92253402	92253403	23	87	0.264368	DddA_213
chr9	101511649	101511650	10	47	0.212766	DddA_572
chr9	102182058	102182059	29	92	0.315217	DddA_114
chr9	109412211	109412212	26	88	0.295455	DddA_151
chr9	115170873	115170874	25	87	0.287356	DddA_169
chr9	120048639	120048640	29	102	0.284314	DddA_118
chr9	124291797	124291798	16	77	0.207792	DddA_410
chr9	127745486	127745487	11	51	0.215686	DddA_547
chr9	128685425	128685426	22	87	0.252874	DddA_224
chr9	132753812	132753813	18	90	0.2	DddA_342
chr9	133138323	133138324	24	85	0.282353	DddA_181
chr9	135133398	135133399	14	62	0.225806	DddA_458
chr9	136454867	136454868	26	92	0.282609	DddA_155
chr9	137226859	137226860	22	82	0.268293	DddA_222
chr9	137256553	137256554	15	70	0.214286	DddA_436
chr9	137398361	137398362	56	120	0.466667	DddA_19
chr9	137506170	137506171	12	56	0.214286	DddA_527
chr9	137626380	137626381	18	57	0.315789	DddA_310
chrX	11705065	11705066	13	44	0.295455	DddA_480
chrX	14832727	14832728	11	41	0.268293	DddA_539
chrX	40010977	40010978	12	39	0.307692	DddA_515
chrX	66918349	66918350	23	56	0.410714	DddA_199
chrX	72569207	72569208	10	38	0.263158	DddA_562
chrX	84587346	84587347	10	37	0.27027	DddA_559
chrX	87847795	87847796	10	34	0.294118	DddA_556
chrX	103160739	103160740	15	42	0.357143	DddA_418
chrX	120822893	120822894	10	42	0.238095	DddA_565
chrX	126536425	126536426	10	45	0.222222	DddA_567
chrX	131795702	131795703	12	32	0.375	DddA_514
chrX	147529343	147529344	10	41	0.243902	DddA_564
chrX	153303674	153303675	10	43	0.232558	DddA_566
chrY	8625735	8625736	19	47	0.404255	DddA_272
