# Supplementary material for: Compact zinc finger architecture utilizing toxin-derived cytidine deaminases for highly efficient base editing in human cells
Source: Nat Commun. 2024 Feb 15;15:1181. doi: 10.1038/s41467-024-45100-w (PMC10869815; doi:10.1038/s41467-024-45100-w)
Supplement: Supplementary file 29 — Supplementary Dataset 25 [file 41467_2024_45100_MOESM29_ESM.xlsx]

## Sheet: Sheet1
Supplementary Data 25. Results of the genome-wide specificity assay for TDD14-L4/L26.
chr	start	end	5' score	read depth	score/depth	name
chr1	20305743	20305744	47	116	0.405172	TDD14_7
chr1	114133063	114133064	13	63	0.206349	TDD14_67
chr1	207610671	207610672	20	82	0.243902	TDD14_40
chr10	76833511	76833512	10	10	1	TDD14_81
chr11	107334570	107334571	33	109	0.302752	TDD14_17
chr11	113206478	113206479	50	113	0.442478	TDD14_6
chr11	131866306	131866307	10	50	0.2	TDD14_96
chr12	3345685	3345686	11	55	0.2	TDD14_79
chr12	3842432	3842433	10	48	0.208333	TDD14_94
chr12	11774488	11774489	23	89	0.258427	TDD14_24
chr12	13367107	13367108	25	83	0.301205	TDD14_22
chr12	50138487	50138488	19	87	0.218391	TDD14_45
chr12	84875789	84875790	10	42	0.238095	TDD14_89
chr12	100192467	100192468	11	55	0.2	TDD14_80
chr12	114163506	114163507	22	66	0.333333	TDD14_26
chr12	114813886	114813887	10	38	0.263158	TDD14_87
chr12	128986484	128986485	10	50	0.2	TDD14_97
chr12	131431982	131431983	10	50	0.2	TDD14_98
chr13	26736223	26736224	22	86	0.255814	TDD14_28
chr13	84559684	84559685	21	96	0.21875	TDD14_35
chr13	97137320	97137321	10	43	0.232558	TDD14_90
chr13	101066551	101066552	16	74	0.216216	TDD14_57
chr13	114121527	114121528	33	94	0.351064	TDD14_16
chr14	85321916	85321917	18	80	0.225	TDD14_48
chr14	102203708	102203709	47	122	0.385246	TDD14_8
chr15	63912192	63912193	21	101	0.207921	TDD14_37
chr15	78753254	78753255	14	69	0.202899	TDD14_66
chr15	94088450	94088451	26	105	0.247619	TDD14_21
chr16	10901550	10901551	44	96	0.458333	TDD14_10
chr16	32917882	32917883	10	28	0.357143	TDD14_83
chr16	33935990	33935991	10	43	0.232558	TDD14_91
chr16	34571510	34571511	12	12	1	TDD14_71
chr16	70076503	70076504	11	39	0.282051	TDD14_78
chr16	76635233	76635234	22	84	0.261905	TDD14_27
chr16	88154078	88154079	21	84	0.25	TDD14_32
chr17	3668275	3668276	15	64	0.234375	TDD14_61
chr17	14715890	14715891	20	90	0.222222	TDD14_41
chr17	40703486	40703487	10	45	0.222222	TDD14_92
chr17	74592571	74592572	17	80	0.2125	TDD14_51
chr17	77691905	77691906	21	68	0.308824	TDD14_30
chr19	4633845	4633846	16	56	0.285714	TDD14_55
chr19	5895320	5895321	15	66	0.227273	TDD14_62
chr19	18169626	18169627	19	72	0.263889	TDD14_43
chr19	35060341	35060342	18	74	0.243243	TDD14_47
chr19	37293352	37293353	10	30	0.333333	TDD14_84
chr2	19874575	19874576	21	85	0.247059	TDD14_33
chr2	48517613	48517614	35	102	0.343137	TDD14_13
chr2	66699607	66699608	10	46	0.217391	TDD14_93
chr2	71810717	71810718	14	58	0.241379	TDD14_64
chr2	95858831	95858832	11	19	0.578947	TDD14_76
chr2	130848064	130848065	12	55	0.218182	TDD14_73
chr2	201962887	201962888	45	106	0.424528	TDD14_9
chr2	237525981	237525982	27	95	0.284211	TDD14_20
chr2	241200532	241200533	14	64	0.21875	TDD14_65
chr20	31570610	31570611	34	83	0.409639	TDD14_14
chr20	33770324	33770325	18	49	0.367347	TDD14_46
chr20	37603853	37603854	21	59	0.355932	TDD14_29
chr20	57892846	57892847	29	86	0.337209	TDD14_19
chr21	10356080	10356081	17	49	0.346939	TDD14_50
chr21	10368410	10368411	19	82	0.231707	TDD14_44
chr22	10740848	10740849	13	65	0.2	TDD14_70
chr22	10749456	10749457	20	59	0.338983	TDD14_39
chr22	24313163	24313164	25	108	0.231481	TDD14_23
chr3	4905493	4905494	42	119	0.352941	TDD14_11
chr3	58436148	58436149	12	42	0.285714	TDD14_72
chr3	115474607	115474608	10	40	0.25	TDD14_88
chr3	186185530	186185531	13	64	0.203125	TDD14_69
chr3	197655731	197655732	13	63	0.206349	TDD14_68
chr4	119471027	119471028	11	26	0.423077	TDD14_77
chr4	176145472	176145473	21	96	0.21875	TDD14_36
chr4	188682003	188682004	16	80	0.2	TDD14_60
chr5	13281233	13281234	63	143	0.440559	TDD14_3
chr5	17526791	17526792	16	23	0.695652	TDD14_52
chr5	49661871	49661872	19	53	0.358491	TDD14_42
chr5	125903582	125903583	23	93	0.247312	TDD14_25
chr5	134963307	134963308	16	76	0.210526	TDD14_58
chr5	170838857	170838858	60	145	0.413793	TDD14_4
chr6	1645503	1645504	16	73	0.219178	TDD14_56
chr6	16297587	16297588	21	103	0.203883	TDD14_38
chr6	70234865	70234866	63	121	0.520661	TDD14_2
chr6	88149676	88149677	74	162	0.45679	TDD14_1
chr7	82222	82223	21	80	0.2625	TDD14_31
chr7	32891543	32891544	10	31	0.322581	TDD14_85
chr7	45715765	45715766	33	80	0.4125	TDD14_15
chr7	48876008	48876009	16	46	0.347826	TDD14_53
chr7	64884720	64884721	21	93	0.225806	TDD14_34
chr7	102532455	102532456	10	19	0.526316	TDD14_82
chr7	151962554	151962555	16	79	0.202532	TDD14_59
chr7	155386439	155386440	15	71	0.211268	TDD14_63
chr7	158000496	158000497	39	125	0.312	TDD14_12
chr8	1272666	1272667	32	99	0.323232	TDD14_18
chr8	52846436	52846437	12	57	0.210526	TDD14_74
chr8	85647750	85647751	10	32	0.3125	TDD14_86
chr8	98575563	98575564	18	87	0.206897	TDD14_49
chr9	75027815	75027816	16	53	0.301887	TDD14_54
chr9	129061345	129061346	12	60	0.2	TDD14_75
chr9	130470402	130470403	52	95	0.547368	TDD14_5
chrX	145830000	145830001	10	48	0.208333	TDD14_95
