# Supplementary material for: Compact zinc finger architecture utilizing toxin-derived cytidine deaminases for highly efficient base editing in human cells
Source: Nat Commun. 2024 Feb 15;15:1181. doi: 10.1038/s41467-024-45100-w (PMC10869815; doi:10.1038/s41467-024-45100-w)
Supplement: Supplementary file 30 — Supplementary Dataset 26 [file 41467_2024_45100_MOESM30_ESM.xlsx]

## Sheet: Sheet1
Supplementary Data 26. rhAmpSeq™ assay results.
Table is supplied separately via the Gene Expression Omnibus (accession #) due to file size limitations. Accession number will be available before publication.
