# Supplementary material for: Compact zinc finger architecture utilizing toxin-derived cytidine deaminases for highly efficient base editing in human cells
Source: Nat Commun. 2024 Feb 15;15:1181. doi: 10.1038/s41467-024-45100-w (PMC10869815; doi:10.1038/s41467-024-45100-w)
Supplement: Supplementary file 31 — Supplementary Dataset 27 [file 41467_2024_45100_MOESM31_ESM.xlsx]

## Sheet: Sheet1
Supplementary Data 27. Performance of ZF-CBE-Nickases at EMILIN2.
Supplementary Figure 12b
Sample	indels	G57	G59	G60	C61	G64	G65	G66	G67	G68	C70	G72	G73	G74	G75	G78	G80	G81	C83	G86
						C-2	C-1	C1	C2	C3	C5	C7	C8	C9	C+1
EMILIN2_4xG35_DddA-C_r1	0.48	0.24	0.03	0.05	0.15	0.06	9.63	27.1	43.2	43.13	0.28	0.02	0.04	0.04	0.04	0.04	0.02	0.03	0.14	0.01
EMILIN2_4xG35_TDD6-C_r1	0.64	0.39	0.03	0.08	1.08	10.31	24.29	25.3	25.35	25.39	0.91	0.03	0.04	0.04	0.05	0.07	0.03	0.07	0.09	0.02
EMILIN2_4xG35_TDD6-N_r1	0.57	0.61	0.24	0.32	0.08	1.89	6.23	11.91	18.94	70.55	3.53	1.44	0.43	0.52	1.39	1.67	0.49	0.46	0.05	0.5
EMILIN2_4xG35_TDD14-C_r1	0.72	0.08	0.03	0.06	0.02	0.09	0.12	0.11	0.28	7.69	9.95	0.86	0.6	0.52	0.6	0.66	0.23	0.16	0.04	0.25	unintended editing at pos G152 A: 4.33 C: 0.01 G:95.65 T: 0.01
EMILIN2_4xG35_TDD14-N_r1	0.36	0.05	0.04	0.11	0.07	0.05	0.14	0.14	0.98	42.75	2.6	0.56	0.53	0.55	1.19	0.45	0.21	0.26	0.02	0.16
EMILIN2_4xG35_DddA-C_r2	0.81	0.24	0.04	0.06	0.07	0.08	7.84	25.61	42.52	42.69	0.25	0.04	0.04	0.02	0.05	0.04	0.08	0.06	0.19	0.04
EMILIN2_4xG35_TDD6-C_r2	1.22	0.46	0.09	0.03	0.63	7.84	19.05	20.27	20.33	20.15	0.77	0.08	0.02	0.02	0.07	0.06	0.05	0.06	0.05	0.03
EMILIN2_4xG35_TDD6-N_r2	0.95	0.51	0.18	0.27	0.02	1.83	6.45	12.24	19.08	70.91	3.6	1.25	0.39	0.34	0.89	1.35	0.3	0.24	0.05	0.16
EMILIN2_4xG35_TDD14-C_r2	0.68	0.06	0.03	0.07	0.04	0.09	0.11	0.11	0.23	7.04	10.38	0.79	0.56	0.62	0.79	0.5	0.3	0.23	0.03	0.31	unintended editing at pos G152 A: 4.15 C: 0.00 G:95.81 T: 0.03
EMILIN2_4xG35_TDD14-N_r2	0.5	0.04	0.01	0.05	0.03	0.07	0.09	0.14	1.13	40.31	2.2	0.47	0.58	0.5	1.04	0.44	0.2	0.21	0.03	0.26
EMILIN2_GFP_r1	0.52	0.01	0.02	0.05	0.04	0.04	0.05	0.04	0.07	0.05	0.01	0.06	0.04	0.04	0.04	0.03	0.03	0.03	0.02	0.03
EMILIN2_GFP_r2	0.49	0.01	0.01	0.04	0.02	0.05	0.06	0.04	0.06	0.02	0.02	0.02	0.02	0.02	0.02	0.03	0.02	0.02	0.03	0.02
EMILIN2_GFP_r3	0.5	0.02	0.02	0.02	0.02	0.04	0.02	0.05	0.05	0.03	0.02	0.02	0.05	0.05	0.03	0.02	0.04	0.03	0.03	0.03
EMILIN2_GFP_r4	0.49	0.04	0.02	0.06	0.03	0.03	0.03	0.08	0.05	0.07	0.02	0.02	0.03	0.04	0.02	0.02	0.01	0.05	0.02	0.03
Average
EMILIN2_4xG35_DddA-C	0.645	0.24	0.035	0.055	0.11	0.07	8.735	26.355	42.86	42.91	0.265	0.03	0.04	0.03	0.045	0.04	0.05	0.045	0.165	0.025
EMILIN2_4xG35_TDD6-C	0.93	0.425	0.06	0.055	0.855	9.075	21.67	22.785	22.84	22.77	0.84	0.055	0.03	0.03	0.06	0.065	0.04	0.065	0.07	0.025
EMILIN2_4xG35_TDD6-N	0.76	0.56	0.21	0.295	0.05	1.86	6.34	12.075	19.01	70.73	3.565	1.345	0.41	0.43	1.14	1.51	0.395	0.35	0.05	0.33
EMILIN2_4xG35_TDD14-C	0.7	0.07	0.03	0.065	0.03	0.09	0.115	0.11	0.255	7.365	10.165	0.825	0.58	0.57	0.695	0.58	0.265	0.195	0.035	0.28
EMILIN2_4xG35_TDD14-N	0.43	0.045	0.025	0.08	0.05	0.06	0.115	0.14	1.055	41.53	2.4	0.515	0.555	0.525	1.115	0.445	0.205	0.235	0.025	0.21
EMILIN2_GFP	0.5	0.02	0.0175	0.0425	0.0275	0.04	0.04	0.0525	0.0575	0.0425	0.0175	0.03	0.035	0.0375	0.0275	0.025	0.025	0.0325	0.025	0.0275
Supplementary Figure 12d
Sample	indels	G57	G59	G60	C61	G64	G65	G66	G67	G68	C70	G72	G73	G74	G75	G78	G80	G81	C83	G86
						C-2	C-1	C1	C2	C3	C5	C7	C8	C9	C+1
EMILIN2_DddA_no_nick_r1	0.3	0.37	0.03	0.05	0.08	0.08	19.03	35.64	48.02	47.93	0.31	0.03	0.05	0.08	0.03	0.05	0.08	0.02	0.07	0.05
EMILIN2_DddA_no_nick_r2	0.24	0.49	0.02	0.06	0.14	0.1	21.43	35.48	44.53	44.6	0.5	0.04	0.03	0.02	0.04	0.06	0.03	0.03	0.16	0.03
EMILIN2_DddA_no_nick_r3	0.23	0.6	0.03	0.06	0.09	0.07	21.11	36.53	45.2	45.13	0.48	0.04	0.04	0.05	0.03	0.07	0.02	0.06	0.21	0.03
EMILIN2_DddA_no_nick_r4	0.19	0.44	0.01	0.04	0.08	0.08	17.83	35.12	47.09	47.07	0.36	0.04	0.04	0.05	0.05	0.05	0.04	0.05	0.13	0.02
EMILIN2_TDD14_no_nick_r1	0.28	0.12	0.05	0.05	0.03	0.08	0.22	0.35	3.18	62.09	4.44	2.74	3.07	2.96	5.58	2.56	0.93	1.49	0.03	0.94
EMILIN2_TDD14_no_nick_r2	0.25	0.07	0.04	0.07	0.04	0.06	0.19	0.45	3.07	57.89	3.81	2.74	2.89	2.97	5.73	2.57	1.08	1.59	0.04	1.01
EMILIN2_TDD14_no_nick_r3	0.26	0.18	0.08	0.08	0.04	0.12	0.29	0.36	3.22	63.88	4.27	2.58	2.98	3	5.37	2.69	1.11	1.54	0.07	0.96
EMILIN2_TDD14_no_nick_r4	0.22	0.15	0.04	0.04	0.06	0.08	0.27	0.42	3.4	63.74	4.21	3.14	3.64	3.53	5.73	2.97	1.22	1.82	0.02	1.16
EMILIN2_DddA_Nickase_a_r1	0.57	0.47	0.05	0.07	0.04	0.19	19.26	48.29	68.99	68.02	0.19	0.08	0.04	0.09	0.04	0.18	0.05	0.02	0.07	0.06
EMILIN2_DddA_Nickase_a_r2	0.8	0.62	0.03	0.05	0.04	0.1	20.82	53.81	78.3	77.23	0.21	0.04	0.05	0.05	0.02	0.09	0.04	0.04	0.06	0.07
EMILIN2_DddA_Nickase_a_r3	0.7	0.64	0.05	0.08	0.05	0.19	20.93	53.63	77.88	76.68	0.13	0.08	0.06	0.07	0.03	0.16	0.06	0.03	0.07	0.11
EMILIN2_DddA_Nickase_a_r4	0.56	0.51	0.05	0.03	0.05	0.14	19	47.89	68.99	67.92	0.16	0.05	0.05	0.04	0.04	0.13	0.04	0.03	0.08	0.09
EMILIN2_TDD14_Nickase_a_r1	0.32	0.59	0.25	0.23	0.03	0.26	0.27	0.27	1.63	39.32	4.12	4.09	2.53	2.18	3.86	1.13	0.42	0.71	0.03	0.44
EMILIN2_TDD14_Nickase_a_r2	0.42	0.54	0.21	0.15	0.06	0.23	0.27	0.42	1.48	38.32	3.49	4.25	2.68	2.02	4.24	1.01	0.39	0.64	0.01	0.41
EMILIN2_TDD14_Nickase_a_r3	0.35	0.51	0.23	0.23	0.04	0.3	0.31	0.32	1.53	39.8	3.95	4.34	2.93	2.32	4.45	1.22	0.36	0.56	0.01	0.42
EMILIN2_TDD14_Nickase_a_r4	0.29	0.59	0.15	0.19	0.04	0.31	0.3	0.31	1.74	39.63	3.9	4.46	2.62	2.12	4.11	1.14	0.37	0.61	0.03	0.43
EMILIN2_DddA_Nickase_b_r1	0.2	0.07	0.02	0.05	0.09	0.04	7.62	16.27	23.71	23.62	0.31	0.02	0.05	0.03	0.06	0.05	0.06	0.03	0.2	0.02	unintended editing at pos C54 A: 0.01 C:96.04 G: 0.00 T: 3.96
EMILIN2_DddA_Nickase_b_r2	0.27	0.09	0.02	0.04	0.11	0.06	8.91	18.35	25.59	25.38	0.47	0.02	0.02	0.05	0.04	0.07	0.02	0.06	0.18	0.01	unintended editing at pos C54 A: 0.00 C:95.04 G: 0.00 T: 4.96
EMILIN2_DddA_Nickase_b_r3	0.2	0.07	0.03	0.02	0.1	0.03	7.29	15.69	22.91	22.64	0.42	0.05	0.05	0.03	0.02	0.05	0.03	0.03	0.14	0.05	unintended editing at pos C54 A: 0.00 C:95.93 G: 0.00 T: 4.06
EMILIN2_DddA_Nickase_b_r4	0.25	0.02	0.04	0.05	0.07	0.05	7.34	16.41	22.99	22.84	0.35	0.03	0.02	0.05	0.05	0.04	0.01	0.03	0.19	0.02	unintended editing at pos C54 A: 0.01 C:96.07 G: 0.00 T: 3.91
EMILIN2_TDD14_Nickase_b_r1	0.36	0.07	0.02	0.09	0.04	0.05	0.08	0.07	0.58	25.54	4.88	2.86	1.06	0.74	1.79	0.33	0.12	0.22	0.03	0.19
EMILIN2_TDD14_Nickase_b_r2	0.41	0.02	0.03	0.04	0.04	0.04	0.06	0.05	0.53	23.94	4.27	2.69	1.24	0.76	2.13	0.29	0.09	0.28	0.01	0.13
EMILIN2_TDD14_Nickase_b_r3	0.39	0.03	0.03	0.06	0.05	0.07	0.06	0.04	0.45	24.64	4.84	2.41	1.07	0.77	1.5	0.24	0.11	0.19	0.01	0.13
EMILIN2_TDD14_Nickase_b_r4	0.48	0.03	0.02	0.05	0.05	0.05	0.06	0.06	0.41	24.63	4.23	3.39	1.46	0.97	2.15	0.35	0.18	0.23	0.03	0.1
EMILIN2_Nuclease_r1	3.35	0	0.03	0.08	0.04	0.02	0.04	0.02	0.03	0.02	0.01	0.04	0.02	0.03	0.07	0.01	0.04	0.04	0.01	0.04
EMILIN2_Nuclease_r2	3.44	0.02	0.02	0.03	0.02	0.07	0.04	0.04	0.05	0.03	0.02	0.04	0.03	0.02	0.04	0.02	0.06	0.05	0.02	0.03
EMILIN2_Nuclease_r3	2.95	0.03	0.02	0.04	0.02	0.03	0.05	0.04	0.07	0.02	0.05	0.06	0.02	0.03	0.04	0.06	0.02	0.03	0	0.03
EMILIN2_Nuclease_r4	2.88	0.04	0.01	0.05	0.09	0.06	0.05	0.09	0.1	0.03	0.02	0.03	0.02	0.03	0.01	0.01	0.03	0.03	0.03	0.03
EMILIN2_GFP_r1	0.28	0.03	0.02	0.04	0.03	0.03	0.03	0.09	0.06	0.02	0.06	0.05	0.03	0.06	0.06	0.02	0.05	0.03	0.02	0.04
EMILIN2_GFP_r2	0.24	0.04	0.03	0.03	0.04	0.06	0.05	0.05	0.05	0.02	0.02	0.04	0.02	0.05	0.05	0.02	0.03	0.03	0.05	0.04
EMILIN2_GFP_r3	0.19	0.02	0.01	0.06	0.03	0.03	0.06	0.06	0.05	0.04	0.01	0.03	0.07	0.05	0.03	0.03	0.03	0.02	0.01	0.04
EMILIN2_GFP_r4	0.23	0.03	0.02	0.05	0.03	0.05	0.05	0.05	0.06	0.02	0.03	0.04	0.03	0.03	0.01	0.02	0.03	0.04	0.04	0.02
Average
EMILIN2_DddA_no_nick	0.24	0.475	0.0225	0.0525	0.0975	0.0825	19.85	35.6925	46.21	46.1825	0.4125	0.0375	0.04	0.05	0.0375	0.0575	0.0425	0.04	0.1425	0.0325
EMILIN2_TDD14_no_nick	0.2525	0.13	0.0525	0.06	0.0425	0.085	0.2425	0.395	3.2175	61.9	4.1825	2.8	3.145	3.115	5.6025	2.6975	1.085	1.61	0.04	1.0175
EMILIN2_DddA_Nickase_a	0.6575	0.56	0.045	0.0575	0.045	0.155	20.0025	50.905	73.54	72.4625	0.1725	0.0625	0.05	0.0625	0.0325	0.14	0.0475	0.03	0.07	0.0825
EMILIN2_TDD14_Nickase_a	0.345	0.5575	0.21	0.2	0.0425	0.275	0.2875	0.33	1.595	39.2675	3.865	4.285	2.69	2.16	4.165	1.125	0.385	0.63	0.02	0.425
EMILIN2_DddA_Nickase_b	0.23	0.0625	0.0275	0.04	0.0925	0.045	7.79	16.68	23.8	23.62	0.3875	0.03	0.035	0.04	0.0425	0.0525	0.03	0.0375	0.1775	0.025
EMILIN2_TDD14_Nickase_b	0.41	0.0375	0.025	0.06	0.045	0.0525	0.065	0.055	0.4925	24.6875	4.555	2.8375	1.2075	0.81	1.8925	0.3025	0.125	0.23	0.02	0.1375
EMILIN2_Nuclease	3.155	0.0225	0.02	0.05	0.0425	0.045	0.045	0.0475	0.0625	0.025	0.025	0.0425	0.0225	0.0275	0.04	0.025	0.0375	0.0375	0.015	0.0325
EMILIN2_GFP	0.235	0.03	0.02	0.045	0.0325	0.0425	0.0475	0.0625	0.055	0.025	0.03	0.04	0.0375	0.0475	0.0375	0.0225	0.035	0.03	0.03	0.035
