# Supplementary material for: Compact zinc finger architecture utilizing toxin-derived cytidine deaminases for highly efficient base editing in human cells
Source: Nat Commun. 2024 Feb 15;15:1181. doi: 10.1038/s41467-024-45100-w (PMC10869815; doi:10.1038/s41467-024-45100-w)
Supplement: Supplementary file 32 — Supplementary Dataset 28 [file 41467_2024_45100_MOESM32_ESM.xlsx]

## Sheet: Sheet1
Supplementary Data 28. Performance of ZF-CBE-Nickases at TRAM1L1.
Supplementary Figure 13b
Sample	indels	G66	C67	G69	G70	G72	G75	G79	G81	G83	G86	C88	G90	G92	G94	G95	C96	C98	C99	G102	C103
							C-3	C2	C4	C6	C9	C11	C13
TRAM1L1_6xG24_DddA-C_r1	0.7	0.07	0.09	0.05	0.03	0.07	0.05	0.02	12.94	13.37	0.01	58.44	19.46	0.06	0.04	0.08	0.05	0.13	0.1	0.04	0.03	unintended bases at pos A20 A:96.50 C: 0.04 G: 3.44 T: 0.02	unintended bases at pos A20 A:96.50 C: 0.04 G: 3.44 T: 0.02	unintended editing at pos G32 A:18.32 C: 0.00 G:81.68 T: 0.00	unintended bases at pos A35 A:81.57 C: 0.02 G: 0.10 T:18.31	unintended bases at pos G41 A: 0.04 C:18.38 G:81.54 T: 0.03	unintended bases at pos G41 A: 0.04 C:18.38 G:81.54 T: 0.03	unintended editing at pos G43 A:18.46 C: 0.00 G:81.53 T: 0.01	unintended bases at pos T77 A: 0.01 C:72.01 G: 0.00 T:27.98	unintended bases at pos T77 A: 0.01 C:72.01 G: 0.00 T:27.98	unintended bases at pos A105 A:80.13 C:19.78 G: 0.08 T: 0.01	unintended bases at pos A105 A:80.13 C:19.78 G: 0.08 T: 0.01	unintended bases at pos A105 A:80.13 C:19.78 G: 0.08 T: 0.01	unintended bases at pos A106 A:80.14 C: 0.00 G: 0.06 T:19.79	unintended bases at pos T111 A: 0.01 C:19.83 G: 0.00 T:80.16	unintended bases at pos T111 A: 0.01 C:19.83 G: 0.00 T:80.16	unintended editing at pos G112 A:19.82 C: 0.00 G:80.17 T: 0.01	unintended editing at pos G115 A:19.83 C: 0.00 G:80.16 T: 0.01	unintended editing at pos C135 A: 0.02 C:80.32 G: 0.00 T:19.65	unintended bases at pos T137 A:19.61 C: 0.07 G: 0.03 T:80.29	unintended bases at pos T137 A:19.61 C: 0.07 G: 0.03 T:80.29	unintended bases at pos T137 A:19.61 C: 0.07 G: 0.03 T:80.29	unintended bases at pos A149 A:80.32 C: 0.03 G: 0.15 T:19.51	unintended editing at pos C150 A: 0.01 C:80.43 G: 0.00 T:19.56	unintended bases at pos T154 A: 0.01 C:19.59 G: 0.00 T:80.40	unintended bases at pos T154 A: 0.01 C:19.59 G: 0.00 T:80.40	unintended editing at pos G155 A:19.51 C: 0.01 G:80.45 T: 0.02
TRAM1L1_6xG24_TDD6-C_r1	0.68	0.08	0.11	0.06	0.02	0.02	0.32	1.26	5.6	4.84	0.83	31.36	17.82	0.04	0.02	0.05	0.09	0.18	0.1	0.02	0.04	unintended bases at pos A20 A:96.41 C: 0.03 G: 3.55 T: 0.01	unintended bases at pos A20 A:96.41 C: 0.03 G: 3.55 T: 0.01	unintended editing at pos G32 A:16.84 C: 0.00 G:83.16 T: 0.00	unintended bases at pos A35 A:83.05 C: 0.02 G: 0.10 T:16.84	unintended bases at pos G41 A: 0.02 C:16.87 G:83.08 T: 0.03	unintended bases at pos G41 A: 0.02 C:16.87 G:83.08 T: 0.03	unintended editing at pos G43 A:16.95 C: 0.00 G:83.04 T: 0.01	unintended bases at pos T77 A: 0.00 C:68.81 G: 0.00 T:31.18	unintended bases at pos T77 A: 0.00 C:68.81 G: 0.00 T:31.18	unintended bases at pos A105 A:81.69 C:18.19 G: 0.09 T: 0.04	unintended bases at pos A105 A:81.69 C:18.19 G: 0.09 T: 0.04	unintended bases at pos A105 A:81.69 C:18.19 G: 0.09 T: 0.04	unintended bases at pos A106 A:81.72 C: 0.01 G: 0.07 T:18.20	unintended bases at pos T111 A: 0.00 C:18.26 G: 0.00 T:81.74	unintended bases at pos T111 A: 0.00 C:18.26 G: 0.00 T:81.74	unintended editing at pos G112 A:18.21 C: 0.00 G:81.76 T: 0.02	unintended editing at pos G115 A:18.26 C: 0.00 G:81.73 T: 0.02	unintended editing at pos C135 A: 0.00 C:81.83 G: 0.00 T:18.17	unintended bases at pos T137 A:18.14 C: 0.07 G: 0.01 T:81.78	unintended bases at pos T137 A:18.14 C: 0.07 G: 0.01 T:81.78	unintended bases at pos T137 A:18.14 C: 0.07 G: 0.01 T:81.78	unintended bases at pos A149 A:81.80 C: 0.02 G: 0.12 T:18.06	unintended editing at pos C150 A: 0.00 C:81.91 G: 0.00 T:18.08	unintended bases at pos T154 A: 0.01 C:18.14 G: 0.00 T:81.86	unintended bases at pos T154 A: 0.01 C:18.14 G: 0.00 T:81.86	unintended editing at pos G155 A:18.08 C: 0.01 G:81.90 T: 0.01
TRAM1L1_6xG24_TDD6-N_r1	0.45	0.06	0.12	0.04	0.03	0.03	0.75	0.03	0.45	3.56	4.88	24.32	19.37	0.04	0.04	0.08	0.03	0.06	0.07	0.06	0.04	unintended bases at pos A20 A:96.43 C: 0.04 G: 3.51 T: 0.01	unintended bases at pos A20 A:96.43 C: 0.04 G: 3.51 T: 0.01	unintended editing at pos G32 A:18.32 C: 0.00 G:81.68 T: 0.00	unintended bases at pos A35 A:81.61 C: 0.01 G: 0.08 T:18.30	unintended bases at pos G41 A: 0.03 C:18.40 G:81.56 T: 0.01	unintended bases at pos G41 A: 0.03 C:18.40 G:81.56 T: 0.01	unintended editing at pos G43 A:18.43 C: 0.00 G:81.56 T: 0.00	unintended bases at pos T77 A: 0.01 C:72.04 G: 0.00 T:27.95	unintended bases at pos T77 A: 0.01 C:72.04 G: 0.00 T:27.95	unintended bases at pos A105 A:80.19 C:19.74 G: 0.06 T: 0.01	unintended bases at pos A105 A:80.19 C:19.74 G: 0.06 T: 0.01	unintended bases at pos A105 A:80.19 C:19.74 G: 0.06 T: 0.01	unintended bases at pos A106 A:80.22 C: 0.01 G: 0.05 T:19.73	unintended bases at pos T111 A: 0.00 C:19.81 G: 0.00 T:80.18	unintended bases at pos T111 A: 0.00 C:19.81 G: 0.00 T:80.18	unintended editing at pos G112 A:19.77 C: 0.00 G:80.22 T: 0.01	unintended editing at pos G115 A:19.77 C: 0.00 G:80.21 T: 0.02	unintended editing at pos C135 A: 0.01 C:80.30 G: 0.00 T:19.69	unintended bases at pos T137 A:19.61 C: 0.04 G: 0.02 T:80.32	unintended bases at pos T137 A:19.61 C: 0.04 G: 0.02 T:80.32	unintended bases at pos T137 A:19.61 C: 0.04 G: 0.02 T:80.32	unintended bases at pos A149 A:80.34 C: 0.04 G: 0.11 T:19.51	unintended editing at pos C150 A: 0.01 C:80.45 G: 0.00 T:19.53	unintended bases at pos T154 A: 0.01 C:19.62 G: 0.00 T:80.37	unintended bases at pos T154 A: 0.01 C:19.62 G: 0.00 T:80.37	unintended editing at pos G155 A:19.54 C: 0.01 G:80.43 T: 0.02
TRAM1L1_6xG24_TDD14-C_r1	0.34	0.08	0.06	0.05	0.03	0.05	0.09	0.04	0.31	0.3	3.04	3.41	17.96	0.12	0.02	0.05	0.05	0.07	0.05	0.02	0.05	unintended bases at pos A20 A:96.50 C: 0.04 G: 3.45 T: 0.01	unintended bases at pos A20 A:96.50 C: 0.04 G: 3.45 T: 0.01	unintended editing at pos G32 A:16.91 C: 0.00 G:83.09 T: 0.00	unintended bases at pos A35 A:82.99 C: 0.01 G: 0.10 T:16.89	unintended bases at pos G41 A: 0.04 C:16.99 G:82.94 T: 0.02	unintended bases at pos G41 A: 0.04 C:16.99 G:82.94 T: 0.02	unintended editing at pos G43 A:17.07 C: 0.00 G:82.93 T: 0.01	unintended bases at pos T77 A: 0.01 C:70.54 G: 0.01 T:29.44	unintended bases at pos T77 A: 0.01 C:70.54 G: 0.01 T:29.44	unintended bases at pos A105 A:81.67 C:18.26 G: 0.06 T: 0.02	unintended bases at pos A105 A:81.67 C:18.26 G: 0.06 T: 0.02	unintended bases at pos A105 A:81.67 C:18.26 G: 0.06 T: 0.02	unintended bases at pos A106 A:81.67 C: 0.02 G: 0.06 T:18.25	unintended bases at pos T111 A: 0.01 C:18.32 G: 0.00 T:81.67	unintended bases at pos T111 A: 0.01 C:18.32 G: 0.00 T:81.67	unintended editing at pos G112 A:18.29 C: 0.00 G:81.70 T: 0.01	unintended editing at pos G115 A:18.30 C: 0.00 G:81.69 T: 0.01	unintended editing at pos C135 A: 0.01 C:81.79 G: 0.00 T:18.19	unintended bases at pos T137 A:18.16 C: 0.10 G: 0.02 T:81.72	unintended bases at pos T137 A:18.16 C: 0.10 G: 0.02 T:81.72	unintended bases at pos T137 A:18.16 C: 0.10 G: 0.02 T:81.72	unintended bases at pos A149 A:81.78 C: 0.03 G: 0.12 T:18.07	unintended editing at pos C150 A: 0.00 C:81.90 G: 0.00 T:18.10	unintended bases at pos T154 A: 0.02 C:18.19 G: 0.00 T:81.79	unintended bases at pos T154 A: 0.02 C:18.19 G: 0.00 T:81.79	unintended editing at pos G155 A:18.10 C: 0.01 G:81.86 T: 0.03
TRAM1L1_6xG24_TDD14-N_r1	0.37	0.09	0.1	0.02	0.03	0.05	3.74	0.03	0.02	1.09	8.11	6.3	17.55	0.02	0.03	0.06	0.02	0.06	0.05	0.06	0.07	unintended bases at pos A20 A:96.43 C: 0.05 G: 3.51 T: 0.02	unintended bases at pos A20 A:96.43 C: 0.05 G: 3.51 T: 0.02	unintended editing at pos G32 A:16.37 C: 0.00 G:83.62 T: 0.01	unintended bases at pos A35 A:83.55 C: 0.01 G: 0.08 T:16.37	unintended bases at pos G41 A: 0.03 C:16.46 G:83.48 T: 0.02	unintended bases at pos G41 A: 0.03 C:16.46 G:83.48 T: 0.02	unintended editing at pos G43 A:16.53 C: 0.00 G:83.47 T: 0.01	unintended bases at pos T77 A: 0.01 C:70.51 G: 0.00 T:29.48	unintended bases at pos T77 A: 0.01 C:70.51 G: 0.00 T:29.48	unintended bases at pos A105 A:81.86 C:18.03 G: 0.09 T: 0.02	unintended bases at pos A105 A:81.86 C:18.03 G: 0.09 T: 0.02	unintended bases at pos A105 A:81.86 C:18.03 G: 0.09 T: 0.02	unintended bases at pos A106 A:81.90 C: 0.01 G: 0.06 T:18.03	unintended bases at pos T111 A: 0.01 C:18.08 G: 0.00 T:81.91	unintended bases at pos T111 A: 0.01 C:18.08 G: 0.00 T:81.91	unintended editing at pos G112 A:18.05 C: 0.00 G:81.93 T: 0.02	unintended editing at pos G115 A:18.04 C: 0.00 G:81.94 T: 0.01	unintended editing at pos C135 A: 0.01 C:82.07 G: 0.00 T:17.92	unintended bases at pos T137 A:17.84 C: 0.06 G: 0.02 T:82.08	unintended bases at pos T137 A:17.84 C: 0.06 G: 0.02 T:82.08	unintended bases at pos T137 A:17.84 C: 0.06 G: 0.02 T:82.08	unintended bases at pos A149 A:82.13 C: 0.03 G: 0.11 T:17.73	unintended editing at pos C150 A: 0.01 C:82.24 G: 0.00 T:17.75	unintended bases at pos T154 A: 0.00 C:17.90 G: 0.00 T:82.10	unintended bases at pos T154 A: 0.00 C:17.90 G: 0.00 T:82.10	unintended editing at pos G155 A:17.78 C: 0.01 G:82.20 T: 0.01
TRAM1L1_6xG24_DddA-C_r2	0.71	0.06	0.08	0.05	0.04	0.04	0.02	0.04	14.31	14.83	0.03	62.58	18.25	0.03	0.02	0.06	0.04	0.07	0.06	0.05	0.04	unintended bases at pos A20 A:96.38 C: 0.02 G: 3.57 T: 0.02	unintended bases at pos A20 A:96.38 C: 0.02 G: 3.57 T: 0.02	unintended editing at pos G32 A:17.20 C: 0.00 G:82.80 T: 0.00	unintended bases at pos A35 A:82.72 C: 0.01 G: 0.08 T:17.20	unintended bases at pos G41 A: 0.02 C:17.24 G:82.69 T: 0.05	unintended bases at pos G41 A: 0.02 C:17.24 G:82.69 T: 0.05	unintended editing at pos G43 A:17.35 C: 0.01 G:82.64 T: 0.01	unintended bases at pos T77 A: 0.01 C:71.86 G: 0.00 T:28.13	unintended bases at pos T77 A: 0.01 C:71.86 G: 0.00 T:28.13	unintended bases at pos A105 A:81.36 C:18.58 G: 0.05 T: 0.01	unintended bases at pos A105 A:81.36 C:18.58 G: 0.05 T: 0.01	unintended bases at pos A105 A:81.36 C:18.58 G: 0.05 T: 0.01	unintended bases at pos A106 A:81.35 C: 0.01 G: 0.06 T:18.59	unintended bases at pos T111 A: 0.03 C:18.63 G: 0.00 T:81.34	unintended bases at pos T111 A: 0.03 C:18.63 G: 0.00 T:81.34	unintended editing at pos G112 A:18.61 C: 0.00 G:81.38 T: 0.01	unintended editing at pos G115 A:18.61 C: 0.00 G:81.37 T: 0.01	unintended editing at pos C135 A: 0.01 C:81.58 G: 0.00 T:18.41	unintended bases at pos T137 A:18.37 C: 0.07 G: 0.03 T:81.53	unintended bases at pos T137 A:18.37 C: 0.07 G: 0.03 T:81.53	unintended bases at pos T137 A:18.37 C: 0.07 G: 0.03 T:81.53	unintended bases at pos A149 A:81.63 C: 0.01 G: 0.12 T:18.24	unintended editing at pos C150 A: 0.00 C:81.72 G: 0.00 T:18.28	unintended bases at pos T154 A: 0.01 C:18.32 G: 0.00 T:81.67	unintended bases at pos T154 A: 0.01 C:18.32 G: 0.00 T:81.67	unintended editing at pos G155 A:18.22 C: 0.02 G:81.73 T: 0.02
TRAM1L1_6xG24_TDD6-C_r2	0.77	0.06	0.05	0.06	0.04	0.01	0.4	1.41	5.33	4.67	0.71	29.42	17.62	0.06	0.02	0.05	0.07	0.21	0.09	0.04	0.03	unintended bases at pos A20 A:96.54 C: 0.03 G: 3.41 T: 0.01	unintended bases at pos A20 A:96.54 C: 0.03 G: 3.41 T: 0.01	unintended editing at pos G32 A:16.66 C: 0.00 G:83.33 T: 0.01	unintended bases at pos A35 A:83.24 C: 0.01 G: 0.09 T:16.66	unintended bases at pos G41 A: 0.02 C:16.71 G:83.21 T: 0.06	unintended bases at pos G41 A: 0.02 C:16.71 G:83.21 T: 0.06	unintended editing at pos G43 A:16.76 C: 0.00 G:83.22 T: 0.01	unintended bases at pos T77 A: 0.01 C:68.61 G: 0.00 T:31.38	unintended bases at pos T77 A: 0.01 C:68.61 G: 0.00 T:31.38	unintended bases at pos A105 A:81.94 C:17.93 G: 0.10 T: 0.04	unintended bases at pos A105 A:81.94 C:17.93 G: 0.10 T: 0.04	unintended bases at pos A105 A:81.94 C:17.93 G: 0.10 T: 0.04	unintended bases at pos A106 A:81.96 C: 0.02 G: 0.05 T:17.96	unintended bases at pos T111 A: 0.01 C:18.00 G: 0.01 T:81.98	unintended bases at pos T111 A: 0.01 C:18.00 G: 0.01 T:81.98	unintended editing at pos G112 A:17.96 C: 0.00 G:82.02 T: 0.02	unintended editing at pos G115 A:17.96 C: 0.00 G:82.03 T: 0.01	unintended editing at pos C135 A: 0.01 C:82.10 G: 0.00 T:17.89	unintended bases at pos T137 A:17.86 C: 0.07 G: 0.05 T:82.02	unintended bases at pos T137 A:17.86 C: 0.07 G: 0.05 T:82.02	unintended bases at pos T137 A:17.86 C: 0.07 G: 0.05 T:82.02	unintended bases at pos A149 A:82.03 C: 0.03 G: 0.14 T:17.80	unintended editing at pos C150 A: 0.01 C:82.16 G: 0.00 T:17.83	unintended bases at pos T154 A: 0.00 C:17.94 G: 0.00 T:82.06	unintended bases at pos T154 A: 0.00 C:17.94 G: 0.00 T:82.06	unintended editing at pos G155 A:17.81 C: 0.01 G:82.17 T: 0.01
TRAM1L1_6xG24_TDD6-N_r2	0.43	0.08	0.09	0.04	0.03	0.01	0.83	0.04	0.45	5.02	6.41	27.42	17.62	0.02	0.03	0.05	0.04	0.12	0.1	0.04	0.04	unintended bases at pos A20 A:96.47 C: 0.04 G: 3.48 T: 0.00	unintended bases at pos A20 A:96.47 C: 0.04 G: 3.48 T: 0.00	unintended editing at pos G32 A:16.75 C: 0.00 G:83.23 T: 0.01	unintended bases at pos A35 A:83.14 C: 0.01 G: 0.11 T:16.75	unintended bases at pos G41 A: 0.04 C:16.85 G:83.10 T: 0.01	unintended bases at pos G41 A: 0.04 C:16.85 G:83.10 T: 0.01	unintended editing at pos G43 A:16.92 C: 0.00 G:83.08 T: 0.00	unintended bases at pos T77 A: 0.00 C:71.65 G: 0.00 T:28.35	unintended bases at pos T77 A: 0.00 C:71.65 G: 0.00 T:28.35	unintended bases at pos A105 A:82.12 C:17.82 G: 0.04 T: 0.01	unintended bases at pos A105 A:82.12 C:17.82 G: 0.04 T: 0.01	unintended bases at pos A105 A:82.12 C:17.82 G: 0.04 T: 0.01	unintended bases at pos A106 A:82.12 C: 0.01 G: 0.04 T:17.83	unintended bases at pos T111 A: 0.01 C:17.89 G: 0.00 T:82.10	unintended bases at pos T111 A: 0.01 C:17.89 G: 0.00 T:82.10	unintended editing at pos G112 A:17.86 C: 0.00 G:82.13 T: 0.01	unintended editing at pos G115 A:17.88 C: 0.01 G:82.10 T: 0.02	unintended editing at pos C135 A: 0.01 C:82.25 G: 0.00 T:17.74	unintended bases at pos T137 A:17.72 C: 0.08 G: 0.02 T:82.18	unintended bases at pos T137 A:17.72 C: 0.08 G: 0.02 T:82.18	unintended bases at pos T137 A:17.72 C: 0.08 G: 0.02 T:82.18	unintended bases at pos A149 A:82.24 C: 0.02 G: 0.15 T:17.59	unintended editing at pos C150 A: 0.01 C:82.36 G: 0.00 T:17.62	unintended bases at pos T154 A: 0.01 C:17.68 G: 0.01 T:82.30	unintended bases at pos T154 A: 0.01 C:17.68 G: 0.01 T:82.30	unintended editing at pos G155 A:17.59 C: 0.01 G:82.40 T: 0.01
TRAM1L1_6xG24_TDD14-C_r2	0.35	0.05	0.04	0.06	0.03	0.01	0.07	0.04	0.25	0.18	3.1	3.1	17.18	0.09	0.03	0.05	0.04	0.06	0.07	0.04	0.06	unintended bases at pos A20 A:96.47 C: 0.02 G: 3.50 T: 0.01	unintended bases at pos A20 A:96.47 C: 0.02 G: 3.50 T: 0.01	unintended editing at pos G32 A:16.21 C: 0.01 G:83.78 T: 0.00	unintended bases at pos A35 A:83.65 C: 0.01 G: 0.13 T:16.22	unintended bases at pos G41 A: 0.05 C:16.32 G:83.61 T: 0.01	unintended bases at pos G41 A: 0.05 C:16.32 G:83.61 T: 0.01	unintended editing at pos G43 A:16.37 C: 0.00 G:83.62 T: 0.01	unintended bases at pos T77 A: 0.01 C:70.35 G: 0.00 T:29.64	unintended bases at pos T77 A: 0.01 C:70.35 G: 0.00 T:29.64	unintended bases at pos A105 A:82.36 C:17.58 G: 0.05 T: 0.01	unintended bases at pos A105 A:82.36 C:17.58 G: 0.05 T: 0.01	unintended bases at pos A105 A:82.36 C:17.58 G: 0.05 T: 0.01	unintended bases at pos A106 A:82.34 C: 0.01 G: 0.06 T:17.59	unintended bases at pos T111 A: 0.00 C:17.63 G: 0.00 T:82.37	unintended bases at pos T111 A: 0.00 C:17.63 G: 0.00 T:82.37	unintended editing at pos G112 A:17.59 C: 0.00 G:82.41 T: 0.00	unintended editing at pos G115 A:17.59 C: 0.01 G:82.38 T: 0.02	unintended editing at pos C135 A: 0.00 C:82.53 G: 0.00 T:17.47	unintended bases at pos T137 A:17.41 C: 0.05 G: 0.02 T:82.52	unintended bases at pos T137 A:17.41 C: 0.05 G: 0.02 T:82.52	unintended bases at pos T137 A:17.41 C: 0.05 G: 0.02 T:82.52	unintended bases at pos A149 A:82.55 C: 0.03 G: 0.14 T:17.28	unintended editing at pos C150 A: 0.00 C:82.67 G: 0.00 T:17.33	unintended bases at pos T154 A: 0.02 C:17.40 G: 0.00 T:82.57	unintended bases at pos T154 A: 0.02 C:17.40 G: 0.00 T:82.57	unintended editing at pos G155 A:17.28 C: 0.02 G:82.69 T: 0.02
TRAM1L1_6xG24_TDD14-N_r2	0.34	0.05	0.14	0.03	0.02	0.03	3.82	0.07	0.07	0.95	7.27	7.64	19.38	0.03	0.03	0.03	0.04	0.07	0.07	0.03	0.06	unintended bases at pos A20 A:96.44 C: 0.02 G: 3.52 T: 0.02	unintended bases at pos A20 A:96.44 C: 0.02 G: 3.52 T: 0.02	unintended editing at pos G32 A:18.11 C: 0.00 G:81.89 T: 0.00	unintended bases at pos A35 A:81.76 C: 0.02 G: 0.10 T:18.12	unintended bases at pos G41 A: 0.05 C:18.17 G:81.74 T: 0.04	unintended bases at pos G41 A: 0.05 C:18.17 G:81.74 T: 0.04	unintended editing at pos G43 A:18.25 C: 0.00 G:81.73 T: 0.01	unintended bases at pos T77 A: 0.01 C:71.95 G: 0.00 T:28.04	unintended bases at pos T77 A: 0.01 C:71.95 G: 0.00 T:28.04	unintended bases at pos A105 A:80.30 C:19.62 G: 0.07 T: 0.01	unintended bases at pos A105 A:80.30 C:19.62 G: 0.07 T: 0.01	unintended bases at pos A105 A:80.30 C:19.62 G: 0.07 T: 0.01	unintended bases at pos A106 A:80.32 C: 0.02 G: 0.05 T:19.61	unintended bases at pos T111 A: 0.01 C:19.68 G: 0.00 T:80.32	unintended bases at pos T111 A: 0.01 C:19.68 G: 0.00 T:80.32	unintended editing at pos G112 A:19.66 C: 0.00 G:80.34 T: 0.01	unintended editing at pos G115 A:19.63 C: 0.00 G:80.36 T: 0.01	unintended editing at pos C135 A: 0.01 C:80.50 G: 0.00 T:19.48	unintended bases at pos T137 A:19.44 C: 0.06 G: 0.02 T:80.48	unintended bases at pos T137 A:19.44 C: 0.06 G: 0.02 T:80.48	unintended bases at pos T137 A:19.44 C: 0.06 G: 0.02 T:80.48	unintended bases at pos A149 A:80.44 C: 0.02 G: 0.17 T:19.37	unintended editing at pos C150 A: 0.01 C:80.61 G: 0.00 T:19.39	unintended bases at pos T154 A: 0.01 C:19.49 G: 0.00 T:80.50	unintended bases at pos T154 A: 0.01 C:19.49 G: 0.00 T:80.50	unintended editing at pos G155 A:19.36 C: 0.02 G:80.61 T: 0.01
TRAM1L1_GFP_r1	0.35	0.05	0.05	0.04	0.05	0.04	0.02	0.02	0.02	0.01	0.03	0.02	16.75	0.04	0.02	0.04	0.05	0.04	0.06	0.03	0.04	unintended bases at pos A20 A:96.31 C: 0.03 G: 3.65 T: 0.01	unintended bases at pos A20 A:96.31 C: 0.03 G: 3.65 T: 0.01	unintended editing at pos G32 A:15.19 C: 0.01 G:84.80 T: 0.00	unintended bases at pos A35 A:84.70 C: 0.00 G: 0.09 T:15.21	unintended bases at pos G41 A: 0.02 C:15.35 G:84.63 T: 0.00	unintended bases at pos G41 A: 0.02 C:15.35 G:84.63 T: 0.00	unintended editing at pos G43 A:15.38 C: 0.00 G:84.61 T: 0.01	unintended bases at pos T77 A: 0.01 C:70.36 G: 0.00 T:29.63	unintended bases at pos T77 A: 0.01 C:70.36 G: 0.00 T:29.63	unintended bases at pos A105 A:82.84 C:17.09 G: 0.07 T: 0.01	unintended bases at pos A105 A:82.84 C:17.09 G: 0.07 T: 0.01	unintended bases at pos A105 A:82.84 C:17.09 G: 0.07 T: 0.01	unintended bases at pos A106 A:82.84 C: 0.02 G: 0.06 T:17.08	unintended bases at pos T111 A: 0.00 C:17.13 G: 0.00 T:82.86	unintended bases at pos T111 A: 0.00 C:17.13 G: 0.00 T:82.86	unintended editing at pos G112 A:17.11 C: 0.00 G:82.87 T: 0.01	unintended editing at pos G115 A:17.12 C: 0.00 G:82.88 T: 0.01	unintended editing at pos C135 A: 0.01 C:83.06 G: 0.00 T:16.92	unintended bases at pos T137 A:16.90 C: 0.06 G: 0.01 T:83.03	unintended bases at pos T137 A:16.90 C: 0.06 G: 0.01 T:83.03	unintended bases at pos T137 A:16.90 C: 0.06 G: 0.01 T:83.03	unintended bases at pos A149 A:83.07 C: 0.03 G: 0.13 T:16.77	unintended editing at pos C150 A: 0.01 C:83.18 G: 0.00 T:16.81	unintended bases at pos T154 A: 0.01 C:16.85 G: 0.00 T:83.14	unintended bases at pos T154 A: 0.01 C:16.85 G: 0.00 T:83.14	unintended editing at pos G155 A:16.78 C: 0.02 G:83.20 T: 0.00
TRAM1L1_GFP_r2	0.31	0.08	0.06	0.03	0.04	0.03	0.01	0.04	0.02	0.03	0.01	0.02	16.05	0.04	0.02	0.06	0.03	0.03	0.02	0.07	0.05	unintended bases at pos A20 A:96.52 C: 0.04 G: 3.43 T: 0.01	unintended bases at pos A20 A:96.52 C: 0.04 G: 3.43 T: 0.01	unintended editing at pos G32 A:14.78 C: 0.00 G:85.22 T: 0.00	unintended bases at pos A35 A:85.13 C: 0.00 G: 0.08 T:14.78	unintended bases at pos G41 A: 0.01 C:14.93 G:85.05 T: 0.01	unintended bases at pos G41 A: 0.01 C:14.93 G:85.05 T: 0.01	unintended editing at pos G43 A:15.01 C: 0.00 G:84.97 T: 0.01	unintended bases at pos T77 A: 0.00 C:70.94 G: 0.00 T:29.06	unintended bases at pos T77 A: 0.00 C:70.94 G: 0.00 T:29.06	unintended bases at pos A105 A:83.56 C:16.37 G: 0.05 T: 0.01	unintended bases at pos A105 A:83.56 C:16.37 G: 0.05 T: 0.01	unintended bases at pos A105 A:83.56 C:16.37 G: 0.05 T: 0.01	unintended bases at pos A106 A:83.55 C: 0.01 G: 0.07 T:16.37	unintended bases at pos T111 A: 0.00 C:16.42 G: 0.00 T:83.58	unintended bases at pos T111 A: 0.00 C:16.42 G: 0.00 T:83.58	unintended editing at pos G112 A:16.41 C: 0.00 G:83.58 T: 0.01	unintended editing at pos G115 A:16.36 C: 0.00 G:83.62 T: 0.01	unintended editing at pos C135 A: 0.00 C:83.74 G: 0.00 T:16.26	unintended bases at pos T137 A:16.22 C: 0.06 G: 0.01 T:83.71	unintended bases at pos T137 A:16.22 C: 0.06 G: 0.01 T:83.71	unintended bases at pos T137 A:16.22 C: 0.06 G: 0.01 T:83.71	unintended bases at pos A149 A:83.75 C: 0.01 G: 0.15 T:16.09	unintended editing at pos C150 A: 0.01 C:83.89 G: 0.00 T:16.10	unintended bases at pos T154 A: 0.01 C:16.18 G: 0.00 T:83.80	unintended bases at pos T154 A: 0.01 C:16.18 G: 0.00 T:83.80	unintended editing at pos G155 A:16.10 C: 0.03 G:83.86 T: 0.01
TRAM1L1_GFP_r3	0.34	0.06	0.05	0.05	0.03	0.03	0.01	0.04	0.05	0.01	0.01	0.02	15.66	0.04	0.02	0.03	0.05	0.02	0.04	0.07	0.06	unintended bases at pos A20 A:96.38 C: 0.03 G: 3.58 T: 0.01	unintended bases at pos A20 A:96.38 C: 0.03 G: 3.58 T: 0.01	unintended editing at pos G32 A:14.55 C: 0.00 G:85.45 T: 0.00	unintended bases at pos A35 A:85.36 C: 0.01 G: 0.09 T:14.55	unintended bases at pos G41 A: 0.02 C:14.64 G:85.32 T: 0.01	unintended bases at pos G41 A: 0.02 C:14.64 G:85.32 T: 0.01	unintended editing at pos G43 A:14.70 C: 0.01 G:85.29 T: 0.01	unintended bases at pos T77 A: 0.01 C:70.66 G: 0.00 T:29.34	unintended bases at pos T77 A: 0.01 C:70.66 G: 0.00 T:29.34	unintended bases at pos A105 A:83.97 C:15.95 G: 0.07 T: 0.01	unintended bases at pos A105 A:83.97 C:15.95 G: 0.07 T: 0.01	unintended bases at pos A105 A:83.97 C:15.95 G: 0.07 T: 0.01	unintended bases at pos A106 A:83.99 C: 0.01 G: 0.05 T:15.95	unintended bases at pos T111 A: 0.01 C:16.03 G: 0.00 T:83.96	unintended bases at pos T111 A: 0.01 C:16.03 G: 0.00 T:83.96	unintended editing at pos G112 A:15.98 C: 0.00 G:84.01 T: 0.01	unintended editing at pos G115 A:16.00 C: 0.00 G:83.99 T: 0.01	unintended editing at pos C135 A: 0.01 C:84.17 G: 0.00 T:15.81	unintended bases at pos T137 A:15.79 C: 0.09 G: 0.01 T:84.10	unintended bases at pos T137 A:15.79 C: 0.09 G: 0.01 T:84.10	unintended bases at pos T137 A:15.79 C: 0.09 G: 0.01 T:84.10	unintended bases at pos A149 A:84.21 C: 0.03 G: 0.13 T:15.64	unintended editing at pos C150 A: 0.00 C:84.33 G: 0.01 T:15.66	unintended bases at pos T154 A: 0.02 C:15.78 G: 0.00 T:84.20	unintended bases at pos T154 A: 0.02 C:15.78 G: 0.00 T:84.20	unintended editing at pos G155 A:15.69 C: 0.00 G:84.30 T: 0.01
TRAM1L1_GFP_r4	0.38	0.06	0.05	0.03	0.02	0.01	0.02	0.02	0.03	0.01	0.04	0.04	16.26	0.02	0.02	0.05	0.03	0.03	0.05	0.05	0.04	unintended bases at pos A20 A:96.33 C: 0.05 G: 3.61 T: 0.01	unintended bases at pos A20 A:96.33 C: 0.05 G: 3.61 T: 0.01	unintended editing at pos G32 A:15.01 C: 0.01 G:84.98 T: 0.01	unintended bases at pos A35 A:84.87 C: 0.01 G: 0.11 T:15.02	unintended bases at pos G41 A: 0.05 C:15.10 G:84.85 T: 0.00	unintended bases at pos G41 A: 0.05 C:15.10 G:84.85 T: 0.00	unintended editing at pos G43 A:15.13 C: 0.00 G:84.84 T: 0.03	unintended bases at pos T77 A: 0.01 C:70.73 G: 0.00 T:29.26	unintended bases at pos T77 A: 0.01 C:70.73 G: 0.00 T:29.26	unintended bases at pos A105 A:83.33 C:16.60 G: 0.06 T: 0.01	unintended bases at pos A105 A:83.33 C:16.60 G: 0.06 T: 0.01	unintended bases at pos A105 A:83.33 C:16.60 G: 0.06 T: 0.01	unintended bases at pos A106 A:83.35 C: 0.01 G: 0.04 T:16.60	unintended bases at pos T111 A: 0.01 C:16.67 G: 0.00 T:83.32	unintended bases at pos T111 A: 0.01 C:16.67 G: 0.00 T:83.32	unintended editing at pos G112 A:16.65 C: 0.00 G:83.34 T: 0.01	unintended editing at pos G115 A:16.62 C: 0.00 G:83.35 T: 0.03	unintended editing at pos C135 A: 0.01 C:83.48 G: 0.00 T:16.52	unintended bases at pos T137 A:16.50 C: 0.06 G: 0.01 T:83.43	unintended bases at pos T137 A:16.50 C: 0.06 G: 0.01 T:83.43	unintended bases at pos T137 A:16.50 C: 0.06 G: 0.01 T:83.43	unintended bases at pos A149 A:83.53 C: 0.02 G: 0.12 T:16.33	unintended editing at pos C150 A: 0.01 C:83.65 G: 0.00 T:16.35	unintended bases at pos T154 A: 0.01 C:16.45 G: 0.00 T:83.54	unintended bases at pos T154 A: 0.01 C:16.45 G: 0.00 T:83.54	unintended editing at pos G155 A:16.33 C: 0.03 G:83.64 T: 0.00
TRAM1L1_H2O_r1	0.36	0.03	0.06	0.04	0.01	0.02	0.02	0.02	0.02	0.02	0.02	0.01	14.56	0.03	0.02	0.05	0.05	0.03	0.02	0.03	0.01	unintended bases at pos A20 A:96.36 C: 0.04 G: 3.61 T: 0.00	unintended bases at pos A20 A:96.36 C: 0.04 G: 3.61 T: 0.00	unintended editing at pos G32 A:13.09 C: 0.00 G:86.91 T: 0.00	unintended bases at pos A35 A:86.84 C: 0.00 G: 0.07 T:13.09	unintended bases at pos G41 A: 0.04 C:13.24 G:86.72 T: 0.01	unintended bases at pos G41 A: 0.04 C:13.24 G:86.72 T: 0.01	unintended editing at pos G43 A:13.34 C: 0.01 G:86.63 T: 0.02	unintended bases at pos T77 A: 0.01 C:69.48 G: 0.00 T:30.51	unintended bases at pos T77 A: 0.01 C:69.48 G: 0.00 T:30.51	unintended bases at pos A105 A:85.09 C:14.86 G: 0.03 T: 0.02	unintended bases at pos A105 A:85.09 C:14.86 G: 0.03 T: 0.02	unintended bases at pos A105 A:85.09 C:14.86 G: 0.03 T: 0.02	unintended bases at pos A106 A:85.08 C: 0.02 G: 0.03 T:14.87	unintended bases at pos T111 A: 0.01 C:14.92 G: 0.00 T:85.08	unintended bases at pos T111 A: 0.01 C:14.92 G: 0.00 T:85.08	unintended editing at pos G112 A:14.88 C: 0.00 G:85.11 T: 0.01	unintended editing at pos G115 A:14.91 C: 0.00 G:85.08 T: 0.01	unintended editing at pos C135 A: 0.01 C:85.35 G: 0.00 T:14.64	unintended bases at pos T137 A:14.62 C: 0.04 G: 0.01 T:85.33	unintended bases at pos T137 A:14.62 C: 0.04 G: 0.01 T:85.33	unintended bases at pos T137 A:14.62 C: 0.04 G: 0.01 T:85.33	unintended bases at pos A149 A:85.40 C: 0.02 G: 0.10 T:14.47	unintended editing at pos C150 A: 0.01 C:85.47 G: 0.00 T:14.52	unintended bases at pos T154 A: 0.01 C:14.56 G: 0.00 T:85.44	unintended bases at pos T154 A: 0.01 C:14.56 G: 0.00 T:85.44	unintended editing at pos G155 A:14.48 C: 0.02 G:85.49 T: 0.00
TRAM1L1_H2O_r2	0.33	0.05	0.06	0.05	0.02	0.02	0.01	0.01	0.03	0.03	0.02	0.03	14.95	0.03	0.02	0.05	0.04	0.02	0.03	0.04	0.03	unintended bases at pos A20 A:96.67 C: 0.04 G: 3.28 T: 0.01	unintended bases at pos A20 A:96.67 C: 0.04 G: 3.28 T: 0.01	unintended editing at pos G32 A:13.35 C: 0.00 G:86.64 T: 0.01	unintended bases at pos A35 A:86.58 C: 0.00 G: 0.07 T:13.35	unintended bases at pos G41 A: 0.03 C:13.56 G:86.40 T: 0.00	unintended bases at pos G41 A: 0.03 C:13.56 G:86.40 T: 0.00	unintended editing at pos G43 A:13.62 C: 0.00 G:86.36 T: 0.01	unintended bases at pos T77 A: 0.01 C:70.52 G: 0.00 T:29.48	unintended bases at pos T77 A: 0.01 C:70.52 G: 0.00 T:29.48	unintended bases at pos A105 A:84.56 C:15.38 G: 0.05 T: 0.01	unintended bases at pos A105 A:84.56 C:15.38 G: 0.05 T: 0.01	unintended bases at pos A105 A:84.56 C:15.38 G: 0.05 T: 0.01	unintended bases at pos A106 A:84.55 C: 0.01 G: 0.06 T:15.38	unintended bases at pos T111 A: 0.00 C:15.41 G: 0.00 T:84.59	unintended bases at pos T111 A: 0.00 C:15.41 G: 0.00 T:84.59	unintended editing at pos G112 A:15.39 C: 0.00 G:84.60 T: 0.01	unintended editing at pos G115 A:15.40 C: 0.00 G:84.59 T: 0.01	unintended editing at pos C135 A: 0.01 C:84.85 G: 0.00 T:15.14	unintended bases at pos T137 A:15.14 C: 0.06 G: 0.01 T:84.80	unintended bases at pos T137 A:15.14 C: 0.06 G: 0.01 T:84.80	unintended bases at pos T137 A:15.14 C: 0.06 G: 0.01 T:84.80	unintended bases at pos A149 A:84.77 C: 0.01 G: 0.15 T:15.06	unintended editing at pos C150 A: 0.02 C:84.92 G: 0.00 T:15.06	unintended bases at pos T154 A: 0.01 C:15.15 G: 0.00 T:84.84	unintended bases at pos T154 A: 0.01 C:15.15 G: 0.00 T:84.84	unintended editing at pos G155 A:15.04 C: 0.03 G:84.93 T: 0.01
Average
TRAM1L1_6xG24_DddA-C	0.705	0.065	0.085	0.05	0.035	0.055	0.035	0.03	13.625	14.1	0.02	60.51	18.855	0.045	0.03	0.07	0.045	0.1	0.08	0.045	0.035
TRAM1L1_6xG24_TDD6-C	0.725	0.07	0.08	0.06	0.03	0.015	0.36	1.335	5.465	4.755	0.77	30.39	17.72	0.05	0.02	0.05	0.08	0.195	0.095	0.03	0.035
TRAM1L1_6xG24_TDD6-N	0.44	0.07	0.105	0.04	0.03	0.02	0.79	0.035	0.45	4.29	5.645	25.87	18.495	0.03	0.035	0.065	0.035	0.09	0.085	0.05	0.04
TRAM1L1_6xG24_TDD14-C	0.345	0.065	0.05	0.055	0.03	0.03	0.08	0.04	0.28	0.24	3.07	3.255	17.57	0.105	0.025	0.05	0.045	0.065	0.06	0.03	0.055
TRAM1L1_6xG24_TDD14-N	0.355	0.07	0.12	0.025	0.025	0.04	3.78	0.05	0.045	1.02	7.69	6.97	18.465	0.025	0.03	0.045	0.03	0.065	0.06	0.045	0.065
TRAM1L1_GFP	0.345	0.0625	0.0525	0.0375	0.035	0.0275	0.015	0.03	0.03	0.015	0.0225	0.025	16.18	0.035	0.02	0.045	0.04	0.03	0.0425	0.055	0.0475
TRAM1L1_H2O	0.345	0.04	0.06	0.045	0.015	0.02	0.015	0.015	0.025	0.025	0.02	0.02	14.755	0.03	0.02	0.05	0.045	0.025	0.025	0.035	0.02
Normalized to H2O sample
TRAM1L1_6xG24_DddA-C	0.36	0.025	0.025	0.005	0.02	0.035	0.02	0.015	13.6	14.075	0	60.49	4.1	0.015	0.01	0.02	0	0.075	0.055	0.01	0.015
TRAM1L1_6xG24_TDD6-C	0.38	0.03	0.02	0.015	0.015	-0.005	0.345	1.32	5.44	4.73	0.75	30.37	2.965	0.02	0	0	0.035	0.17	0.07	-0.005	0.015
TRAM1L1_6xG24_TDD6-N	0.095	0.03	0.045	-0.005	0.015	0	0.775	0.02	0.425	4.265	5.625	25.85	3.74	0	0.015	0.015	-0.01	0.065	0.06	0.015	0.02
TRAM1L1_6xG24_TDD14-C	0	0.025	-0.01	0.01	0.015	0.01	0.065	0.025	0.255	0.215	3.05	3.235	2.815	0.075	0.005	0	0	0.04	0.035	-0.005	0.035
TRAM1L1_6xG24_TDD14-N	0.01	0.03	0.06	-0.02	0.01	0.02	3.765	0.035	0.02	0.995	7.67	6.95	3.71	-0.005	0.01	-0.005	-0.015	0.04	0.035	0.01	0.045
TRAM1L1_GFP	0	0.0225	-0.0075	-0.0075	0.02	0.0075	0	0.015	0.005	-0.01	0.0025	0.005	1.425	0.005	0	-0.005	-0.005	0.005	0.0175	0.02	0.0275
Supplementary Figure 13d
Sample	indels	G66	C67	G69	G70	G72	G75	G79	G81	G83	G86	C88	G90	G92	G94	G95	C96	C98	C99	G102	C103
							C-3	C2	C4	C6	C9	C11	C13
TRAM1L1_DddA_no_nick_r1	0.32	0.06	0.03	0.02	0.05	0.06	0.03	0.04	14.21	15.34	0.03	63.77	14.94	0.04	0.04	0.05	0.04	0.12	0.09	0.02	0.05	unintended editing at pos G32 A:13.86 C: 0.00 G:86.14 T: 0.00	unintended bases at pos A35 A:86.03 C: 0.01 G: 0.09 T:13.88	unintended bases at pos G41 A: 0.03 C:13.85 G:86.04 T: 0.08	unintended bases at pos G41 A: 0.03 C:13.85 G:86.04 T: 0.08	unintended editing at pos G43 A:13.95 C: 0.01 G:86.03 T: 0.01	unintended bases at pos T77 A: 0.02 C:69.92 G: 0.00 T:30.07	unintended bases at pos T77 A: 0.02 C:69.92 G: 0.00 T:30.07	unintended bases at pos A105 A:84.63 C:15.31 G: 0.06 T: 0.01	unintended bases at pos A105 A:84.63 C:15.31 G: 0.06 T: 0.01	unintended bases at pos A105 A:84.63 C:15.31 G: 0.06 T: 0.01	unintended bases at pos A106 A:84.63 C: 0.02 G: 0.06 T:15.29	unintended bases at pos T111 A: 0.02 C:15.40 G: 0.00 T:84.58	unintended bases at pos T111 A: 0.02 C:15.40 G: 0.00 T:84.58	unintended editing at pos G112 A:15.35 C: 0.01 G:84.64 T: 0.01	unintended editing at pos G115 A:15.33 C: 0.01 G:84.65 T: 0.01	unintended editing at pos C135 A: 0.01 C:84.77 G: 0.00 T:15.22	unintended bases at pos T137 A:15.20 C: 0.05 G: 0.01 T:84.75	unintended bases at pos T137 A:15.20 C: 0.05 G: 0.01 T:84.75	unintended bases at pos T137 A:15.20 C: 0.05 G: 0.01 T:84.75	unintended bases at pos A149 A:84.69 C: 0.01 G: 0.17 T:15.14	unintended editing at pos C150 A: 0.01 C:81.98 G: 0.02 T:18.00	unintended bases at pos T154 A: 0.00 C:15.21 G: 0.00 T:84.79	unintended bases at pos T154 A: 0.00 C:15.21 G: 0.00 T:84.79	unintended editing at pos G155 A:15.14 C: 0.00 G:84.86 T: 0.01
TRAM1L1_DddA_no_nick_r2	0.36	0.04	0.07	0.08	0.02	0.08	0.01	0	10.54	11.33	0	50.25	16.36	0.03	0.01	0.07	0.05	0.1	0.05	0.02	0.03	unintended editing at pos G32 A:15.37 C: 0.00 G:84.63 T: 0.00	unintended bases at pos A35 A:84.56 C: 0.01 G: 0.08 T:15.35	unintended bases at pos G41 A: 0.05 C:15.28 G:84.53 T: 0.14	unintended bases at pos G41 A: 0.05 C:15.28 G:84.53 T: 0.14	unintended editing at pos G43 A:15.43 C: 0.01 G:84.53 T: 0.02	unintended bases at pos T77 A: 0.00 C:71.85 G: 0.01 T:28.14	unintended bases at pos T77 A: 0.00 C:71.85 G: 0.01 T:28.14	unintended bases at pos A105 A:83.15 C:16.77 G: 0.07 T: 0.01	unintended bases at pos A105 A:83.15 C:16.77 G: 0.07 T: 0.01	unintended bases at pos A105 A:83.15 C:16.77 G: 0.07 T: 0.01	unintended bases at pos A106 A:83.11 C: 0.00 G: 0.10 T:16.79	unintended bases at pos T111 A: 0.01 C:16.83 G: 0.00 T:83.16	unintended bases at pos T111 A: 0.01 C:16.83 G: 0.00 T:83.16	unintended editing at pos G112 A:16.80 C: 0.00 G:83.18 T: 0.01	unintended editing at pos G115 A:16.81 C: 0.00 G:83.19 T: 0.00	unintended editing at pos C135 A: 0.00 C:83.22 G: 0.00 T:16.77	unintended bases at pos T137 A:16.70 C: 0.07 G: 0.02 T:83.20	unintended bases at pos T137 A:16.70 C: 0.07 G: 0.02 T:83.20	unintended bases at pos T137 A:16.70 C: 0.07 G: 0.02 T:83.20	unintended bases at pos A149 A:83.25 C: 0.01 G: 0.12 T:16.61	unintended editing at pos C150 A: 0.01 C:81.09 G: 0.02 T:18.88	unintended bases at pos T154 A: 0.01 C:16.70 G: 0.00 T:83.29	unintended bases at pos T154 A: 0.01 C:16.70 G: 0.00 T:83.29	unintended editing at pos G155 A:16.64 C: 0.00 G:83.34 T: 0.02
TRAM1L1_DddA_no_nick_r3	0.51	0.09	0.08	0.04	0.01	0.08	0	0.06	12.14	13.01	0.06	60.18	15.81	0.02	0.02	0.08	0.03	0.24	0.07	0.03	0.03	unintended editing at pos G32 A:14.78 C: 0.00 G:85.21 T: 0.00	unintended bases at pos A35 A:85.11 C: 0.00 G: 0.11 T:14.78	unintended bases at pos G41 A: 0.05 C:14.77 G:85.09 T: 0.09	unintended bases at pos G41 A: 0.05 C:14.77 G:85.09 T: 0.09	unintended editing at pos G43 A:14.87 C: 0.00 G:85.12 T: 0.01	unintended bases at pos T77 A: 0.00 C:70.61 G: 0.00 T:29.39	unintended bases at pos T77 A: 0.00 C:70.61 G: 0.00 T:29.39	unintended bases at pos A105 A:83.89 C:16.04 G: 0.04 T: 0.03	unintended bases at pos A105 A:83.89 C:16.04 G: 0.04 T: 0.03	unintended bases at pos A105 A:83.89 C:16.04 G: 0.04 T: 0.03	unintended bases at pos A106 A:83.91 C: 0.00 G: 0.03 T:16.06	unintended bases at pos T111 A: 0.01 C:16.08 G: 0.00 T:83.91	unintended bases at pos T111 A: 0.01 C:16.08 G: 0.00 T:83.91	unintended editing at pos G112 A:16.06 C: 0.00 G:83.93 T: 0.00	unintended editing at pos G115 A:16.09 C: 0.00 G:83.90 T: 0.00	unintended editing at pos C135 A: 0.01 C:84.00 G: 0.00 T:15.98	unintended bases at pos T137 A:15.92 C: 0.10 G: 0.03 T:83.94	unintended bases at pos T137 A:15.92 C: 0.10 G: 0.03 T:83.94	unintended bases at pos T137 A:15.92 C: 0.10 G: 0.03 T:83.94	unintended bases at pos A149 A:83.99 C: 0.02 G: 0.11 T:15.88	unintended editing at pos C150 A: 0.00 C:81.75 G: 0.01 T:18.24	unintended bases at pos T154 A: 0.00 C:15.98 G: 0.00 T:84.02	unintended bases at pos T154 A: 0.00 C:15.98 G: 0.00 T:84.02	unintended editing at pos G155 A:15.91 C: 0.00 G:84.09 T: 0.00
TRAM1L1_DddA_no_nick_r4	0.33	0.04	0.06	0.05	0.07	0.12	0.03	0.03	14.73	15.24	0.03	64.22	15.78	0.04	0.03	0.07	0.06	0.15	0.12	0.03	0.03	unintended editing at pos G32 A:14.51 C: 0.00 G:85.49 T: 0.01	unintended bases at pos A35 A:85.38 C: 0.01 G: 0.10 T:14.52	unintended bases at pos G41 A: 0.03 C:14.53 G:85.33 T: 0.11	unintended bases at pos G41 A: 0.03 C:14.53 G:85.33 T: 0.11	unintended editing at pos G43 A:14.65 C: 0.00 G:85.35 T: 0.01	unintended bases at pos T77 A: 0.00 C:70.58 G: 0.00 T:29.42	unintended bases at pos T77 A: 0.00 C:70.58 G: 0.00 T:29.42	unintended bases at pos A105 A:83.79 C:16.13 G: 0.06 T: 0.02	unintended bases at pos A105 A:83.79 C:16.13 G: 0.06 T: 0.02	unintended bases at pos A105 A:83.79 C:16.13 G: 0.06 T: 0.02	unintended bases at pos A106 A:83.82 C: 0.01 G: 0.04 T:16.13	unintended bases at pos T111 A: 0.01 C:16.18 G: 0.00 T:83.82	unintended bases at pos T111 A: 0.01 C:16.18 G: 0.00 T:83.82	unintended editing at pos G112 A:16.15 C: 0.00 G:83.85 T: 0.00	unintended editing at pos G115 A:16.17 C: 0.00 G:83.83 T: 0.00	unintended editing at pos C135 A: 0.00 C:84.06 G: 0.00 T:15.94	unintended bases at pos T137 A:15.92 C: 0.06 G: 0.02 T:84.01	unintended bases at pos T137 A:15.92 C: 0.06 G: 0.02 T:84.01	unintended bases at pos T137 A:15.92 C: 0.06 G: 0.02 T:84.01	unintended bases at pos A149 A:83.98 C: 0.02 G: 0.15 T:15.86	unintended editing at pos C150 A: 0.01 C:81.57 G: 0.01 T:18.42	unintended bases at pos T154 A: 0.01 C:15.91 G: 0.00 T:84.09	unintended bases at pos T154 A: 0.01 C:15.91 G: 0.00 T:84.09	unintended editing at pos G155 A:15.87 C: 0.00 G:84.13 T: 0.00
TRAM1L1_TDD14_no_nick_r1	0.52	0.1	0.08	0.05	0.03	0.01	4.54	0.06	0.08	1.16	9.32	7.31	17.06	0.03	0.04	0.05	0.06	0.08	0.04	0.02	0.06	unintended editing at pos G32 A:16.31 C: 0.00 G:83.69 T: 0.00	unintended bases at pos A35 A:83.57 C: 0.00 G: 0.11 T:16.32	unintended bases at pos G41 A: 0.05 C:16.38 G:83.53 T: 0.04	unintended bases at pos G41 A: 0.05 C:16.38 G:83.53 T: 0.04	unintended editing at pos G43 A:16.44 C: 0.00 G:83.55 T: 0.01	unintended bases at pos T77 A: 0.00 C:70.78 G: 0.00 T:29.22	unintended bases at pos T77 A: 0.00 C:70.78 G: 0.00 T:29.22	unintended bases at pos A105 A:82.58 C:17.33 G: 0.08 T: 0.01	unintended bases at pos A105 A:82.58 C:17.33 G: 0.08 T: 0.01	unintended bases at pos A105 A:82.58 C:17.33 G: 0.08 T: 0.01	unintended bases at pos A106 A:82.60 C: 0.01 G: 0.05 T:17.34	unintended bases at pos T111 A: 0.02 C:17.42 G: 0.00 T:82.57	unintended bases at pos T111 A: 0.02 C:17.42 G: 0.00 T:82.57	unintended editing at pos G112 A:17.37 C: 0.00 G:82.62 T: 0.01	unintended editing at pos G115 A:17.36 C: 0.00 G:82.64 T: 0.01	unintended editing at pos C135 A: 0.01 C:82.72 G: 0.00 T:17.28	unintended bases at pos T137 A:17.27 C: 0.05 G: 0.00 T:82.68	unintended bases at pos T137 A:17.27 C: 0.05 G: 0.00 T:82.68	unintended bases at pos T137 A:17.27 C: 0.05 G: 0.00 T:82.68	unintended bases at pos A149 A:82.70 C: 0.03 G: 0.09 T:17.17	unintended editing at pos C150 A: 0.00 C:80.57 G: 0.01 T:19.42	unintended bases at pos T154 A: 0.00 C:17.29 G: 0.01 T:82.71	unintended bases at pos T154 A: 0.00 C:17.29 G: 0.01 T:82.71	unintended editing at pos G155 A:17.21 C: 0.00 G:82.79 T: 0.01
TRAM1L1_TDD14_no_nick_r2	0.31	0.04	0.14	0.04	0.02	0.01	5.13	0.01	0.05	1.43	9.42	7.63	16.7	0.05	0.02	0.08	0.06	0.12	0.03	0.03	0.05	unintended editing at pos G32 A:15.66 C: 0.01 G:84.33 T: 0.01	unintended bases at pos A35 A:84.25 C: 0.00 G: 0.09 T:15.65	unintended bases at pos G41 A: 0.04 C:15.68 G:84.24 T: 0.04	unintended bases at pos G41 A: 0.04 C:15.68 G:84.24 T: 0.04	unintended editing at pos G43 A:15.77 C: 0.00 G:84.22 T: 0.01	unintended bases at pos T77 A: 0.01 C:71.25 G: 0.00 T:28.74	unintended bases at pos T77 A: 0.01 C:71.25 G: 0.00 T:28.74	unintended bases at pos A105 A:83.03 C:16.91 G: 0.05 T: 0.02	unintended bases at pos A105 A:83.03 C:16.91 G: 0.05 T: 0.02	unintended bases at pos A105 A:83.03 C:16.91 G: 0.05 T: 0.02	unintended bases at pos A106 A:83.05 C: 0.01 G: 0.03 T:16.92	unintended bases at pos T111 A: 0.00 C:16.95 G: 0.01 T:83.04	unintended bases at pos T111 A: 0.00 C:16.95 G: 0.01 T:83.04	unintended editing at pos G112 A:16.94 C: 0.00 G:83.05 T: 0.01	unintended editing at pos G115 A:16.96 C: 0.00 G:83.03 T: 0.01	unintended editing at pos C135 A: 0.00 C:83.09 G: 0.00 T:16.91	unintended bases at pos T137 A:16.91 C: 0.03 G: 0.02 T:83.05	unintended bases at pos T137 A:16.91 C: 0.03 G: 0.02 T:83.05	unintended bases at pos T137 A:16.91 C: 0.03 G: 0.02 T:83.05	unintended bases at pos A149 A:83.04 C: 0.02 G: 0.15 T:16.79	unintended editing at pos C150 A: 0.01 C:80.92 G: 0.02 T:19.06	unintended bases at pos T154 A: 0.01 C:16.92 G: 0.00 T:83.07	unintended bases at pos T154 A: 0.01 C:16.92 G: 0.00 T:83.07	unintended editing at pos G155 A:16.82 C: 0.01 G:83.17 T: 0.00
TRAM1L1_TDD14_no_nick_r3	0.17	0.09	0.08	0.03	0.05	0.02	6.11	0.04	0.06	1.48	10.6	9.2	15.95	0.05	0.04	0.08	0.06	0.13	0.1	0.03	0.04	unintended editing at pos G32 A:15.06 C: 0.00 G:84.94 T: 0.00	unintended bases at pos A35 A:84.87 C: 0.00 G: 0.10 T:15.03	unintended bases at pos G41 A: 0.02 C:15.12 G:84.82 T: 0.04	unintended bases at pos G41 A: 0.02 C:15.12 G:84.82 T: 0.04	unintended editing at pos G43 A:15.21 C: 0.00 G:84.77 T: 0.02	unintended bases at pos T77 A: 0.00 C:69.95 G: 0.00 T:30.05	unintended bases at pos T77 A: 0.00 C:69.95 G: 0.00 T:30.05	unintended bases at pos A105 A:83.71 C:16.21 G: 0.08 T: 0.01	unintended bases at pos A105 A:83.71 C:16.21 G: 0.08 T: 0.01	unintended bases at pos A105 A:83.71 C:16.21 G: 0.08 T: 0.01	unintended bases at pos A106 A:83.70 C: 0.01 G: 0.09 T:16.20	unintended bases at pos T111 A: 0.02 C:16.25 G: 0.00 T:83.73	unintended bases at pos T111 A: 0.02 C:16.25 G: 0.00 T:83.73	unintended editing at pos G112 A:16.24 C: 0.00 G:83.76 T: 0.01	unintended editing at pos G115 A:16.23 C: 0.00 G:83.76 T: 0.01	unintended editing at pos C135 A: 0.01 C:83.88 G: 0.00 T:16.11	unintended bases at pos T137 A:16.06 C: 0.05 G: 0.03 T:83.87	unintended bases at pos T137 A:16.06 C: 0.05 G: 0.03 T:83.87	unintended bases at pos T137 A:16.06 C: 0.05 G: 0.03 T:83.87	unintended bases at pos A149 A:83.92 C: 0.03 G: 0.15 T:15.90	unintended editing at pos C150 A: 0.00 C:81.28 G: 0.01 T:18.71	unintended bases at pos T154 A: 0.00 C:16.03 G: 0.00 T:83.97	unintended bases at pos T154 A: 0.00 C:16.03 G: 0.00 T:83.97	unintended editing at pos G155 A:15.98 C: 0.01 G:84.01 T: 0.00
TRAM1L1_TDD14_no_nick_r4	0.18	0.03	0.14	0.03	0.04	0.01	5.62	0.04	0.06	1.46	10.05	8.53	16.66	0.05	0.02	0.04	0.11	0.07	0.07	0.04	0.03	unintended editing at pos G32 A:15.68 C: 0.00 G:84.32 T: 0.00	unintended bases at pos A35 A:84.21 C: 0.01 G: 0.11 T:15.66	unintended bases at pos G41 A: 0.03 C:15.73 G:84.21 T: 0.03	unintended bases at pos G41 A: 0.03 C:15.73 G:84.21 T: 0.03	unintended editing at pos G43 A:15.81 C: 0.00 G:84.19 T: 0.00	unintended bases at pos T77 A: 0.00 C:70.97 G: 0.00 T:29.03	unintended bases at pos T77 A: 0.00 C:70.97 G: 0.00 T:29.03	unintended bases at pos A105 A:83.00 C:16.95 G: 0.05 T: 0.00	unintended bases at pos A105 A:83.00 C:16.95 G: 0.05 T: 0.00	unintended bases at pos A105 A:83.00 C:16.95 G: 0.05 T: 0.00	unintended bases at pos A106 A:83.02 C: 0.01 G: 0.03 T:16.94	unintended bases at pos T111 A: 0.02 C:17.00 G: 0.00 T:82.99	unintended bases at pos T111 A: 0.02 C:17.00 G: 0.00 T:82.99	unintended editing at pos G112 A:16.95 C: 0.00 G:83.03 T: 0.02	unintended editing at pos G115 A:16.95 C: 0.00 G:83.04 T: 0.01	unintended editing at pos C135 A: 0.00 C:83.26 G: 0.00 T:16.74	unintended bases at pos T137 A:16.73 C: 0.11 G: 0.03 T:83.14	unintended bases at pos T137 A:16.73 C: 0.11 G: 0.03 T:83.14	unintended bases at pos T137 A:16.73 C: 0.11 G: 0.03 T:83.14	unintended bases at pos A149 A:83.15 C: 0.01 G: 0.17 T:16.68	unintended editing at pos C150 A: 0.00 C:80.96 G: 0.04 T:19.00	unintended bases at pos T154 A: 0.00 C:16.77 G: 0.00 T:83.22	unintended bases at pos T154 A: 0.00 C:16.77 G: 0.00 T:83.22	unintended editing at pos G155 A:16.69 C: 0.00 G:83.29 T: 0.01
TRAM1L1_DddA_Nickase_1a_r1	0.81	0.07	0.04	0.03	0.02	0.02	0.02	0.04	12.1	12.76	0.01	71.88	15.4	0.05	0.02	0.06	0.04	0.14	0.11	0.01	0.04	unintended editing at pos G32 A:14.19 C: 0.00 G:85.80 T: 0.00	unintended bases at pos A35 A:85.76 C: 0.00 G: 0.06 T:14.18	unintended bases at pos G41 A: 0.01 C:14.28 G:85.69 T: 0.01	unintended bases at pos G41 A: 0.01 C:14.28 G:85.69 T: 0.01	unintended editing at pos G43 A:14.33 C: 0.00 G:85.67 T: 0.00	unintended bases at pos T77 A: 0.00 C:70.51 G: 0.00 T:29.49	unintended bases at pos T77 A: 0.00 C:70.51 G: 0.00 T:29.49	unintended bases at pos A105 A:84.25 C:15.67 G: 0.07 T: 0.01	unintended bases at pos A105 A:84.25 C:15.67 G: 0.07 T: 0.01	unintended bases at pos A105 A:84.25 C:15.67 G: 0.07 T: 0.01	unintended bases at pos A106 A:84.28 C: 0.01 G: 0.03 T:15.67	unintended bases at pos T111 A: 0.00 C:15.71 G: 0.00 T:84.29	unintended bases at pos T111 A: 0.00 C:15.71 G: 0.00 T:84.29	unintended editing at pos G112 A:15.68 C: 0.00 G:84.31 T: 0.01	unintended editing at pos G115 A:15.70 C: 0.00 G:84.29 T: 0.01	unintended editing at pos C135 A: 0.01 C:84.37 G: 0.00 T:15.62	unintended bases at pos T137 A:15.57 C: 0.11 G: 0.03 T:84.29	unintended bases at pos T137 A:15.57 C: 0.11 G: 0.03 T:84.29	unintended bases at pos T137 A:15.57 C: 0.11 G: 0.03 T:84.29	unintended bases at pos A149 A:84.32 C: 0.04 G: 0.17 T:15.47	unintended editing at pos C150 A: 0.00 C:81.86 G: 0.02 T:18.11	unintended bases at pos T154 A: 0.00 C:15.58 G: 0.00 T:84.41	unintended bases at pos T154 A: 0.00 C:15.58 G: 0.00 T:84.41	unintended editing at pos G155 A:15.51 C: 0.00 G:84.48 T: 0.00
TRAM1L1_DddA_Nickase_1a_r2	0.57	0.06	0.11	0.01	0.04	0.08	0.03	0.03	11.71	12.43	0.02	69.59	16.68	0.03	0.02	0.06	0.04	0.14	0.11	0.03	0.04	unintended editing at pos G32 A:15.85 C: 0.00 G:84.14 T: 0.01	unintended bases at pos A35 A:84.00 C: 0.01 G: 0.13 T:15.87	unintended bases at pos G41 A: 0.05 C:15.87 G:84.04 T: 0.04	unintended bases at pos G41 A: 0.05 C:15.87 G:84.04 T: 0.04	unintended editing at pos G43 A:15.96 C: 0.00 G:84.03 T: 0.01	unintended bases at pos T77 A: 0.00 C:71.06 G: 0.00 T:28.94	unintended bases at pos T77 A: 0.00 C:71.06 G: 0.00 T:28.94	unintended bases at pos A105 A:83.02 C:16.91 G: 0.06 T: 0.01	unintended bases at pos A105 A:83.02 C:16.91 G: 0.06 T: 0.01	unintended bases at pos A105 A:83.02 C:16.91 G: 0.06 T: 0.01	unintended bases at pos A106 A:83.02 C: 0.02 G: 0.07 T:16.89	unintended bases at pos T111 A: 0.01 C:16.99 G: 0.00 T:83.00	unintended bases at pos T111 A: 0.01 C:16.99 G: 0.00 T:83.00	unintended editing at pos G112 A:16.91 C: 0.00 G:83.09 T: 0.00	unintended editing at pos G115 A:16.96 C: 0.01 G:83.04 T: 0.00	unintended editing at pos C135 A: 0.01 C:83.22 G: 0.00 T:16.78	unintended bases at pos T137 A:16.72 C: 0.08 G: 0.04 T:83.15	unintended bases at pos T137 A:16.72 C: 0.08 G: 0.04 T:83.15	unintended bases at pos T137 A:16.72 C: 0.08 G: 0.04 T:83.15	unintended bases at pos A149 A:83.23 C: 0.05 G: 0.14 T:16.58	unintended editing at pos C150 A: 0.02 C:81.08 G: 0.01 T:18.89	unintended bases at pos T154 A: 0.00 C:16.74 G: 0.01 T:83.25	unintended bases at pos T154 A: 0.00 C:16.74 G: 0.01 T:83.25	unintended editing at pos G155 A:16.62 C: 0.00 G:83.38 T: 0.01
TRAM1L1_DddA_Nickase_1a_r3	0.41	0.03	0.06	0.04	0.02	0.07	0.01	0.01	8.76	9.02	0.04	57.18	16.35	0.06	0.01	0.07	0.04	0.22	0.28	0.04	0.05	unintended editing at pos G32 A:15.66 C: 0.00 G:84.34 T: 0.00	unintended bases at pos A35 A:84.19 C: 0.00 G: 0.11 T:15.70	unintended bases at pos G41 A: 0.03 C:15.71 G:84.22 T: 0.05	unintended bases at pos G41 A: 0.03 C:15.71 G:84.22 T: 0.05	unintended editing at pos G43 A:15.82 C: 0.00 G:84.17 T: 0.01	unintended bases at pos T77 A: 0.01 C:71.10 G: 0.01 T:28.88	unintended bases at pos T77 A: 0.01 C:71.10 G: 0.01 T:28.88	unintended bases at pos A105 A:83.41 C:16.50 G: 0.05 T: 0.04	unintended bases at pos A105 A:83.41 C:16.50 G: 0.05 T: 0.04	unintended bases at pos A105 A:83.41 C:16.50 G: 0.05 T: 0.04	unintended bases at pos A106 A:83.40 C: 0.02 G: 0.06 T:16.52	unintended bases at pos T111 A: 0.01 C:16.55 G: 0.01 T:83.44	unintended bases at pos T111 A: 0.01 C:16.55 G: 0.01 T:83.44	unintended editing at pos G112 A:16.57 C: 0.00 G:83.41 T: 0.01	unintended editing at pos G115 A:16.55 C: 0.00 G:83.44 T: 0.02	unintended editing at pos C135 A: 0.00 C:83.61 G: 0.01 T:16.39	unintended bases at pos T137 A:16.37 C: 0.09 G: 0.01 T:83.53	unintended bases at pos T137 A:16.37 C: 0.09 G: 0.01 T:83.53	unintended bases at pos T137 A:16.37 C: 0.09 G: 0.01 T:83.53	unintended bases at pos A149 A:83.48 C: 0.02 G: 0.16 T:16.34	unintended editing at pos C150 A: 0.01 C:81.19 G: 0.03 T:18.77	unintended bases at pos T154 A: 0.01 C:16.48 G: 0.01 T:83.50	unintended bases at pos T154 A: 0.01 C:16.48 G: 0.01 T:83.50	unintended editing at pos G155 A:16.37 C: 0.01 G:83.62 T: 0.01
TRAM1L1_DddA_Nickase_1a_r4	0.7	0.05	0.04	0.02	0.03	0.04	0.05	0.02	11.84	13.19	0.04	72.5	12.95	0.04	0.02	0.07	0.07	0.26	0.2	0.02	0.05	unintended editing at pos G32 A:11.92 C: 0.01 G:88.07 T: 0.01	unintended bases at pos A35 A:88.00 C: 0.01 G: 0.08 T:11.91	unintended bases at pos G41 A: 0.03 C:11.99 G:87.97 T: 0.02	unintended bases at pos G41 A: 0.03 C:11.99 G:87.97 T: 0.02	unintended editing at pos G43 A:12.03 C: 0.00 G:87.95 T: 0.02	unintended bases at pos T77 A: 0.01 C:69.55 G: 0.00 T:30.44	unintended bases at pos T77 A: 0.01 C:69.55 G: 0.00 T:30.44	unintended bases at pos A105 A:86.65 C:13.32 G: 0.03 T: 0.00	unintended bases at pos A105 A:86.65 C:13.32 G: 0.03 T: 0.00	unintended bases at pos A105 A:86.65 C:13.32 G: 0.03 T: 0.00	unintended bases at pos A106 A:86.65 C: 0.01 G: 0.03 T:13.32	unintended bases at pos T111 A: 0.02 C:13.38 G: 0.01 T:86.60	unintended bases at pos T111 A: 0.02 C:13.38 G: 0.01 T:86.60	unintended editing at pos G112 A:13.34 C: 0.00 G:86.64 T: 0.02	unintended editing at pos G115 A:13.35 C: 0.00 G:86.63 T: 0.02	unintended editing at pos C135 A: 0.02 C:86.83 G: 0.00 T:13.15	unintended bases at pos T137 A:13.11 C: 0.05 G: 0.03 T:86.82	unintended bases at pos T137 A:13.11 C: 0.05 G: 0.03 T:86.82	unintended bases at pos T137 A:13.11 C: 0.05 G: 0.03 T:86.82	unintended bases at pos A149 A:86.88 C: 0.01 G: 0.13 T:12.99	unintended editing at pos C150 A: 0.00 C:84.37 G: 0.02 T:15.61	unintended bases at pos T154 A: 0.01 C:13.06 G: 0.00 T:86.93	unintended bases at pos T154 A: 0.01 C:13.06 G: 0.00 T:86.93	unintended editing at pos G155 A:12.98 C: 0.00 G:87.02 T: 0.00
TRAM1L1_TDD14_Nickase_1a_r1	0.51	0.04	0.08	0.04	0	0.02	3.61	0.02	0.04	0.85	8.8	5.1	16.95	0.07	0.01	0.06	0.02	0.24	0.15	0.03	0.05	unintended editing at pos G32 A:15.78 C: 0.01 G:84.21 T: 0.01	unintended bases at pos A35 A:84.10 C: 0.02 G: 0.13 T:15.76	unintended bases at pos G41 A: 0.03 C:15.78 G:84.13 T: 0.06	unintended bases at pos G41 A: 0.03 C:15.78 G:84.13 T: 0.06	unintended editing at pos G43 A:15.86 C: 0.02 G:84.12 T: 0.01	unintended bases at pos T77 A: 0.01 C:71.59 G: 0.00 T:28.40	unintended bases at pos T77 A: 0.01 C:71.59 G: 0.00 T:28.40	unintended bases at pos A105 A:82.75 C:17.17 G: 0.06 T: 0.02	unintended bases at pos A105 A:82.75 C:17.17 G: 0.06 T: 0.02	unintended bases at pos A105 A:82.75 C:17.17 G: 0.06 T: 0.02	unintended bases at pos A106 A:82.77 C: 0.03 G: 0.04 T:17.16	unintended bases at pos T111 A: 0.01 C:17.22 G: 0.00 T:82.78	unintended bases at pos T111 A: 0.01 C:17.22 G: 0.00 T:82.78	unintended editing at pos G112 A:17.23 C: 0.00 G:82.75 T: 0.02	unintended editing at pos G115 A:17.22 C: 0.00 G:82.76 T: 0.02	unintended editing at pos C135 A: 0.00 C:82.93 G: 0.00 T:17.07	unintended bases at pos T137 A:17.03 C: 0.09 G: 0.01 T:82.87	unintended bases at pos T137 A:17.03 C: 0.09 G: 0.01 T:82.87	unintended bases at pos T137 A:17.03 C: 0.09 G: 0.01 T:82.87	unintended bases at pos A149 A:82.85 C: 0.02 G: 0.21 T:16.91	unintended editing at pos C150 A: 0.01 C:80.64 G: 0.03 T:19.32	unintended bases at pos T154 A: 0.00 C:17.02 G: 0.01 T:82.97	unintended bases at pos T154 A: 0.00 C:17.02 G: 0.01 T:82.97	unintended editing at pos G155 A:16.94 C: 0.00 G:83.04 T: 0.03
TRAM1L1_TDD14_Nickase_1a_r2	0.42	0.05	0.06	0.03	0.03	0.01	3.59	0.02	0.03	0.91	9	4.56	16.68	0.04	0	0.07	0.05	0.12	0.13	0.04	0.04	unintended editing at pos G32 A:15.53 C: 0.00 G:84.46 T: 0.01	unintended bases at pos A35 A:84.34 C: 0.03 G: 0.10 T:15.53	unintended bases at pos G41 A: 0.05 C:15.68 G:84.26 T: 0.02	unintended bases at pos G41 A: 0.05 C:15.68 G:84.26 T: 0.02	unintended editing at pos G43 A:15.74 C: 0.00 G:84.26 T: 0.00	unintended bases at pos T77 A: 0.01 C:71.38 G: 0.00 T:28.60	unintended bases at pos T77 A: 0.01 C:71.38 G: 0.00 T:28.60	unintended bases at pos A105 A:82.88 C:17.04 G: 0.08 T: 0.00	unintended bases at pos A105 A:82.88 C:17.04 G: 0.08 T: 0.00	unintended bases at pos A105 A:82.88 C:17.04 G: 0.08 T: 0.00	unintended bases at pos A106 A:82.90 C: 0.00 G: 0.05 T:17.04	unintended bases at pos T111 A: 0.01 C:17.07 G: 0.00 T:82.91	unintended bases at pos T111 A: 0.01 C:17.07 G: 0.00 T:82.91	unintended editing at pos G112 A:17.10 C: 0.00 G:82.90 T: 0.00	unintended editing at pos G115 A:17.09 C: 0.00 G:82.90 T: 0.00	unintended editing at pos C135 A: 0.01 C:83.07 G: 0.00 T:16.92	unintended bases at pos T137 A:16.89 C: 0.08 G: 0.03 T:83.00	unintended bases at pos T137 A:16.89 C: 0.08 G: 0.03 T:83.00	unintended bases at pos T137 A:16.89 C: 0.08 G: 0.03 T:83.00	unintended bases at pos A149 A:83.04 C: 0.02 G: 0.16 T:16.77	unintended editing at pos C150 A: 0.01 C:80.95 G: 0.00 T:19.04	unintended bases at pos T154 A: 0.01 C:16.90 G: 0.00 T:83.09	unintended bases at pos T154 A: 0.01 C:16.90 G: 0.00 T:83.09	unintended editing at pos G155 A:16.85 C: 0.00 G:83.15 T: 0.00
TRAM1L1_TDD14_Nickase_1a_r3	0.44	0.07	0.07	0.06	0.02	0.03	3.72	0.03	0.02	0.88	7.66	4.85	15.78	0.02	0.03	0.05	0.07	0.12	0.08	0.02	0.07	unintended editing at pos G32 A:14.74 C: 0.00 G:85.26 T: 0.00	unintended bases at pos A35 A:85.18 C: 0.00 G: 0.08 T:14.74	unintended bases at pos G41 A: 0.01 C:14.80 G:85.14 T: 0.05	unintended bases at pos G41 A: 0.01 C:14.80 G:85.14 T: 0.05	unintended editing at pos G43 A:14.88 C: 0.00 G:85.10 T: 0.01	unintended bases at pos T77 A: 0.00 C:70.84 G: 0.00 T:29.15	unintended bases at pos T77 A: 0.00 C:70.84 G: 0.00 T:29.15	unintended bases at pos A105 A:83.70 C:16.25 G: 0.05 T: 0.00	unintended bases at pos A105 A:83.70 C:16.25 G: 0.05 T: 0.00	unintended bases at pos A105 A:83.70 C:16.25 G: 0.05 T: 0.00	unintended bases at pos A106 A:83.70 C: 0.00 G: 0.04 T:16.25	unintended bases at pos T111 A: 0.01 C:16.32 G: 0.00 T:83.67	unintended bases at pos T111 A: 0.01 C:16.32 G: 0.00 T:83.67	unintended editing at pos G112 A:16.26 C: 0.00 G:83.73 T: 0.01	unintended editing at pos G115 A:16.27 C: 0.00 G:83.71 T: 0.01	unintended editing at pos C135 A: 0.00 C:83.90 G: 0.00 T:16.09	unintended bases at pos T137 A:16.06 C: 0.07 G: 0.00 T:83.86	unintended bases at pos T137 A:16.06 C: 0.07 G: 0.00 T:83.86	unintended bases at pos T137 A:16.06 C: 0.07 G: 0.00 T:83.86	unintended bases at pos A149 A:83.98 C: 0.02 G: 0.13 T:15.87	unintended editing at pos C150 A: 0.00 C:81.58 G: 0.01 T:18.41	unintended bases at pos T154 A: 0.00 C:16.00 G: 0.00 T:83.99	unintended bases at pos T154 A: 0.00 C:16.00 G: 0.00 T:83.99	unintended editing at pos G155 A:15.90 C: 0.00 G:84.08 T: 0.01
TRAM1L1_TDD14_Nickase_1a_r4	0.65	0.05	0.05	0.03	0.01	0.03	3.34	0.04	0.02	0.72	7.68	5.71	17.13	0.02	0.02	0.05	0.03	0.23	0.21	0.03	0.11	unintended editing at pos G32 A:16.12 C: 0.00 G:83.87 T: 0.01	unintended bases at pos A35 A:83.74 C: 0.00 G: 0.09 T:16.16	unintended bases at pos G41 A: 0.02 C:16.24 G:83.70 T: 0.03	unintended bases at pos G41 A: 0.02 C:16.24 G:83.70 T: 0.03	unintended editing at pos G43 A:16.35 C: 0.00 G:83.64 T: 0.00	unintended bases at pos T77 A: 0.00 C:70.67 G: 0.00 T:29.32	unintended bases at pos T77 A: 0.00 C:70.67 G: 0.00 T:29.32	unintended bases at pos A105 A:82.44 C:17.50 G: 0.05 T: 0.00	unintended bases at pos A105 A:82.44 C:17.50 G: 0.05 T: 0.00	unintended bases at pos A105 A:82.44 C:17.50 G: 0.05 T: 0.00	unintended bases at pos A106 A:82.47 C: 0.02 G: 0.03 T:17.48	unintended bases at pos T111 A: 0.02 C:17.49 G: 0.00 T:82.48	unintended bases at pos T111 A: 0.02 C:17.49 G: 0.00 T:82.48	unintended editing at pos G112 A:17.52 C: 0.00 G:82.47 T: 0.00	unintended editing at pos G115 A:17.58 C: 0.00 G:82.41 T: 0.00	unintended editing at pos C135 A: 0.00 C:82.50 G: 0.00 T:17.50	unintended bases at pos T137 A:17.48 C: 0.06 G: 0.02 T:82.44	unintended bases at pos T137 A:17.48 C: 0.06 G: 0.02 T:82.44	unintended bases at pos T137 A:17.48 C: 0.06 G: 0.02 T:82.44	unintended bases at pos A149 A:82.44 C: 0.03 G: 0.15 T:17.39	unintended editing at pos C150 A: 0.01 C:80.34 G: 0.04 T:19.60	unintended bases at pos T154 A: 0.01 C:17.58 G: 0.00 T:82.40	unintended bases at pos T154 A: 0.01 C:17.58 G: 0.00 T:82.40	unintended editing at pos G155 A:17.45 C: 0.00 G:82.55 T: 0.00
TRAM1L1_DddA_Nickase_1b_r1	1.26	0.03	0.04	0.02	0.03	0.24	0.1	0.03	49.7	47.17	0.02	43.26	15.17	0.1	0.03	0.07	0.03	0.03	0.06	0.01	0.03	unintended editing at pos G32 A:14.09 C: 0.00 G:85.90 T: 0.00	unintended bases at pos A35 A:85.85 C: 0.00 G: 0.07 T:14.08	unintended bases at pos G41 A: 0.02 C:14.20 G:85.78 T: 0.00	unintended bases at pos G41 A: 0.02 C:14.20 G:85.78 T: 0.00	unintended editing at pos G43 A:14.23 C: 0.00 G:85.76 T: 0.01	unintended bases at pos T77 A: 0.00 C:70.71 G: 0.00 T:29.28	unintended bases at pos T77 A: 0.00 C:70.71 G: 0.00 T:29.28	unintended bases at pos A105 A:84.39 C:15.56 G: 0.05 T: 0.01	unintended bases at pos A105 A:84.39 C:15.56 G: 0.05 T: 0.01	unintended bases at pos A105 A:84.39 C:15.56 G: 0.05 T: 0.01	unintended bases at pos A106 A:84.38 C: 0.02 G: 0.03 T:15.57	unintended bases at pos T111 A: 0.01 C:15.62 G: 0.00 T:84.37	unintended bases at pos T111 A: 0.01 C:15.62 G: 0.00 T:84.37	unintended editing at pos G112 A:15.58 C: 0.00 G:84.40 T: 0.02	unintended editing at pos G115 A:15.61 C: 0.00 G:84.39 T: 0.00	unintended editing at pos C135 A: 0.01 C:84.66 G: 0.00 T:15.33	unintended bases at pos T137 A:15.32 C: 0.05 G: 0.00 T:84.63	unintended bases at pos T137 A:15.32 C: 0.05 G: 0.00 T:84.63	unintended bases at pos T137 A:15.32 C: 0.05 G: 0.00 T:84.63	unintended bases at pos A149 A:84.71 C: 0.02 G: 0.09 T:15.19	unintended editing at pos C150 A: 0.01 C:82.32 G: 0.03 T:17.65	unintended bases at pos T154 A: 0.01 C:15.27 G: 0.00 T:84.72	unintended bases at pos T154 A: 0.01 C:15.27 G: 0.00 T:84.72	unintended editing at pos G155 A:15.22 C: 0.00 G:84.78 T: 0.00
TRAM1L1_DddA_Nickase_1b_r2	1.03	0.04	0.06	0.04	0.01	0.27	0.04	0.04	48.43	47.04	0.02	42.82	17.47	0.06	0.03	0.06	0.07	0.01	0.02	0.03	0.06	unintended editing at pos G32 A:16.50 C: 0.00 G:83.49 T: 0.00	unintended bases at pos A35 A:83.44 C: 0.02 G: 0.06 T:16.48	unintended bases at pos G41 A: 0.04 C:16.57 G:83.38 T: 0.01	unintended bases at pos G41 A: 0.04 C:16.57 G:83.38 T: 0.01	unintended editing at pos G43 A:16.63 C: 0.00 G:83.36 T: 0.02	unintended bases at pos T77 A: 0.00 C:71.44 G: 0.00 T:28.55	unintended bases at pos T77 A: 0.00 C:71.44 G: 0.00 T:28.55	unintended bases at pos A105 A:82.18 C:17.75 G: 0.07 T: 0.00	unintended bases at pos A105 A:82.18 C:17.75 G: 0.07 T: 0.00	unintended bases at pos A105 A:82.18 C:17.75 G: 0.07 T: 0.00	unintended bases at pos A106 A:82.21 C: 0.01 G: 0.04 T:17.74	unintended bases at pos T111 A: 0.01 C:17.83 G: 0.00 T:82.15	unintended bases at pos T111 A: 0.01 C:17.83 G: 0.00 T:82.15	unintended editing at pos G112 A:17.77 C: 0.00 G:82.22 T: 0.01	unintended editing at pos G115 A:17.76 C: 0.01 G:82.22 T: 0.00	unintended editing at pos C135 A: 0.00 C:82.36 G: 0.00 T:17.63	unintended bases at pos T137 A:17.61 C: 0.10 G: 0.02 T:82.27	unintended bases at pos T137 A:17.61 C: 0.10 G: 0.02 T:82.27	unintended bases at pos T137 A:17.61 C: 0.10 G: 0.02 T:82.27	unintended bases at pos A149 A:82.40 C: 0.02 G: 0.13 T:17.45	unintended editing at pos C150 A: 0.00 C:80.14 G: 0.03 T:19.82	unintended bases at pos T154 A: 0.00 C:17.56 G: 0.00 T:82.43	unintended bases at pos T154 A: 0.00 C:17.56 G: 0.00 T:82.43	unintended editing at pos G155 A:17.52 C: 0.00 G:82.48 T: 0.00
TRAM1L1_DddA_Nickase_1b_r3	1.18	0.02	0.04	0.03	0.02	0.26	0.11	0.02	52.34	49.01	0.02	45.69	14.07	0.09	0.03	0.03	0.02	0.01	0.06	0.01	0.04	unintended editing at pos G32 A:12.85 C: 0.00 G:87.13 T: 0.02	unintended bases at pos A35 A:87.09 C: 0.01 G: 0.06 T:12.84	unintended bases at pos G41 A: 0.04 C:12.94 G:87.02 T: 0.00	unintended bases at pos G41 A: 0.04 C:12.94 G:87.02 T: 0.00	unintended editing at pos G43 A:13.01 C: 0.00 G:86.97 T: 0.02	unintended bases at pos T77 A: 0.00 C:71.22 G: 0.00 T:28.78	unintended bases at pos T77 A: 0.00 C:71.22 G: 0.00 T:28.78	unintended bases at pos A105 A:85.58 C:14.37 G: 0.02 T: 0.03	unintended bases at pos A105 A:85.58 C:14.37 G: 0.02 T: 0.03	unintended bases at pos A105 A:85.58 C:14.37 G: 0.02 T: 0.03	unintended bases at pos A106 A:85.56 C: 0.00 G: 0.06 T:14.38	unintended bases at pos T111 A: 0.00 C:14.43 G: 0.00 T:85.57	unintended bases at pos T111 A: 0.00 C:14.43 G: 0.00 T:85.57	unintended editing at pos G112 A:14.39 C: 0.00 G:85.60 T: 0.00	unintended editing at pos G115 A:14.43 C: 0.00 G:85.56 T: 0.01	unintended editing at pos C135 A: 0.01 C:85.88 G: 0.00 T:14.11	unintended bases at pos T137 A:14.08 C: 0.06 G: 0.01 T:85.84	unintended bases at pos T137 A:14.08 C: 0.06 G: 0.01 T:85.84	unintended bases at pos T137 A:14.08 C: 0.06 G: 0.01 T:85.84	unintended bases at pos A149 A:85.90 C: 0.01 G: 0.10 T:13.99	unintended editing at pos C150 A: 0.00 C:83.43 G: 0.04 T:16.53	unintended bases at pos T154 A: 0.00 C:14.07 G: 0.00 T:85.93	unintended bases at pos T154 A: 0.00 C:14.07 G: 0.00 T:85.93	unintended editing at pos G155 A:14.01 C: 0.00 G:85.98 T: 0.00
TRAM1L1_DddA_Nickase_1b_r4	1.41	0.04	0.05	0.06	0.05	0.2	0.07	0.07	46.67	43.97	0.01	41	16.21	0.04	0.02	0.05	0.05	0.03	0.02	0.05	0.03	unintended editing at pos G32 A:14.82 C: 0.01 G:85.17 T: 0.01	unintended bases at pos A35 A:85.10 C: 0.00 G: 0.09 T:14.82	unintended bases at pos G41 A: 0.02 C:14.97 G:85.01 T: 0.01	unintended bases at pos G41 A: 0.02 C:14.97 G:85.01 T: 0.01	unintended editing at pos G43 A:15.02 C: 0.00 G:84.98 T: 0.01	unintended bases at pos T77 A: 0.01 C:70.96 G: 0.00 T:29.02	unintended bases at pos T77 A: 0.01 C:70.96 G: 0.00 T:29.02	unintended bases at pos A105 A:83.50 C:16.47 G: 0.03 T: 0.00	unintended bases at pos A105 A:83.50 C:16.47 G: 0.03 T: 0.00	unintended bases at pos A105 A:83.50 C:16.47 G: 0.03 T: 0.00	unintended bases at pos A106 A:83.46 C: 0.01 G: 0.07 T:16.46	unintended bases at pos T111 A: 0.00 C:16.50 G: 0.00 T:83.50	unintended bases at pos T111 A: 0.00 C:16.50 G: 0.00 T:83.50	unintended editing at pos G112 A:16.50 C: 0.01 G:83.48 T: 0.01	unintended editing at pos G115 A:16.49 C: 0.01 G:83.50 T: 0.01	unintended editing at pos C135 A: 0.01 C:83.81 G: 0.00 T:16.19	unintended bases at pos T137 A:16.19 C: 0.06 G: 0.00 T:83.75	unintended bases at pos T137 A:16.19 C: 0.06 G: 0.00 T:83.75	unintended bases at pos T137 A:16.19 C: 0.06 G: 0.00 T:83.75	unintended bases at pos A149 A:83.81 C: 0.01 G: 0.14 T:16.05	unintended editing at pos C150 A: 0.01 C:81.47 G: 0.01 T:18.51	unintended bases at pos T154 A: 0.01 C:16.14 G: 0.00 T:83.85	unintended bases at pos T154 A: 0.01 C:16.14 G: 0.00 T:83.85	unintended editing at pos G155 A:16.09 C: 0.00 G:83.90 T: 0.01
TRAM1L1_TDD14_Nickase_1b_r1	0.85	0.05	0.07	0.06	0.02	0.03	29.95	0.07	0.15	7.35	45.39	1.66	16.14	0.03	0.02	0.1	0.05	0.01	0.03	0.03	0.02	unintended editing at pos G32 A:14.68 C: 0.00 G:85.31 T: 0.01	unintended bases at pos A35 A:85.23 C: 0.01 G: 0.08 T:14.68	unintended bases at pos G41 A: 0.02 C:14.80 G:85.17 T: 0.01	unintended bases at pos G41 A: 0.02 C:14.80 G:85.17 T: 0.01	unintended editing at pos G43 A:14.83 C: 0.00 G:85.15 T: 0.02	unintended bases at pos T77 A: 0.00 C:71.14 G: 0.01 T:28.85	unintended bases at pos T77 A: 0.00 C:71.14 G: 0.01 T:28.85	unintended bases at pos A105 A:83.32 C:16.63 G: 0.04 T: 0.01	unintended bases at pos A105 A:83.32 C:16.63 G: 0.04 T: 0.01	unintended bases at pos A105 A:83.32 C:16.63 G: 0.04 T: 0.01	unintended bases at pos A106 A:83.31 C: 0.01 G: 0.06 T:16.62	unintended bases at pos T111 A: 0.01 C:16.68 G: 0.00 T:83.32	unintended bases at pos T111 A: 0.01 C:16.68 G: 0.00 T:83.32	unintended editing at pos G112 A:16.64 C: 0.00 G:83.35 T: 0.01	unintended editing at pos G115 A:16.66 C: 0.00 G:83.33 T: 0.01	unintended editing at pos C135 A: 0.01 C:83.70 G: 0.00 T:16.30	unintended bases at pos T137 A:16.25 C: 0.05 G: 0.02 T:83.68	unintended bases at pos T137 A:16.25 C: 0.05 G: 0.02 T:83.68	unintended bases at pos T137 A:16.25 C: 0.05 G: 0.02 T:83.68	unintended bases at pos A149 A:83.67 C: 0.01 G: 0.15 T:16.17	unintended editing at pos C150 A: 0.00 C:81.52 G: 0.04 T:18.44	unintended bases at pos T154 A: 0.01 C:16.24 G: 0.00 T:83.75	unintended bases at pos T154 A: 0.01 C:16.24 G: 0.00 T:83.75	unintended editing at pos G155 A:16.21 C: 0.00 G:83.79 T: 0.00
TRAM1L1_TDD14_Nickase_1b_r2	0.9	0.08	0.07	0.03	0.03	0.06	30.75	0.06	0.16	7.3	46.27	1.52	18.09	0.04	0.04	0.08	0.04	0.05	0.04	0.06	0.04	unintended editing at pos G32 A:17.17 C: 0.00 G:82.82 T: 0.01	unintended bases at pos A35 A:82.78 C: 0.02 G: 0.07 T:17.13	unintended bases at pos G41 A: 0.02 C:17.21 G:82.77 T: 0.00	unintended bases at pos G41 A: 0.02 C:17.21 G:82.77 T: 0.00	unintended editing at pos G43 A:17.25 C: 0.00 G:82.72 T: 0.03	unintended bases at pos T77 A: 0.00 C:71.36 G: 0.01 T:28.63	unintended bases at pos T77 A: 0.00 C:71.36 G: 0.01 T:28.63	unintended bases at pos A105 A:81.50 C:18.47 G: 0.04 T: 0.00	unintended bases at pos A105 A:81.50 C:18.47 G: 0.04 T: 0.00	unintended bases at pos A105 A:81.50 C:18.47 G: 0.04 T: 0.00	unintended bases at pos A106 A:81.45 C: 0.01 G: 0.08 T:18.46	unintended bases at pos T111 A: 0.01 C:18.53 G: 0.00 T:81.46	unintended bases at pos T111 A: 0.01 C:18.53 G: 0.00 T:81.46	unintended editing at pos G112 A:18.50 C: 0.00 G:81.49 T: 0.01	unintended editing at pos G115 A:18.57 C: 0.00 G:81.43 T: 0.00	unintended editing at pos C135 A: 0.01 C:81.68 G: 0.01 T:18.31	unintended bases at pos T137 A:18.30 C: 0.08 G: 0.01 T:81.61	unintended bases at pos T137 A:18.30 C: 0.08 G: 0.01 T:81.61	unintended bases at pos T137 A:18.30 C: 0.08 G: 0.01 T:81.61	unintended bases at pos A149 A:81.73 C: 0.01 G: 0.12 T:18.14	unintended editing at pos C150 A: 0.01 C:79.47 G: 0.03 T:20.49	unintended bases at pos T154 A: 0.01 C:18.30 G: 0.00 T:81.70	unintended bases at pos T154 A: 0.01 C:18.30 G: 0.00 T:81.70	unintended editing at pos G155 A:18.17 C: 0.00 G:81.81 T: 0.02
TRAM1L1_TDD14_Nickase_1b_r3	0.71	0.05	0.07	0.05	0.02	0.02	31.02	0.02	0.07	7.59	45.96	1.52	18.14	0.03	0.03	0.1	0.03	0.06	0.03	0.04	0.07	unintended editing at pos G32 A:17.04 C: 0.00 G:82.96 T: 0.01	unintended bases at pos A35 A:82.85 C: 0.01 G: 0.10 T:17.04	unintended bases at pos G41 A: 0.03 C:17.12 G:82.85 T: 0.01	unintended bases at pos G41 A: 0.03 C:17.12 G:82.85 T: 0.01	unintended editing at pos G43 A:17.16 C: 0.00 G:82.83 T: 0.02	unintended bases at pos T77 A: 0.01 C:71.41 G: 0.00 T:28.58	unintended bases at pos T77 A: 0.01 C:71.41 G: 0.00 T:28.58	unintended bases at pos A105 A:81.50 C:18.47 G: 0.03 T: 0.00	unintended bases at pos A105 A:81.50 C:18.47 G: 0.03 T: 0.00	unintended bases at pos A105 A:81.50 C:18.47 G: 0.03 T: 0.00	unintended bases at pos A106 A:81.49 C: 0.01 G: 0.04 T:18.46	unintended bases at pos T111 A: 0.02 C:18.54 G: 0.00 T:81.44	unintended bases at pos T111 A: 0.02 C:18.54 G: 0.00 T:81.44	unintended editing at pos G112 A:18.50 C: 0.00 G:81.49 T: 0.01	unintended editing at pos G115 A:18.48 C: 0.00 G:81.51 T: 0.01	unintended editing at pos C135 A: 0.01 C:81.66 G: 0.01 T:18.32	unintended bases at pos T137 A:18.29 C: 0.07 G: 0.02 T:81.62	unintended bases at pos T137 A:18.29 C: 0.07 G: 0.02 T:81.62	unintended bases at pos T137 A:18.29 C: 0.07 G: 0.02 T:81.62	unintended bases at pos A149 A:81.58 C: 0.01 G: 0.17 T:18.24	unintended editing at pos C150 A: 0.01 C:79.47 G: 0.01 T:20.52	unintended bases at pos T154 A: 0.01 C:18.36 G: 0.01 T:81.62	unintended bases at pos T154 A: 0.01 C:18.36 G: 0.01 T:81.62	unintended editing at pos G155 A:18.26 C: 0.00 G:81.73 T: 0.01
TRAM1L1_TDD14_Nickase_1b_r4	0.92	0.06	0.07	0.04	0.03	0.02	30.68	0.05	0.16	6.87	44.88	1.77	17.47	0.03	0.03	0.07	0.06	0.02	0.04	0.03	0.03	unintended editing at pos G32 A:16.25 C: 0.00 G:83.75 T: 0.00	unintended bases at pos A35 A:83.65 C: 0.00 G: 0.09 T:16.27	unintended bases at pos G41 A: 0.04 C:16.41 G:83.54 T: 0.01	unintended bases at pos G41 A: 0.04 C:16.41 G:83.54 T: 0.01	unintended editing at pos G43 A:16.44 C: 0.00 G:83.54 T: 0.02	unintended bases at pos T77 A: 0.00 C:71.72 G: 0.00 T:28.28	unintended bases at pos T77 A: 0.00 C:71.72 G: 0.00 T:28.28	unintended bases at pos A105 A:82.19 C:17.75 G: 0.06 T: 0.01	unintended bases at pos A105 A:82.19 C:17.75 G: 0.06 T: 0.01	unintended bases at pos A105 A:82.19 C:17.75 G: 0.06 T: 0.01	unintended bases at pos A106 A:82.20 C: 0.01 G: 0.05 T:17.74	unintended bases at pos T111 A: 0.01 C:17.77 G: 0.00 T:82.22	unintended bases at pos T111 A: 0.01 C:17.77 G: 0.00 T:82.22	unintended editing at pos G112 A:17.78 C: 0.01 G:82.22 T: 0.00	unintended editing at pos G115 A:17.81 C: 0.01 G:82.17 T: 0.02	unintended editing at pos C135 A: 0.01 C:82.53 G: 0.00 T:17.47	unintended bases at pos T137 A:17.45 C: 0.10 G: 0.02 T:82.44	unintended bases at pos T137 A:17.45 C: 0.10 G: 0.02 T:82.44	unintended bases at pos T137 A:17.45 C: 0.10 G: 0.02 T:82.44	unintended bases at pos A149 A:82.57 C: 0.03 G: 0.11 T:17.30	unintended editing at pos C150 A: 0.00 C:80.27 G: 0.00 T:19.73	unintended bases at pos T154 A: 0.01 C:17.38 G: 0.00 T:82.62	unintended bases at pos T154 A: 0.01 C:17.38 G: 0.00 T:82.62	unintended editing at pos G155 A:17.35 C: 0.01 G:82.64 T: 0.01
TRAM1L1_DddA_Nickase_2a_r1	0.5	0.07	0.09	0.05	0.01	0.11	0.03	0.01	15.89	17.11	0.02	66.18	14.99	0.05	0.02	0.06	0.01	0.19	0.1	0.03	0.04	unintended editing at pos G32 A:14.24 C: 0.00 G:85.76 T: 0.00	unintended bases at pos A35 A:85.67 C: 0.01 G: 0.10 T:14.22	unintended bases at pos G41 A: 0.05 C:14.27 G:85.66 T: 0.01	unintended bases at pos G41 A: 0.05 C:14.27 G:85.66 T: 0.01	unintended editing at pos G43 A:14.30 C: 0.00 G:85.70 T: 0.00	unintended bases at pos T77 A: 0.00 C:71.22 G: 0.00 T:28.77	unintended bases at pos T77 A: 0.00 C:71.22 G: 0.00 T:28.77	unintended bases at pos A105 A:84.72 C:15.21 G: 0.06 T: 0.01	unintended bases at pos A105 A:84.72 C:15.21 G: 0.06 T: 0.01	unintended bases at pos A105 A:84.72 C:15.21 G: 0.06 T: 0.01	unintended bases at pos A106 A:84.74 C: 0.01 G: 0.05 T:15.20	unintended bases at pos T111 A: 0.00 C:15.25 G: 0.00 T:84.74	unintended bases at pos T111 A: 0.00 C:15.25 G: 0.00 T:84.74	unintended editing at pos G112 A:15.20 C: 0.00 G:84.79 T: 0.01	unintended editing at pos G115 A:15.26 C: 0.00 G:84.73 T: 0.01	unintended editing at pos C135 A: 0.00 C:84.87 G: 0.00 T:15.13	unintended bases at pos T137 A:15.10 C: 0.08 G: 0.02 T:84.80	unintended bases at pos T137 A:15.10 C: 0.08 G: 0.02 T:84.80	unintended bases at pos T137 A:15.10 C: 0.08 G: 0.02 T:84.80	unintended bases at pos A149 A:84.85 C: 0.01 G: 0.11 T:15.03	unintended editing at pos C150 A: 0.01 C:82.42 G: 0.00 T:17.57	unintended bases at pos T154 A: 0.01 C:15.13 G: 0.00 T:84.85	unintended bases at pos T154 A: 0.01 C:15.13 G: 0.00 T:84.85	unintended editing at pos G155 A:15.03 C: 0.01 G:84.95 T: 0.00
TRAM1L1_DddA_Nickase_2a_r2	0.68	0.06	0.06	0.03	0.03	0.09	0.03	0.02	12.18	13.42	0.03	72.32	16.71	0.03	0.03	0.04	0.08	0.24	0.19	0.02	0.05	unintended editing at pos G32 A:15.48 C: 0.00 G:84.51 T: 0.00	unintended bases at pos A35 A:84.41 C: 0.01 G: 0.10 T:15.48	unintended bases at pos G41 A: 0.01 C:15.53 G:84.40 T: 0.06	unintended bases at pos G41 A: 0.01 C:15.53 G:84.40 T: 0.06	unintended editing at pos G43 A:15.64 C: 0.00 G:84.36 T: 0.00	unintended bases at pos T77 A: 0.00 C:71.28 G: 0.00 T:28.71	unintended bases at pos T77 A: 0.00 C:71.28 G: 0.00 T:28.71	unintended bases at pos A105 A:82.80 C:17.14 G: 0.05 T: 0.01	unintended bases at pos A105 A:82.80 C:17.14 G: 0.05 T: 0.01	unintended bases at pos A105 A:82.80 C:17.14 G: 0.05 T: 0.01	unintended bases at pos A106 A:82.79 C: 0.01 G: 0.04 T:17.16	unintended bases at pos T111 A: 0.01 C:17.16 G: 0.00 T:82.83	unintended bases at pos T111 A: 0.01 C:17.16 G: 0.00 T:82.83	unintended editing at pos G112 A:17.17 C: 0.00 G:82.82 T: 0.01	unintended editing at pos G115 A:17.20 C: 0.00 G:82.79 T: 0.01	unintended editing at pos C135 A: 0.00 C:83.09 G: 0.00 T:16.91	unintended bases at pos T137 A:16.89 C: 0.06 G: 0.00 T:83.05	unintended bases at pos T137 A:16.89 C: 0.06 G: 0.00 T:83.05	unintended bases at pos T137 A:16.89 C: 0.06 G: 0.00 T:83.05	unintended bases at pos A149 A:83.08 C: 0.00 G: 0.15 T:16.77	unintended editing at pos C150 A: 0.00 C:80.91 G: 0.01 T:19.08	unintended bases at pos T154 A: 0.01 C:16.86 G: 0.00 T:83.13	unintended bases at pos T154 A: 0.01 C:16.86 G: 0.00 T:83.13	unintended editing at pos G155 A:16.80 C: 0.00 G:83.19 T: 0.00
TRAM1L1_DddA_Nickase_2a_r3	0.81	0.06	0.05	0.02	0.02	0.08	0.03	0.03	12.34	13.16	0.02	68.15	16.76	0.03	0.02	0.05	0.04	0.14	0.1	0.05	0.02	unintended editing at pos G32 A:15.36 C: 0.00 G:84.63 T: 0.01	unintended bases at pos A35 A:84.52 C: 0.00 G: 0.10 T:15.38	unintended bases at pos G41 A: 0.04 C:15.50 G:84.44 T: 0.01	unintended bases at pos G41 A: 0.04 C:15.50 G:84.44 T: 0.01	unintended editing at pos G43 A:15.53 C: 0.00 G:84.46 T: 0.01	unintended bases at pos T77 A: 0.00 C:70.35 G: 0.00 T:29.65	unintended bases at pos T77 A: 0.00 C:70.35 G: 0.00 T:29.65	unintended bases at pos A105 A:82.79 C:17.13 G: 0.08 T: 0.00	unintended bases at pos A105 A:82.79 C:17.13 G: 0.08 T: 0.00	unintended bases at pos A105 A:82.79 C:17.13 G: 0.08 T: 0.00	unintended bases at pos A106 A:82.85 C: 0.01 G: 0.01 T:17.13	unintended bases at pos T111 A: 0.00 C:17.19 G: 0.00 T:82.81	unintended bases at pos T111 A: 0.00 C:17.19 G: 0.00 T:82.81	unintended editing at pos G112 A:17.15 C: 0.00 G:82.85 T: 0.00	unintended editing at pos G115 A:17.14 C: 0.00 G:82.85 T: 0.01	unintended editing at pos C135 A: 0.00 C:82.94 G: 0.00 T:17.05	unintended bases at pos T137 A:17.01 C: 0.05 G: 0.01 T:82.92	unintended bases at pos T137 A:17.01 C: 0.05 G: 0.01 T:82.92	unintended bases at pos T137 A:17.01 C: 0.05 G: 0.01 T:82.92	unintended bases at pos A149 A:82.94 C: 0.01 G: 0.13 T:16.92	unintended editing at pos C150 A: 0.00 C:80.71 G: 0.01 T:19.27	unintended bases at pos T154 A: 0.00 C:17.04 G: 0.00 T:82.96	unintended bases at pos T154 A: 0.00 C:17.04 G: 0.00 T:82.96	unintended editing at pos G155 A:16.95 C: 0.00 G:83.05 T: 0.00
TRAM1L1_DddA_Nickase_2a_r4	0.72	0.1	0.06	0.05	0.02	0.07	0.01	0.03	12.62	13.67	0.02	68.61	17.21	0.03	0.01	0.07	0.03	0.15	0.11	0.05	0.03	unintended editing at pos G32 A:16.19 C: 0.00 G:83.80 T: 0.00	unintended bases at pos A35 A:83.71 C: 0.01 G: 0.05 T:16.22	unintended bases at pos G41 A: 0.02 C:16.30 G:83.65 T: 0.02	unintended bases at pos G41 A: 0.02 C:16.30 G:83.65 T: 0.02	unintended editing at pos G43 A:16.33 C: 0.00 G:83.66 T: 0.01	unintended bases at pos T77 A: 0.00 C:71.33 G: 0.00 T:28.66	unintended bases at pos T77 A: 0.00 C:71.33 G: 0.00 T:28.66	unintended bases at pos A105 A:82.45 C:17.49 G: 0.05 T: 0.01	unintended bases at pos A105 A:82.45 C:17.49 G: 0.05 T: 0.01	unintended bases at pos A105 A:82.45 C:17.49 G: 0.05 T: 0.01	unintended bases at pos A106 A:82.46 C: 0.01 G: 0.03 T:17.50	unintended bases at pos T111 A: 0.00 C:17.54 G: 0.00 T:82.46	unintended bases at pos T111 A: 0.00 C:17.54 G: 0.00 T:82.46	unintended editing at pos G112 A:17.53 C: 0.00 G:82.46 T: 0.01	unintended editing at pos G115 A:17.55 C: 0.00 G:82.44 T: 0.01	unintended editing at pos C135 A: 0.00 C:82.66 G: 0.00 T:17.33	unintended bases at pos T137 A:17.30 C: 0.10 G: 0.00 T:82.60	unintended bases at pos T137 A:17.30 C: 0.10 G: 0.00 T:82.60	unintended bases at pos T137 A:17.30 C: 0.10 G: 0.00 T:82.60	unintended bases at pos A149 A:82.66 C: 0.04 G: 0.14 T:17.16	unintended editing at pos C150 A: 0.01 C:80.61 G: 0.02 T:19.36	unintended bases at pos T154 A: 0.01 C:17.28 G: 0.00 T:82.71	unintended bases at pos T154 A: 0.01 C:17.28 G: 0.00 T:82.71	unintended editing at pos G155 A:17.17 C: 0.00 G:82.81 T: 0.02
TRAM1L1_TDD14_Nickase_2a_r1	0.32	0.06	0.05	0.02	0.04	0.01	4.44	0.05	0	1.27	11.63	3.32	16.46	0.02	0.03	0.05	0.02	0.08	0.05	0.02	0.07	unintended editing at pos G32 A:14.98 C: 0.00 G:85.02 T: 0.00	unintended bases at pos A35 A:84.94 C: 0.00 G: 0.08 T:14.98	unintended bases at pos G41 A: 0.01 C:15.12 G:84.86 T: 0.01	unintended bases at pos G41 A: 0.01 C:15.12 G:84.86 T: 0.01	unintended editing at pos G43 A:15.23 C: 0.00 G:84.77 T: 0.00	unintended bases at pos T77 A: 0.00 C:69.84 G: 0.00 T:30.16	unintended bases at pos T77 A: 0.00 C:69.84 G: 0.00 T:30.16	unintended bases at pos A105 A:83.07 C:16.86 G: 0.06 T: 0.00	unintended bases at pos A105 A:83.07 C:16.86 G: 0.06 T: 0.00	unintended bases at pos A105 A:83.07 C:16.86 G: 0.06 T: 0.00	unintended bases at pos A106 A:83.10 C: 0.00 G: 0.04 T:16.86	unintended bases at pos T111 A: 0.00 C:16.90 G: 0.00 T:83.09	unintended bases at pos T111 A: 0.00 C:16.90 G: 0.00 T:83.09	unintended editing at pos G112 A:16.87 C: 0.00 G:83.12 T: 0.00	unintended editing at pos G115 A:16.88 C: 0.00 G:83.11 T: 0.01	unintended editing at pos C135 A: 0.01 C:83.25 G: 0.00 T:16.75	unintended bases at pos T137 A:16.72 C: 0.04 G: 0.02 T:83.23	unintended bases at pos T137 A:16.72 C: 0.04 G: 0.02 T:83.23	unintended bases at pos T137 A:16.72 C: 0.04 G: 0.02 T:83.23	unintended bases at pos A149 A:83.33 C: 0.01 G: 0.12 T:16.53	unintended editing at pos C150 A: 0.00 C:80.87 G: 0.03 T:19.10	unintended bases at pos T154 A: 0.00 C:16.64 G: 0.00 T:83.36	unintended bases at pos T154 A: 0.00 C:16.64 G: 0.00 T:83.36	unintended editing at pos G155 A:16.54 C: 0.00 G:83.44 T: 0.01
TRAM1L1_TDD14_Nickase_2a_r2	0.31	0.05	0.04	0.02	0.03	0.03	4.01	0.01	0.03	0.78	11.11	3.85	15.34	0.05	0.02	0.05	0.05	0.06	0.07	0.04	0.02	unintended editing at pos G32 A:14.15 C: 0.00 G:85.83 T: 0.01	unintended bases at pos A35 A:85.79 C: 0.00 G: 0.07 T:14.13	unintended bases at pos G41 A: 0.02 C:14.24 G:85.73 T: 0.01	unintended bases at pos G41 A: 0.02 C:14.24 G:85.73 T: 0.01	unintended editing at pos G43 A:14.29 C: 0.00 G:85.71 T: 0.00	unintended bases at pos T77 A: 0.00 C:70.48 G: 0.00 T:29.52	unintended bases at pos T77 A: 0.00 C:70.48 G: 0.00 T:29.52	unintended bases at pos A105 A:84.37 C:15.57 G: 0.05 T: 0.01	unintended bases at pos A105 A:84.37 C:15.57 G: 0.05 T: 0.01	unintended bases at pos A105 A:84.37 C:15.57 G: 0.05 T: 0.01	unintended bases at pos A106 A:84.38 C: 0.00 G: 0.04 T:15.57	unintended bases at pos T111 A: 0.01 C:15.61 G: 0.00 T:84.38	unintended bases at pos T111 A: 0.01 C:15.61 G: 0.00 T:84.38	unintended editing at pos G112 A:15.62 C: 0.00 G:84.38 T: 0.00	unintended editing at pos G115 A:15.61 C: 0.00 G:84.38 T: 0.00	unintended editing at pos C135 A: 0.00 C:84.66 G: 0.00 T:15.33	unintended bases at pos T137 A:15.32 C: 0.07 G: 0.01 T:84.60	unintended bases at pos T137 A:15.32 C: 0.07 G: 0.01 T:84.60	unintended bases at pos T137 A:15.32 C: 0.07 G: 0.01 T:84.60	unintended bases at pos A149 A:84.62 C: 0.02 G: 0.15 T:15.20	unintended editing at pos C150 A: 0.00 C:82.11 G: 0.04 T:17.85	unintended bases at pos T154 A: 0.00 C:15.33 G: 0.00 T:84.66	unintended bases at pos T154 A: 0.00 C:15.33 G: 0.00 T:84.66	unintended editing at pos G155 A:15.24 C: 0.01 G:84.75 T: 0.00
TRAM1L1_TDD14_Nickase_2a_r3	0.24	0.08	0.1	0.05	0	0.01	4.36	0.02	0.04	1.03	11.27	3.96	16.87	0.02	0.04	0.02	0.04	0.16	0.12	0.04	0.02	unintended editing at pos G32 A:15.79 C: 0.01 G:84.20 T: 0.00	unintended bases at pos A35 A:84.11 C: 0.01 G: 0.09 T:15.78	unintended bases at pos G41 A: 0.05 C:15.89 G:84.06 T: 0.00	unintended bases at pos G41 A: 0.05 C:15.89 G:84.06 T: 0.00	unintended editing at pos G43 A:15.89 C: 0.00 G:84.09 T: 0.01	unintended bases at pos T77 A: 0.01 C:71.02 G: 0.01 T:28.97	unintended bases at pos T77 A: 0.01 C:71.02 G: 0.01 T:28.97	unintended bases at pos A105 A:82.75 C:17.17 G: 0.06 T: 0.02	unintended bases at pos A105 A:82.75 C:17.17 G: 0.06 T: 0.02	unintended bases at pos A105 A:82.75 C:17.17 G: 0.06 T: 0.02	unintended bases at pos A106 A:82.79 C: 0.00 G: 0.02 T:17.19	unintended bases at pos T111 A: 0.01 C:17.24 G: 0.01 T:82.75	unintended bases at pos T111 A: 0.01 C:17.24 G: 0.01 T:82.75	unintended editing at pos G112 A:17.21 C: 0.00 G:82.77 T: 0.01	unintended editing at pos G115 A:17.23 C: 0.01 G:82.75 T: 0.02	unintended editing at pos C135 A: 0.01 C:82.86 G: 0.01 T:17.13	unintended bases at pos T137 A:17.10 C: 0.11 G: 0.02 T:82.76	unintended bases at pos T137 A:17.10 C: 0.11 G: 0.02 T:82.76	unintended bases at pos T137 A:17.10 C: 0.11 G: 0.02 T:82.76	unintended bases at pos A149 A:82.93 C: 0.04 G: 0.13 T:16.90	unintended editing at pos C150 A: 0.01 C:80.61 G: 0.03 T:19.36	unintended bases at pos T154 A: 0.00 C:17.01 G: 0.00 T:82.99	unintended bases at pos T154 A: 0.00 C:17.01 G: 0.00 T:82.99	unintended editing at pos G155 A:16.92 C: 0.01 G:83.04 T: 0.02
TRAM1L1_TDD14_Nickase_2a_r4	0.56	0.06	0.05	0.03	0.04	0	5.64	0.01	0.08	1.15	12.29	5.47	18.91	0.05	0.01	0.1	0.04	0.19	0.08	0.04	0.04	unintended editing at pos G32 A:17.04 C: 0.00 G:82.95 T: 0.01	unintended bases at pos A35 A:82.84 C: 0.00 G: 0.10 T:17.06	unintended bases at pos G41 A: 0.03 C:17.23 G:82.71 T: 0.03	unintended bases at pos G41 A: 0.03 C:17.23 G:82.71 T: 0.03	unintended editing at pos G43 A:17.30 C: 0.00 G:82.69 T: 0.00	unintended bases at pos T77 A: 0.00 C:72.49 G: 0.00 T:27.50	unintended bases at pos T77 A: 0.00 C:72.49 G: 0.00 T:27.50	unintended bases at pos A105 A:80.61 C:19.28 G: 0.09 T: 0.02	unintended bases at pos A105 A:80.61 C:19.28 G: 0.09 T: 0.02	unintended bases at pos A105 A:80.61 C:19.28 G: 0.09 T: 0.02	unintended bases at pos A106 A:80.67 C: 0.00 G: 0.03 T:19.30	unintended bases at pos T111 A: 0.01 C:19.33 G: 0.00 T:80.66	unintended bases at pos T111 A: 0.01 C:19.33 G: 0.00 T:80.66	unintended editing at pos G112 A:19.30 C: 0.00 G:80.69 T: 0.00	unintended editing at pos G115 A:19.31 C: 0.00 G:80.69 T: 0.01	unintended editing at pos C135 A: 0.00 C:80.77 G: 0.00 T:19.22	unintended bases at pos T137 A:19.17 C: 0.08 G: 0.01 T:80.73	unintended bases at pos T137 A:19.17 C: 0.08 G: 0.01 T:80.73	unintended bases at pos T137 A:19.17 C: 0.08 G: 0.01 T:80.73	unintended bases at pos A149 A:80.82 C: 0.02 G: 0.14 T:19.02	unintended editing at pos C150 A: 0.01 C:78.82 G: 0.04 T:21.13	unintended bases at pos T154 A: 0.00 C:19.16 G: 0.00 T:80.84	unintended bases at pos T154 A: 0.00 C:19.16 G: 0.00 T:80.84	unintended editing at pos G155 A:19.04 C: 0.00 G:80.94 T: 0.01
TRAM1L1_DddA_Nickase_2b_r1	0.85	0.06	0.05	0.02	0.04	0.15	0.03	0.06	42.45	39.81	0.07	44.26	14.23	0.05	0.01	0.08	0.04	0.05	0.04	0.04	0.03	unintended editing at pos G32 A:13.34 C: 0.00 G:86.65 T: 0.01	unintended bases at pos A35 A:86.55 C: 0.00 G: 0.10 T:13.36	unintended bases at pos G41 A: 0.04 C:13.42 G:86.54 T: 0.00	unintended bases at pos G41 A: 0.04 C:13.42 G:86.54 T: 0.00	unintended editing at pos G43 A:13.47 C: 0.00 G:86.53 T: 0.00	unintended bases at pos T77 A: 0.00 C:70.36 G: 0.00 T:29.63	unintended bases at pos T77 A: 0.00 C:70.36 G: 0.00 T:29.63	unintended bases at pos A105 A:85.39 C:14.52 G: 0.07 T: 0.02	unintended bases at pos A105 A:85.39 C:14.52 G: 0.07 T: 0.02	unintended bases at pos A105 A:85.39 C:14.52 G: 0.07 T: 0.02	unintended bases at pos A106 A:85.43 C: 0.00 G: 0.04 T:14.53	unintended bases at pos T111 A: 0.01 C:14.58 G: 0.00 T:85.41	unintended bases at pos T111 A: 0.01 C:14.58 G: 0.00 T:85.41	unintended editing at pos G112 A:14.54 C: 0.00 G:85.44 T: 0.01	unintended editing at pos G115 A:14.55 C: 0.00 G:85.42 T: 0.02	unintended editing at pos C135 A: 0.01 C:85.58 G: 0.00 T:14.40	unintended bases at pos T137 A:14.35 C: 0.06 G: 0.03 T:85.56	unintended bases at pos T137 A:14.35 C: 0.06 G: 0.03 T:85.56	unintended bases at pos T137 A:14.35 C: 0.06 G: 0.03 T:85.56	unintended bases at pos A149 A:85.62 C: 0.04 G: 0.14 T:14.21	unintended editing at pos C150 A: 0.01 C:83.11 G: 0.02 T:16.85	unintended bases at pos T154 A: 0.00 C:14.39 G: 0.00 T:85.61	unintended bases at pos T154 A: 0.00 C:14.39 G: 0.00 T:85.61	unintended editing at pos G155 A:14.23 C: 0.00 G:85.75 T: 0.01
TRAM1L1_DddA_Nickase_2b_r2	0.97	0.03	0.04	0.06	0.03	0.23	0.06	0.06	43.91	42.09	0.02	40.69	15.64	0.05	0.04	0.06	0.04	0.1	0.03	0.03	0.03	unintended editing at pos G32 A:14.59 C: 0.01 G:85.39 T: 0.01	unintended bases at pos A35 A:85.30 C: 0.00 G: 0.10 T:14.59	unintended bases at pos G41 A: 0.01 C:14.69 G:85.30 T: 0.00	unintended bases at pos G41 A: 0.01 C:14.69 G:85.30 T: 0.00	unintended editing at pos G43 A:14.77 C: 0.00 G:85.22 T: 0.01	unintended bases at pos T77 A: 0.00 C:72.22 G: 0.00 T:27.78	unintended bases at pos T77 A: 0.00 C:72.22 G: 0.00 T:27.78	unintended bases at pos A105 A:83.96 C:15.99 G: 0.04 T: 0.01	unintended bases at pos A105 A:83.96 C:15.99 G: 0.04 T: 0.01	unintended bases at pos A105 A:83.96 C:15.99 G: 0.04 T: 0.01	unintended bases at pos A106 A:83.95 C: 0.01 G: 0.05 T:15.99	unintended bases at pos T111 A: 0.00 C:16.07 G: 0.00 T:83.93	unintended bases at pos T111 A: 0.00 C:16.07 G: 0.00 T:83.93	unintended editing at pos G112 A:16.04 C: 0.00 G:83.95 T: 0.02	unintended editing at pos G115 A:16.04 C: 0.00 G:83.96 T: 0.00	unintended editing at pos C135 A: 0.01 C:84.05 G: 0.00 T:15.94	unintended bases at pos T137 A:15.91 C: 0.09 G: 0.02 T:83.98	unintended bases at pos T137 A:15.91 C: 0.09 G: 0.02 T:83.98	unintended bases at pos T137 A:15.91 C: 0.09 G: 0.02 T:83.98	unintended bases at pos A149 A:84.04 C: 0.01 G: 0.13 T:15.82	unintended editing at pos C150 A: 0.00 C:81.54 G: 0.02 T:18.44	unintended bases at pos T154 A: 0.00 C:15.89 G: 0.00 T:84.11	unintended bases at pos T154 A: 0.00 C:15.89 G: 0.00 T:84.11	unintended editing at pos G155 A:15.82 C: 0.00 G:84.18 T: 0.00
TRAM1L1_DddA_Nickase_2b_r3	0.9	0.05	0.06	0.04	0.05	0.22	0.07	0.1	46.3	43.8	0.02	42.82	14.39	0.02	0.02	0.05	0.04	0.06	0.05	0.05	0.04	unintended editing at pos G32 A:13.34 C: 0.00 G:86.66 T: 0.00	unintended bases at pos A35 A:86.57 C: 0.00 G: 0.08 T:13.35	unintended bases at pos G41 A: 0.05 C:13.47 G:86.48 T: 0.00	unintended bases at pos G41 A: 0.05 C:13.47 G:86.48 T: 0.00	unintended editing at pos G43 A:13.55 C: 0.00 G:86.44 T: 0.01	unintended bases at pos T77 A: 0.00 C:71.28 G: 0.00 T:28.72	unintended bases at pos T77 A: 0.00 C:71.28 G: 0.00 T:28.72	unintended bases at pos A105 A:85.16 C:14.79 G: 0.04 T: 0.02	unintended bases at pos A105 A:85.16 C:14.79 G: 0.04 T: 0.02	unintended bases at pos A105 A:85.16 C:14.79 G: 0.04 T: 0.02	unintended bases at pos A106 A:85.17 C: 0.00 G: 0.03 T:14.80	unintended bases at pos T111 A: 0.01 C:14.83 G: 0.00 T:85.16	unintended bases at pos T111 A: 0.01 C:14.83 G: 0.00 T:85.16	unintended editing at pos G112 A:14.82 C: 0.00 G:85.18 T: 0.00	unintended editing at pos G115 A:14.82 C: 0.00 G:85.17 T: 0.01	unintended editing at pos C135 A: 0.01 C:85.49 G: 0.00 T:14.49	unintended bases at pos T137 A:14.45 C: 0.08 G: 0.02 T:85.45	unintended bases at pos T137 A:14.45 C: 0.08 G: 0.02 T:85.45	unintended bases at pos T137 A:14.45 C: 0.08 G: 0.02 T:85.45	unintended bases at pos A149 A:85.50 C: 0.04 G: 0.15 T:14.31	unintended editing at pos C150 A: 0.01 C:83.06 G: 0.00 T:16.92	unintended bases at pos T154 A: 0.00 C:14.39 G: 0.00 T:85.60	unintended bases at pos T154 A: 0.00 C:14.39 G: 0.00 T:85.60	unintended editing at pos G155 A:14.38 C: 0.00 G:85.62 T: 0.00
TRAM1L1_DddA_Nickase_2b_r4	1.16	0.08	0.05	0.03	0.03	0.21	0.06	0.04	48.21	44.96	0.02	44.46	16.37	0.07	0.02	0.06	0.04	0.07	0.06	0.03	0.06	unintended editing at pos G32 A:15.16 C: 0.01 G:84.83 T: 0.00	unintended bases at pos A35 A:84.77 C: 0.00 G: 0.07 T:15.16	unintended bases at pos G41 A: 0.02 C:15.28 G:84.70 T: 0.01	unintended bases at pos G41 A: 0.02 C:15.28 G:84.70 T: 0.01	unintended editing at pos G43 A:15.33 C: 0.00 G:84.66 T: 0.01	unintended bases at pos T77 A: 0.00 C:71.34 G: 0.00 T:28.66	unintended bases at pos T77 A: 0.00 C:71.34 G: 0.00 T:28.66	unintended bases at pos A105 A:83.21 C:16.72 G: 0.06 T: 0.01	unintended bases at pos A105 A:83.21 C:16.72 G: 0.06 T: 0.01	unintended bases at pos A105 A:83.21 C:16.72 G: 0.06 T: 0.01	unintended bases at pos A106 A:83.23 C: 0.01 G: 0.04 T:16.73	unintended bases at pos T111 A: 0.02 C:16.79 G: 0.00 T:83.19	unintended bases at pos T111 A: 0.02 C:16.79 G: 0.00 T:83.19	unintended editing at pos G112 A:16.77 C: 0.01 G:83.20 T: 0.02	unintended editing at pos G115 A:16.76 C: 0.00 G:83.22 T: 0.02	unintended editing at pos C135 A: 0.00 C:83.35 G: 0.00 T:16.65	unintended bases at pos T137 A:16.61 C: 0.02 G: 0.01 T:83.36	unintended bases at pos T137 A:16.61 C: 0.02 G: 0.01 T:83.36	unintended bases at pos T137 A:16.61 C: 0.02 G: 0.01 T:83.36	unintended bases at pos A149 A:83.38 C: 0.03 G: 0.16 T:16.43	unintended editing at pos C150 A: 0.01 C:81.21 G: 0.02 T:18.77	unintended bases at pos T154 A: 0.00 C:16.57 G: 0.00 T:83.43	unintended bases at pos T154 A: 0.00 C:16.57 G: 0.00 T:83.43	unintended editing at pos G155 A:16.44 C: 0.00 G:83.56 T: 0.00
TRAM1L1_TDD14_Nickase_2b_r1	0.98	0.05	0.1	0.03	0.04	0.02	26.33	0.07	0.12	6.03	40.71	1.79	15.09	0.06	0.01	0.04	0.01	0.04	0.04	0.03	0.02	unintended editing at pos G32 A:14.06 C: 0.00 G:85.93 T: 0.00	unintended bases at pos A35 A:85.87 C: 0.00 G: 0.07 T:14.06	unintended bases at pos G41 A: 0.03 C:14.15 G:85.81 T: 0.01	unintended bases at pos G41 A: 0.03 C:14.15 G:85.81 T: 0.01	unintended editing at pos G43 A:14.22 C: 0.00 G:85.76 T: 0.02	unintended bases at pos T77 A: 0.01 C:70.83 G: 0.00 T:29.16	unintended bases at pos T77 A: 0.01 C:70.83 G: 0.00 T:29.16	unintended bases at pos A105 A:84.64 C:15.29 G: 0.06 T: 0.01	unintended bases at pos A105 A:84.64 C:15.29 G: 0.06 T: 0.01	unintended bases at pos A105 A:84.64 C:15.29 G: 0.06 T: 0.01	unintended bases at pos A106 A:84.65 C: 0.01 G: 0.05 T:15.29	unintended bases at pos T111 A: 0.00 C:15.34 G: 0.00 T:84.66	unintended bases at pos T111 A: 0.00 C:15.34 G: 0.00 T:84.66	unintended editing at pos G112 A:15.33 C: 0.00 G:84.66 T: 0.01	unintended editing at pos G115 A:15.31 C: 0.00 G:84.68 T: 0.00	unintended editing at pos C135 A: 0.02 C:84.89 G: 0.00 T:15.09	unintended bases at pos T137 A:15.07 C: 0.08 G: 0.01 T:84.84	unintended bases at pos T137 A:15.07 C: 0.08 G: 0.01 T:84.84	unintended bases at pos T137 A:15.07 C: 0.08 G: 0.01 T:84.84	unintended bases at pos A149 A:84.92 C: 0.03 G: 0.16 T:14.88	unintended editing at pos C150 A: 0.01 C:82.31 G: 0.01 T:17.66	unintended bases at pos T154 A: 0.01 C:14.98 G: 0.00 T:85.01	unintended bases at pos T154 A: 0.01 C:14.98 G: 0.00 T:85.01	unintended editing at pos G155 A:14.95 C: 0.00 G:85.04 T: 0.00
TRAM1L1_TDD14_Nickase_2b_r2	1	0.07	0.03	0.04	0.03	0.02	28.35	0.07	0.11	6.72	42.41	2.03	14.24	0.04	0.04	0.05	0.06	0.05	0.04	0.01	0.03	unintended editing at pos G32 A:13.09 C: 0.00 G:86.91 T: 0.00	unintended bases at pos A35 A:86.81 C: 0.01 G: 0.10 T:13.08	unintended bases at pos G41 A: 0.04 C:13.19 G:86.76 T: 0.01	unintended bases at pos G41 A: 0.04 C:13.19 G:86.76 T: 0.01	unintended editing at pos G43 A:13.25 C: 0.00 G:86.73 T: 0.01	unintended bases at pos T77 A: 0.00 C:69.89 G: 0.00 T:30.10	unintended bases at pos T77 A: 0.00 C:69.89 G: 0.00 T:30.10	unintended bases at pos A105 A:85.36 C:14.59 G: 0.04 T: 0.01	unintended bases at pos A105 A:85.36 C:14.59 G: 0.04 T: 0.01	unintended bases at pos A105 A:85.36 C:14.59 G: 0.04 T: 0.01	unintended bases at pos A106 A:85.35 C: 0.02 G: 0.05 T:14.58	unintended bases at pos T111 A: 0.00 C:14.65 G: 0.00 T:85.35	unintended bases at pos T111 A: 0.00 C:14.65 G: 0.00 T:85.35	unintended editing at pos G112 A:14.63 C: 0.00 G:85.35 T: 0.01	unintended editing at pos G115 A:14.64 C: 0.00 G:85.35 T: 0.01	unintended editing at pos C135 A: 0.00 C:85.51 G: 0.00 T:14.48	unintended bases at pos T137 A:14.43 C: 0.08 G: 0.01 T:85.47	unintended bases at pos T137 A:14.43 C: 0.08 G: 0.01 T:85.47	unintended bases at pos T137 A:14.43 C: 0.08 G: 0.01 T:85.47	unintended bases at pos A149 A:85.45 C: 0.01 G: 0.17 T:14.37	unintended editing at pos C150 A: 0.00 C:83.03 G: 0.02 T:16.95	unintended bases at pos T154 A: 0.01 C:14.46 G: 0.00 T:85.53	unintended bases at pos T154 A: 0.01 C:14.46 G: 0.00 T:85.53	unintended editing at pos G155 A:14.37 C: 0.00 G:85.61 T: 0.01
TRAM1L1_TDD14_Nickase_2b_r3	1.2	0.05	0.1	0.04	0.03	0.01	27.24	0.06	0.15	6.71	41.8	1.92	15.18	0.06	0.05	0.08	0.07	0.05	0.05	0.03	0.04	unintended editing at pos G32 A:14.15 C: 0.00 G:85.85 T: 0.00	unintended bases at pos A35 A:85.78 C: 0.01 G: 0.06 T:14.14	unintended bases at pos G41 A: 0.03 C:14.24 G:85.72 T: 0.02	unintended bases at pos G41 A: 0.03 C:14.24 G:85.72 T: 0.02	unintended editing at pos G43 A:14.30 C: 0.01 G:85.69 T: 0.00	unintended bases at pos T77 A: 0.01 C:69.23 G: 0.01 T:30.75	unintended bases at pos T77 A: 0.01 C:69.23 G: 0.01 T:30.75	unintended bases at pos A105 A:84.53 C:15.41 G: 0.05 T: 0.01	unintended bases at pos A105 A:84.53 C:15.41 G: 0.05 T: 0.01	unintended bases at pos A105 A:84.53 C:15.41 G: 0.05 T: 0.01	unintended bases at pos A106 A:84.52 C: 0.00 G: 0.04 T:15.44	unintended bases at pos T111 A: 0.01 C:15.46 G: 0.00 T:84.53	unintended bases at pos T111 A: 0.01 C:15.46 G: 0.00 T:84.53	unintended editing at pos G112 A:15.46 C: 0.00 G:84.53 T: 0.02	unintended editing at pos G115 A:15.47 C: 0.01 G:84.49 T: 0.03	unintended editing at pos C135 A: 0.01 C:84.59 G: 0.00 T:15.40	unintended bases at pos T137 A:15.40 C: 0.06 G: 0.01 T:84.53	unintended bases at pos T137 A:15.40 C: 0.06 G: 0.01 T:84.53	unintended bases at pos T137 A:15.40 C: 0.06 G: 0.01 T:84.53	unintended bases at pos A149 A:84.58 C: 0.03 G: 0.15 T:15.24	unintended editing at pos C150 A: 0.01 C:82.20 G: 0.02 T:17.77	unintended bases at pos T154 A: 0.00 C:15.38 G: 0.01 T:84.61	unintended bases at pos T154 A: 0.00 C:15.38 G: 0.01 T:84.61	unintended editing at pos G155 A:15.28 C: 0.00 G:84.71 T: 0.01
TRAM1L1_TDD14_Nickase_2b_r4	0.99	0.04	0.09	0.05	0.04	0.04	28.33	0.04	0.1	7.03	42.55	1.65	18.35	0.04	0.02	0.08	0.05	0.04	0.04	0.02	0.03	unintended editing at pos G32 A:17.01 C: 0.00 G:82.99 T: 0.01	unintended bases at pos A35 A:82.87 C: 0.00 G: 0.10 T:17.03	unintended bases at pos G41 A: 0.01 C:17.14 G:82.85 T: 0.01	unintended bases at pos G41 A: 0.01 C:17.14 G:82.85 T: 0.01	unintended editing at pos G43 A:17.16 C: 0.00 G:82.84 T: 0.00	unintended bases at pos T77 A: 0.03 C:70.64 G: 0.01 T:29.32	unintended bases at pos T77 A: 0.03 C:70.64 G: 0.01 T:29.32	unintended bases at pos A105 A:81.26 C:18.71 G: 0.03 T: 0.00	unintended bases at pos A105 A:81.26 C:18.71 G: 0.03 T: 0.00	unintended bases at pos A105 A:81.26 C:18.71 G: 0.03 T: 0.00	unintended bases at pos A106 A:81.28 C: 0.00 G: 0.01 T:18.71	unintended bases at pos T111 A: 0.02 C:18.75 G: 0.01 T:81.22	unintended bases at pos T111 A: 0.02 C:18.75 G: 0.01 T:81.22	unintended editing at pos G112 A:18.73 C: 0.00 G:81.27 T: 0.00	unintended editing at pos G115 A:18.75 C: 0.00 G:81.24 T: 0.01	unintended editing at pos C135 A: 0.01 C:81.49 G: 0.00 T:18.50	unintended bases at pos T137 A:18.48 C: 0.07 G: 0.01 T:81.45	unintended bases at pos T137 A:18.48 C: 0.07 G: 0.01 T:81.45	unintended bases at pos T137 A:18.48 C: 0.07 G: 0.01 T:81.45	unintended bases at pos A149 A:81.50 C: 0.01 G: 0.10 T:18.39	unintended editing at pos C150 A: 0.00 C:79.09 G: 0.02 T:20.88	unintended bases at pos T154 A: 0.01 C:18.47 G: 0.00 T:81.52	unintended bases at pos T154 A: 0.01 C:18.47 G: 0.00 T:81.52	unintended editing at pos G155 A:18.38 C: 0.01 G:81.59 T: 0.02
TRAM1L1_Nuclease_1_r1	65.48	0.08	0.03	0.02	0.02	0.02	0.02	0.03	0.03	0.03	0.05	0.06	16.43	0.03	0	0.1	0.03	0.06	0.06	0.03	0.06	unintended editing at pos G32 A:15.60 C: 0.00 G:84.40 T: 0.00	unintended bases at pos A35 A:84.45 C: 0.00 G: 0.05 T:15.50	unintended bases at pos G41 A: 0.00 C:15.57 G:84.40 T: 0.03	unintended bases at pos G41 A: 0.00 C:15.57 G:84.40 T: 0.03	unintended editing at pos G43 A:15.63 C: 0.02 G:84.33 T: 0.02	unintended bases at pos T77 A: 0.00 C:71.10 G: 0.00 T:28.90	unintended bases at pos T77 A: 0.00 C:71.10 G: 0.00 T:28.90	unintended bases at pos A105 A:83.20 C:16.77 G: 0.03 T: 0.00	unintended bases at pos A105 A:83.20 C:16.77 G: 0.03 T: 0.00	unintended bases at pos A105 A:83.20 C:16.77 G: 0.03 T: 0.00	unintended bases at pos A106 A:83.18 C: 0.00 G: 0.05 T:16.77	unintended bases at pos T111 A: 0.02 C:16.83 G: 0.00 T:83.15	unintended bases at pos T111 A: 0.02 C:16.83 G: 0.00 T:83.15	unintended editing at pos G112 A:16.72 C: 0.00 G:83.27 T: 0.02	unintended editing at pos G115 A:16.70 C: 0.00 G:83.28 T: 0.02	unintended editing at pos C135 A: 0.00 C:83.17 G: 0.00 T:16.83	unintended bases at pos T137 A:16.78 C: 0.05 G: 0.02 T:83.15	unintended bases at pos T137 A:16.78 C: 0.05 G: 0.02 T:83.15	unintended bases at pos T137 A:16.78 C: 0.05 G: 0.02 T:83.15	unintended bases at pos A149 A:83.10 C: 0.03 G: 0.13 T:16.73	unintended editing at pos C150 A: 0.00 C:81.19 G: 0.00 T:18.81	unintended bases at pos T154 A: 0.00 C:16.83 G: 0.00 T:83.17	unintended bases at pos T154 A: 0.00 C:16.83 G: 0.00 T:83.17	unintended editing at pos G155 A:16.77 C: 0.00 G:83.22 T: 0.02
TRAM1L1_Nuclease_1_r2	65.92	0.04	0.04	0.1	0	0.01	0.01	0.05	0	0.01	0.01	0.05	16.64	0.05	0.04	0.03	0.04	0.06	0.06	0.06	0.06	unintended editing at pos G32 A:15.51 C: 0.00 G:84.49 T: 0.00	unintended bases at pos A35 A:84.48 C: 0.01 G: 0.04 T:15.47	unintended bases at pos G41 A: 0.04 C:15.58 G:84.38 T: 0.00	unintended bases at pos G41 A: 0.04 C:15.58 G:84.38 T: 0.00	unintended editing at pos G43 A:15.60 C: 0.00 G:84.39 T: 0.01	unintended bases at pos T77 A: 0.00 C:71.93 G: 0.00 T:28.07	unintended bases at pos T77 A: 0.00 C:71.93 G: 0.00 T:28.07	unintended bases at pos A105 A:82.85 C:17.08 G: 0.06 T: 0.01	unintended bases at pos A105 A:82.85 C:17.08 G: 0.06 T: 0.01	unintended bases at pos A105 A:82.85 C:17.08 G: 0.06 T: 0.01	unintended bases at pos A106 A:82.83 C: 0.01 G: 0.06 T:17.09	unintended bases at pos T111 A: 0.00 C:17.12 G: 0.00 T:82.88	unintended bases at pos T111 A: 0.00 C:17.12 G: 0.00 T:82.88	unintended editing at pos G112 A:17.03 C: 0.00 G:82.96 T: 0.01	unintended editing at pos G115 A:17.08 C: 0.00 G:82.88 T: 0.04	unintended editing at pos C135 A: 0.03 C:82.94 G: 0.00 T:17.04	unintended bases at pos T137 A:16.99 C: 0.08 G: 0.00 T:82.94	unintended bases at pos T137 A:16.99 C: 0.08 G: 0.00 T:82.94	unintended bases at pos T137 A:16.99 C: 0.08 G: 0.00 T:82.94	unintended bases at pos A149 A:82.86 C: 0.03 G: 0.19 T:16.92	unintended editing at pos C150 A: 0.00 C:80.73 G: 0.03 T:19.24	unintended bases at pos T154 A: 0.00 C:16.97 G: 0.00 T:83.03	unintended bases at pos T154 A: 0.00 C:16.97 G: 0.00 T:83.03	unintended editing at pos G155 A:16.92 C: 0.01 G:83.05 T: 0.01
TRAM1L1_Nuclease_1_r3	63.59	0.01	0.11	0	0.04	0.05	0.04	0.04	0.01	0.03	0.01	0.03	17.02	0	0	0.04	0.03	0.04	0.01	0.1	0.03	unintended editing at pos G32 A:15.29 C: 0.00 G:84.71 T: 0.00	unintended bases at pos A35 A:84.71 C: 0.00 G: 0.11 T:15.18	unintended bases at pos G41 A: 0.00 C:15.39 G:84.61 T: 0.00	unintended bases at pos G41 A: 0.00 C:15.39 G:84.61 T: 0.00	unintended editing at pos G43 A:15.54 C: 0.01 G:84.43 T: 0.01	unintended bases at pos T77 A: 0.01 C:72.59 G: 0.00 T:27.39	unintended bases at pos T77 A: 0.01 C:72.59 G: 0.00 T:27.39	unintended bases at pos A105 A:82.51 C:17.39 G: 0.05 T: 0.04	unintended bases at pos A105 A:82.51 C:17.39 G: 0.05 T: 0.04	unintended bases at pos A105 A:82.51 C:17.39 G: 0.05 T: 0.04	unintended bases at pos A106 A:82.48 C: 0.01 G: 0.11 T:17.39	unintended bases at pos T111 A: 0.04 C:17.42 G: 0.00 T:82.54	unintended bases at pos T111 A: 0.04 C:17.42 G: 0.00 T:82.54	unintended editing at pos G112 A:17.39 C: 0.03 G:82.57 T: 0.01	unintended editing at pos G115 A:17.45 C: 0.00 G:82.54 T: 0.01	unintended editing at pos C135 A: 0.03 C:82.54 G: 0.00 T:17.43	unintended bases at pos T137 A:17.43 C: 0.03 G: 0.01 T:82.53	unintended bases at pos T137 A:17.43 C: 0.03 G: 0.01 T:82.53	unintended bases at pos T137 A:17.43 C: 0.03 G: 0.01 T:82.53	unintended bases at pos A149 A:82.61 C: 0.01 G: 0.05 T:17.32	unintended editing at pos C150 A: 0.01 C:80.53 G: 0.01 T:19.44	unintended bases at pos T154 A: 0.01 C:17.37 G: 0.01 T:82.61	unintended bases at pos T154 A: 0.01 C:17.37 G: 0.01 T:82.61	unintended editing at pos G155 A:17.32 C: 0.00 G:82.65 T: 0.03
TRAM1L1_Nuclease_1_r4	64.37	0.08	0.05	0.07	0.03	0.01	0.01	0.01	0.04	0.09	0	0.05	18.6	0.03	0.05	0.07	0.07	0.01	0.05	0.03	0	unintended editing at pos G32 A:16.59 C: 0.00 G:83.41 T: 0.00	unintended bases at pos A35 A:83.33 C: 0.00 G: 0.09 T:16.57	unintended bases at pos G41 A: 0.01 C:16.67 G:83.28 T: 0.04	unintended bases at pos G41 A: 0.01 C:16.67 G:83.28 T: 0.04	unintended editing at pos G43 A:16.69 C: 0.00 G:83.31 T: 0.00	unintended bases at pos T77 A: 0.03 C:71.97 G: 0.00 T:28.00	unintended bases at pos T77 A: 0.03 C:71.97 G: 0.00 T:28.00	unintended bases at pos A105 A:80.93 C:19.04 G: 0.01 T: 0.01	unintended bases at pos A105 A:80.93 C:19.04 G: 0.01 T: 0.01	unintended bases at pos A105 A:80.93 C:19.04 G: 0.01 T: 0.01	unintended bases at pos A106 A:80.94 C: 0.01 G: 0.01 T:19.03	unintended bases at pos T111 A: 0.00 C:19.07 G: 0.01 T:80.92	unintended bases at pos T111 A: 0.00 C:19.07 G: 0.01 T:80.92	unintended editing at pos G112 A:19.03 C: 0.01 G:80.96 T: 0.00	unintended editing at pos G115 A:19.06 C: 0.00 G:80.89 T: 0.05	unintended editing at pos C135 A: 0.01 C:80.88 G: 0.00 T:19.11	unintended bases at pos T137 A:19.03 C: 0.04 G: 0.03 T:80.90	unintended bases at pos T137 A:19.03 C: 0.04 G: 0.03 T:80.90	unintended bases at pos T137 A:19.03 C: 0.04 G: 0.03 T:80.90	unintended bases at pos A149 A:80.86 C: 0.00 G: 0.15 T:18.99	unintended editing at pos C150 A: 0.00 C:78.46 G: 0.03 T:21.51	unintended bases at pos T154 A: 0.00 C:19.12 G: 0.03 T:80.85	unintended bases at pos T154 A: 0.00 C:19.12 G: 0.03 T:80.85	unintended editing at pos G155 A:19.00 C: 0.01 G:80.97 T: 0.01
TRAM1L1_Nuclease_2_r1	59.19	0.05	0.07	0.04	0.04	0	0.03	0.04	0.03	0.04	0.03	0.01	18.71	0.05	0.07	0.11	0.05	0.03	0.05	0.03	0.04	unintended editing at pos G32 A:17.67 C: 0.00 G:82.33 T: 0.00	unintended bases at pos A35 A:82.29 C: 0.00 G: 0.05 T:17.65	unintended bases at pos G41 A: 0.04 C:17.79 G:82.17 T: 0.00	unintended bases at pos G41 A: 0.04 C:17.79 G:82.17 T: 0.00	unintended editing at pos G43 A:17.85 C: 0.00 G:82.13 T: 0.01	unintended bases at pos T77 A: 0.00 C:72.20 G: 0.01 T:27.79	unintended bases at pos T77 A: 0.00 C:72.20 G: 0.01 T:27.79	unintended bases at pos A105 A:80.73 C:19.19 G: 0.07 T: 0.01	unintended bases at pos A105 A:80.73 C:19.19 G: 0.07 T: 0.01	unintended bases at pos A105 A:80.73 C:19.19 G: 0.07 T: 0.01	unintended bases at pos A106 A:80.77 C: 0.00 G: 0.03 T:19.20	unintended bases at pos T111 A: 0.00 C:19.28 G: 0.00 T:80.72	unintended bases at pos T111 A: 0.00 C:19.28 G: 0.00 T:80.72	unintended editing at pos G112 A:19.23 C: 0.00 G:80.73 T: 0.04	unintended editing at pos G115 A:19.28 C: 0.01 G:80.68 T: 0.03	unintended editing at pos C135 A: 0.00 C:80.82 G: 0.00 T:19.18	unintended bases at pos T137 A:19.19 C: 0.01 G: 0.00 T:80.80	unintended bases at pos T137 A:19.19 C: 0.01 G: 0.00 T:80.80	unintended bases at pos T137 A:19.19 C: 0.01 G: 0.00 T:80.80	unintended bases at pos A149 A:80.81 C: 0.00 G: 0.13 T:19.06	unintended editing at pos C150 A: 0.01 C:78.68 G: 0.01 T:21.29	unintended bases at pos T154 A: 0.01 C:19.07 G: 0.01 T:80.90	unintended bases at pos T154 A: 0.01 C:19.07 G: 0.01 T:80.90	unintended editing at pos G155 A:19.02 C: 0.00 G:80.98 T: 0.00
TRAM1L1_Nuclease_2_r2	57.56	0.07	0.11	0.01	0.04	0.02	0.02	0	0	0.04	0.02	0.04	15.68	0.05	0.04	0.06	0.05	0.02	0.02	0.01	0.02	unintended editing at pos G32 A:14.53 C: 0.00 G:85.46 T: 0.01	unintended bases at pos A35 A:85.45 C: 0.00 G: 0.00 T:14.55	unintended bases at pos G41 A: 0.01 C:14.64 G:85.35 T: 0.00	unintended bases at pos G41 A: 0.01 C:14.64 G:85.35 T: 0.00	unintended editing at pos G43 A:14.64 C: 0.00 G:85.36 T: 0.00	unintended bases at pos T77 A: 0.00 C:70.77 G: 0.00 T:29.23	unintended bases at pos T77 A: 0.00 C:70.77 G: 0.00 T:29.23	unintended bases at pos A105 A:84.06 C:15.93 G: 0.01 T: 0.00	unintended bases at pos A105 A:84.06 C:15.93 G: 0.01 T: 0.00	unintended bases at pos A105 A:84.06 C:15.93 G: 0.01 T: 0.00	unintended bases at pos A106 A:84.06 C: 0.02 G: 0.00 T:15.91	unintended bases at pos T111 A: 0.01 C:15.98 G: 0.00 T:84.01	unintended bases at pos T111 A: 0.01 C:15.98 G: 0.00 T:84.01	unintended editing at pos G112 A:15.95 C: 0.00 G:84.04 T: 0.01	unintended editing at pos G115 A:15.95 C: 0.00 G:83.98 T: 0.07	unintended editing at pos C135 A: 0.00 C:84.16 G: 0.00 T:15.84	unintended bases at pos T137 A:15.79 C: 0.02 G: 0.04 T:84.15	unintended bases at pos T137 A:15.79 C: 0.02 G: 0.04 T:84.15	unintended bases at pos T137 A:15.79 C: 0.02 G: 0.04 T:84.15	unintended bases at pos A149 A:84.13 C: 0.02 G: 0.13 T:15.71	unintended editing at pos C150 A: 0.02 C:81.77 G: 0.02 T:18.18	unintended bases at pos T154 A: 0.01 C:15.80 G: 0.00 T:84.18	unintended bases at pos T154 A: 0.01 C:15.80 G: 0.00 T:84.18	unintended editing at pos G155 A:15.77 C: 0.00 G:84.23 T: 0.00
TRAM1L1_Nuclease_2_r3	63.77	0.02	0.02	0.02	0.05	0.02	0.02	0.02	0.03	0.03	0.02	0.06	18.2	0.05	0.05	0	0.08	0.09	0.05	0.05	0.02	unintended editing at pos G32 A:17.09 C: 0.00 G:82.91 T: 0.00	unintended bases at pos A35 A:82.88 C: 0.03 G: 0.03 T:17.06	unintended bases at pos G41 A: 0.02 C:17.20 G:82.76 T: 0.03	unintended bases at pos G41 A: 0.02 C:17.20 G:82.76 T: 0.03	unintended editing at pos G43 A:17.26 C: 0.02 G:82.70 T: 0.03	unintended bases at pos T77 A: 0.02 C:72.77 G: 0.00 T:27.22	unintended bases at pos T77 A: 0.02 C:72.77 G: 0.00 T:27.22	unintended bases at pos A105 A:81.34 C:18.60 G: 0.05 T: 0.02	unintended bases at pos A105 A:81.34 C:18.60 G: 0.05 T: 0.02	unintended bases at pos A105 A:81.34 C:18.60 G: 0.05 T: 0.02	unintended bases at pos A106 A:81.29 C: 0.00 G: 0.08 T:18.63	unintended bases at pos T111 A: 0.05 C:18.62 G: 0.00 T:81.34	unintended bases at pos T111 A: 0.05 C:18.62 G: 0.00 T:81.34	unintended editing at pos G112 A:18.57 C: 0.00 G:81.41 T: 0.02	unintended editing at pos G115 A:18.65 C: 0.00 G:81.35 T: 0.00	unintended editing at pos C135 A: 0.00 C:81.48 G: 0.00 T:18.52	unintended bases at pos T137 A:18.49 C: 0.06 G: 0.02 T:81.43	unintended bases at pos T137 A:18.49 C: 0.06 G: 0.02 T:81.43	unintended bases at pos T137 A:18.49 C: 0.06 G: 0.02 T:81.43	unintended bases at pos A149 A:81.49 C: 0.00 G: 0.12 T:18.39	unintended editing at pos C150 A: 0.00 C:79.42 G: 0.00 T:20.58	unintended bases at pos T154 A: 0.00 C:18.56 G: 0.00 T:81.44	unintended bases at pos T154 A: 0.00 C:18.56 G: 0.00 T:81.44	unintended editing at pos G155 A:18.43 C: 0.00 G:81.54 T: 0.03
TRAM1L1_Nuclease_2_r4	59.46	0.06	0.01	0.1	0.04	0.01	0.01	0.01	0.01	0.01	0.03	0.01	18.3	0.03	0.06	0.03	0.01	0.01	0.03	0	0.09	unintended editing at pos G32 A:17.16 C: 0.00 G:82.84 T: 0.00	unintended bases at pos A35 A:82.80 C: 0.00 G: 0.07 T:17.13	unintended bases at pos G41 A: 0.01 C:17.20 G:82.78 T: 0.00	unintended bases at pos G41 A: 0.01 C:17.20 G:82.78 T: 0.00	unintended editing at pos G43 A:17.23 C: 0.00 G:82.75 T: 0.01	unintended bases at pos T77 A: 0.00 C:71.03 G: 0.00 T:28.97	unintended bases at pos T77 A: 0.00 C:71.03 G: 0.00 T:28.97	unintended bases at pos A105 A:81.24 C:18.70 G: 0.04 T: 0.01	unintended bases at pos A105 A:81.24 C:18.70 G: 0.04 T: 0.01	unintended bases at pos A105 A:81.24 C:18.70 G: 0.04 T: 0.01	unintended bases at pos A106 A:81.18 C: 0.00 G: 0.09 T:18.73	unintended bases at pos T111 A: 0.01 C:18.74 G: 0.00 T:81.24	unintended bases at pos T111 A: 0.01 C:18.74 G: 0.00 T:81.24	unintended editing at pos G112 A:18.69 C: 0.00 G:81.30 T: 0.01	unintended editing at pos G115 A:18.77 C: 0.00 G:81.20 T: 0.03	unintended editing at pos C135 A: 0.00 C:81.08 G: 0.00 T:18.92	unintended bases at pos T137 A:18.89 C: 0.03 G: 0.03 T:81.06	unintended bases at pos T137 A:18.89 C: 0.03 G: 0.03 T:81.06	unintended bases at pos T137 A:18.89 C: 0.03 G: 0.03 T:81.06	unintended bases at pos A149 A:81.06 C: 0.03 G: 0.16 T:18.76	unintended editing at pos C150 A: 0.00 C:78.83 G: 0.03 T:21.14	unintended bases at pos T154 A: 0.01 C:18.89 G: 0.00 T:81.10	unintended bases at pos T154 A: 0.01 C:18.89 G: 0.00 T:81.10	unintended editing at pos G155 A:18.76 C: 0.01 G:81.23 T: 0.00
TRAM1L1_GFP_r1	0.19	0.04	0.04	0.02	0.03	0.05	0.03	0.02	0.03	0	0.02	0.01	12.14	0.02	0.01	0.06	0.03	0.02	0.04	0.05	0.05	unintended editing at pos G32 A:11.20 C: 0.00 G:88.80 T: 0.00	unintended bases at pos A35 A:88.73 C: 0.00 G: 0.08 T:11.20	unintended bases at pos G41 A: 0.02 C:11.27 G:88.71 T: 0.00	unintended bases at pos G41 A: 0.02 C:11.27 G:88.71 T: 0.00	unintended editing at pos G43 A:11.31 C: 0.00 G:88.69 T: 0.00	unintended bases at pos T77 A: 0.00 C:68.96 G: 0.00 T:31.03	unintended bases at pos T77 A: 0.00 C:68.96 G: 0.00 T:31.03	unintended bases at pos A105 A:87.48 C:12.46 G: 0.04 T: 0.01	unintended bases at pos A105 A:87.48 C:12.46 G: 0.04 T: 0.01	unintended bases at pos A105 A:87.48 C:12.46 G: 0.04 T: 0.01	unintended bases at pos A106 A:87.48 C: 0.01 G: 0.06 T:12.46	unintended bases at pos T111 A: 0.00 C:12.52 G: 0.00 T:87.48	unintended bases at pos T111 A: 0.00 C:12.52 G: 0.00 T:87.48	unintended editing at pos G112 A:12.48 C: 0.00 G:87.52 T: 0.00	unintended editing at pos G115 A:12.49 C: 0.00 G:87.50 T: 0.01	unintended editing at pos C135 A: 0.01 C:87.64 G: 0.00 T:12.35	unintended bases at pos T137 A:12.32 C: 0.02 G: 0.01 T:87.65	unintended bases at pos T137 A:12.32 C: 0.02 G: 0.01 T:87.65	unintended bases at pos T137 A:12.32 C: 0.02 G: 0.01 T:87.65	unintended bases at pos A149 A:87.72 C: 0.01 G: 0.14 T:12.14	unintended editing at pos C150 A: 0.00 C:85.24 G: 0.01 T:14.75	unintended bases at pos T154 A: 0.00 C:12.25 G: 0.00 T:87.75	unintended bases at pos T154 A: 0.00 C:12.25 G: 0.00 T:87.75	unintended editing at pos G155 A:12.12 C: 0.00 G:87.87 T: 0.00
TRAM1L1_GFP_r2	0.12	0.07	0.07	0.03	0.02	0.04	0.02	0.02	0	0.01	0.03	0.03	14.95	0.03	0.03	0.04	0.01	0.05	0.04	0.01	0.05	unintended editing at pos G32 A:13.69 C: 0.00 G:86.30 T: 0.00	unintended bases at pos A35 A:86.23 C: 0.00 G: 0.08 T:13.69	unintended bases at pos G41 A: 0.04 C:13.79 G:86.17 T: 0.00	unintended bases at pos G41 A: 0.04 C:13.79 G:86.17 T: 0.00	unintended editing at pos G43 A:13.86 C: 0.00 G:86.13 T: 0.00	unintended bases at pos T77 A: 0.00 C:70.68 G: 0.00 T:29.31	unintended bases at pos T77 A: 0.00 C:70.68 G: 0.00 T:29.31	unintended bases at pos A105 A:84.67 C:15.30 G: 0.02 T: 0.01	unintended bases at pos A105 A:84.67 C:15.30 G: 0.02 T: 0.01	unintended bases at pos A105 A:84.67 C:15.30 G: 0.02 T: 0.01	unintended bases at pos A106 A:84.65 C: 0.00 G: 0.04 T:15.31	unintended bases at pos T111 A: 0.01 C:15.35 G: 0.00 T:84.64	unintended bases at pos T111 A: 0.01 C:15.35 G: 0.00 T:84.64	unintended editing at pos G112 A:15.33 C: 0.00 G:84.65 T: 0.02	unintended editing at pos G115 A:15.33 C: 0.00 G:84.67 T: 0.00	unintended editing at pos C135 A: 0.01 C:84.87 G: 0.00 T:15.12	unintended bases at pos T137 A:15.12 C: 0.05 G: 0.01 T:84.82	unintended bases at pos T137 A:15.12 C: 0.05 G: 0.01 T:84.82	unintended bases at pos T137 A:15.12 C: 0.05 G: 0.01 T:84.82	unintended bases at pos A149 A:84.80 C: 0.02 G: 0.18 T:15.00	unintended editing at pos C150 A: 0.01 C:82.48 G: 0.03 T:17.48	unintended bases at pos T154 A: 0.01 C:15.08 G: 0.00 T:84.91	unintended bases at pos T154 A: 0.01 C:15.08 G: 0.00 T:84.91	unintended editing at pos G155 A:14.99 C: 0.00 G:85.00 T: 0.00
TRAM1L1_GFP_r3	0.18	0.07	0.06	0.02	0.02	0.02	0.04	0.02	0.02	0.01	0.04	0.02	14.82	0.04	0.05	0.07	0.03	0.02	0.01	0.03	0.03	unintended editing at pos G32 A:13.46 C: 0.00 G:86.54 T: 0.00	unintended bases at pos A35 A:86.48 C: 0.00 G: 0.07 T:13.45	unintended bases at pos G41 A: 0.03 C:13.59 G:86.38 T: 0.00	unintended bases at pos G41 A: 0.03 C:13.59 G:86.38 T: 0.00	unintended editing at pos G43 A:13.64 C: 0.00 G:86.36 T: 0.00	unintended bases at pos T77 A: 0.00 C:69.98 G: 0.00 T:30.01	unintended bases at pos T77 A: 0.00 C:69.98 G: 0.00 T:30.01	unintended bases at pos A105 A:84.77 C:15.19 G: 0.03 T: 0.01	unintended bases at pos A105 A:84.77 C:15.19 G: 0.03 T: 0.01	unintended bases at pos A105 A:84.77 C:15.19 G: 0.03 T: 0.01	unintended bases at pos A106 A:84.76 C: 0.01 G: 0.05 T:15.19	unintended bases at pos T111 A: 0.01 C:15.23 G: 0.00 T:84.76	unintended bases at pos T111 A: 0.01 C:15.23 G: 0.00 T:84.76	unintended editing at pos G112 A:15.21 C: 0.01 G:84.77 T: 0.01	unintended editing at pos G115 A:15.22 C: 0.00 G:84.76 T: 0.01	unintended editing at pos C135 A: 0.01 C:84.96 G: 0.00 T:15.03	unintended bases at pos T137 A:15.00 C: 0.03 G: 0.01 T:84.96	unintended bases at pos T137 A:15.00 C: 0.03 G: 0.01 T:84.96	unintended bases at pos T137 A:15.00 C: 0.03 G: 0.01 T:84.96	unintended bases at pos A149 A:84.95 C: 0.01 G: 0.12 T:14.92	unintended editing at pos C150 A: 0.00 C:82.45 G: 0.03 T:17.51	unintended bases at pos T154 A: 0.00 C:14.98 G: 0.00 T:85.01	unintended bases at pos T154 A: 0.00 C:14.98 G: 0.00 T:85.01	unintended editing at pos G155 A:14.91 C: 0.01 G:85.07 T: 0.00
TRAM1L1_GFP_r4	0.14	0.05	0.05	0.03	0.01	0	0.01	0.02	0.01	0.03	0.02	0.02	14.98	0.02	0.03	0.05	0.03	0.02	0.03	0.05	0.02	unintended editing at pos G32 A:13.65 C: 0.00 G:86.34 T: 0.00	unintended bases at pos A35 A:86.27 C: 0.02 G: 0.08 T:13.63	unintended bases at pos G41 A: 0.04 C:13.78 G:86.17 T: 0.01	unintended bases at pos G41 A: 0.04 C:13.78 G:86.17 T: 0.01	unintended editing at pos G43 A:13.86 C: 0.00 G:86.13 T: 0.00	unintended bases at pos T77 A: 0.00 C:70.07 G: 0.00 T:29.93	unintended bases at pos T77 A: 0.00 C:70.07 G: 0.00 T:29.93	unintended bases at pos A105 A:84.79 C:15.15 G: 0.05 T: 0.01	unintended bases at pos A105 A:84.79 C:15.15 G: 0.05 T: 0.01	unintended bases at pos A105 A:84.79 C:15.15 G: 0.05 T: 0.01	unintended bases at pos A106 A:84.78 C: 0.01 G: 0.05 T:15.16	unintended bases at pos T111 A: 0.01 C:15.20 G: 0.00 T:84.80	unintended bases at pos T111 A: 0.01 C:15.20 G: 0.00 T:84.80	unintended editing at pos G112 A:15.20 C: 0.00 G:84.78 T: 0.01	unintended editing at pos G115 A:15.18 C: 0.00 G:84.81 T: 0.01	unintended editing at pos C135 A: 0.00 C:85.04 G: 0.00 T:14.95	unintended bases at pos T137 A:14.89 C: 0.07 G: 0.01 T:85.02	unintended bases at pos T137 A:14.89 C: 0.07 G: 0.01 T:85.02	unintended bases at pos T137 A:14.89 C: 0.07 G: 0.01 T:85.02	unintended bases at pos A149 A:84.99 C: 0.01 G: 0.18 T:14.82	unintended editing at pos C150 A: 0.01 C:82.65 G: 0.02 T:17.32	unintended bases at pos T154 A: 0.01 C:14.90 G: 0.00 T:85.09	unintended bases at pos T154 A: 0.01 C:14.90 G: 0.00 T:85.09	unintended editing at pos G155 A:14.81 C: 0.00 G:85.17 T: 0.02
TRAM1L1_H2O_r1	0.13	0.07	0.05	0.01	0.01	0.02	0.01	0.03	0.01	0.03	0.01	0.02	15.2	0.04	0.03	0.06	0.02	0.01	0.03	0.05	0.04	unintended editing at pos G32 A:13.78 C: 0.00 G:86.21 T: 0.00	unintended bases at pos A35 A:86.16 C: 0.00 G: 0.06 T:13.78	unintended bases at pos G41 A: 0.03 C:13.93 G:86.03 T: 0.00	unintended bases at pos G41 A: 0.03 C:13.93 G:86.03 T: 0.00	unintended editing at pos G43 A:14.00 C: 0.00 G:85.98 T: 0.02	unintended bases at pos T77 A: 0.00 C:69.54 G: 0.00 T:30.46	unintended bases at pos T77 A: 0.00 C:69.54 G: 0.00 T:30.46	unintended bases at pos A105 A:84.19 C:15.75 G: 0.05 T: 0.00	unintended bases at pos A105 A:84.19 C:15.75 G: 0.05 T: 0.00	unintended bases at pos A105 A:84.19 C:15.75 G: 0.05 T: 0.00	unintended bases at pos A106 A:84.20 C: 0.00 G: 0.04 T:15.75	unintended bases at pos T111 A: 0.01 C:15.79 G: 0.00 T:84.20	unintended bases at pos T111 A: 0.01 C:15.79 G: 0.00 T:84.20	unintended editing at pos G112 A:15.80 C: 0.00 G:84.19 T: 0.01	unintended editing at pos G115 A:15.80 C: 0.00 G:84.20 T: 0.00	unintended editing at pos C135 A: 0.00 C:84.46 G: 0.00 T:15.54	unintended bases at pos T137 A:15.49 C: 0.05 G: 0.01 T:84.45	unintended bases at pos T137 A:15.49 C: 0.05 G: 0.01 T:84.45	unintended bases at pos T137 A:15.49 C: 0.05 G: 0.01 T:84.45	unintended bases at pos A149 A:84.62 C: 0.01 G: 0.10 T:15.26	unintended editing at pos C150 A: 0.00 C:82.29 G: 0.02 T:17.69	unintended bases at pos T154 A: 0.01 C:15.37 G: 0.00 T:84.62	unintended bases at pos T154 A: 0.01 C:15.37 G: 0.00 T:84.62	unintended editing at pos G155 A:15.32 C: 0.00 G:84.67 T: 0.01
TRAM1L1_H2O_r2	0.12	0.04	0.07	0.04	0.03	0.02	0.01	0.02	0	0.02	0.05	0.01	12.43	0.02	0.03	0.04	0.04	0.04	0.03	0.04	0.06	unintended editing at pos G32 A:11.20 C: 0.00 G:88.80 T: 0.00	unintended bases at pos A35 A:88.73 C: 0.01 G: 0.08 T:11.19	unintended bases at pos G41 A: 0.04 C:11.35 G:88.60 T: 0.01	unintended bases at pos G41 A: 0.04 C:11.35 G:88.60 T: 0.01	unintended editing at pos G43 A:11.42 C: 0.00 G:88.57 T: 0.01	unintended bases at pos T77 A: 0.01 C:69.62 G: 0.00 T:30.37	unintended bases at pos T77 A: 0.01 C:69.62 G: 0.00 T:30.37	unintended bases at pos A105 A:87.23 C:12.73 G: 0.03 T: 0.01	unintended bases at pos A105 A:87.23 C:12.73 G: 0.03 T: 0.01	unintended bases at pos A105 A:87.23 C:12.73 G: 0.03 T: 0.01	unintended bases at pos A106 A:87.25 C: 0.01 G: 0.03 T:12.71	unintended bases at pos T111 A: 0.00 C:12.76 G: 0.00 T:87.23	unintended bases at pos T111 A: 0.00 C:12.76 G: 0.00 T:87.23	unintended editing at pos G112 A:12.76 C: 0.00 G:87.23 T: 0.01	unintended editing at pos G115 A:12.75 C: 0.00 G:87.23 T: 0.01	unintended editing at pos C135 A: 0.00 C:87.58 G: 0.00 T:12.42	unintended bases at pos T137 A:12.39 C: 0.04 G: 0.01 T:87.57	unintended bases at pos T137 A:12.39 C: 0.04 G: 0.01 T:87.57	unintended bases at pos T137 A:12.39 C: 0.04 G: 0.01 T:87.57	unintended bases at pos A149 A:87.53 C: 0.01 G: 0.13 T:12.33	unintended editing at pos C150 A: 0.00 C:84.91 G: 0.00 T:15.08	unintended bases at pos T154 A: 0.00 C:12.37 G: 0.00 T:87.63	unintended bases at pos T154 A: 0.00 C:12.37 G: 0.00 T:87.63	unintended editing at pos G155 A:12.34 C: 0.00 G:87.64 T: 0.02
TRAM1L1_H2O_r3	0.18	0.04	0.05	0.02	0.03	0.01	0.01	0.02	0.02	0.02	0.02	0.02	13.62	0.03	0.05	0.07	0.05	0.04	0.03	0.05	0.04	unintended editing at pos G32 A:11.99 C: 0.00 G:88.00 T: 0.00	unintended bases at pos A35 A:87.91 C: 0.00 G: 0.09 T:12.00	unintended bases at pos G41 A: 0.02 C:12.14 G:87.83 T: 0.00	unintended bases at pos G41 A: 0.02 C:12.14 G:87.83 T: 0.00	unintended editing at pos G43 A:12.22 C: 0.00 G:87.77 T: 0.01	unintended bases at pos T77 A: 0.00 C:69.78 G: 0.00 T:30.22	unintended bases at pos T77 A: 0.00 C:69.78 G: 0.00 T:30.22	unintended bases at pos A105 A:86.15 C:13.81 G: 0.03 T: 0.00	unintended bases at pos A105 A:86.15 C:13.81 G: 0.03 T: 0.00	unintended bases at pos A105 A:86.15 C:13.81 G: 0.03 T: 0.00	unintended bases at pos A106 A:86.14 C: 0.02 G: 0.03 T:13.81	unintended bases at pos T111 A: 0.00 C:13.86 G: 0.00 T:86.14	unintended bases at pos T111 A: 0.00 C:13.86 G: 0.00 T:86.14	unintended editing at pos G112 A:13.85 C: 0.00 G:86.13 T: 0.01	unintended editing at pos G115 A:13.86 C: 0.00 G:86.12 T: 0.02	unintended editing at pos C135 A: 0.00 C:86.49 G: 0.00 T:13.51	unintended bases at pos T137 A:13.48 C: 0.05 G: 0.01 T:86.46	unintended bases at pos T137 A:13.48 C: 0.05 G: 0.01 T:86.46	unintended bases at pos T137 A:13.48 C: 0.05 G: 0.01 T:86.46	unintended bases at pos A149 A:86.54 C: 0.02 G: 0.10 T:13.34	unintended editing at pos C150 A: 0.00 C:84.04 G: 0.02 T:15.93	unintended bases at pos T154 A: 0.00 C:13.40 G: 0.00 T:86.59	unintended bases at pos T154 A: 0.00 C:13.40 G: 0.00 T:86.59	unintended editing at pos G155 A:13.36 C: 0.00 G:86.63 T: 0.00
TRAM1L1_H2O_r4	0.13	0.06	0.04	0.02	0.01	0.01	0.01	0.02	0.02	0.02	0.01	0.04	13.52	0.01	0.04	0.06	0.03	0.02	0.03	0.01	0.02	unintended editing at pos G32 A:12.28 C: 0.00 G:87.71 T: 0.01	unintended bases at pos A35 A:87.64 C: 0.00 G: 0.07 T:12.28	unintended bases at pos G41 A: 0.05 C:12.37 G:87.58 T: 0.00	unintended bases at pos G41 A: 0.05 C:12.37 G:87.58 T: 0.00	unintended editing at pos G43 A:12.44 C: 0.00 G:87.55 T: 0.00	unintended bases at pos T77 A: 0.00 C:70.05 G: 0.00 T:29.95	unintended bases at pos T77 A: 0.00 C:70.05 G: 0.00 T:29.95	unintended bases at pos A105 A:86.26 C:13.69 G: 0.03 T: 0.01	unintended bases at pos A105 A:86.26 C:13.69 G: 0.03 T: 0.01	unintended bases at pos A105 A:86.26 C:13.69 G: 0.03 T: 0.01	unintended bases at pos A106 A:86.26 C: 0.01 G: 0.04 T:13.68	unintended bases at pos T111 A: 0.01 C:13.76 G: 0.00 T:86.23	unintended bases at pos T111 A: 0.01 C:13.76 G: 0.00 T:86.23	unintended editing at pos G112 A:13.75 C: 0.01 G:86.23 T: 0.01	unintended editing at pos G115 A:13.71 C: 0.00 G:86.27 T: 0.01	unintended editing at pos C135 A: 0.01 C:86.47 G: 0.00 T:13.52	unintended bases at pos T137 A:13.49 C: 0.05 G: 0.01 T:86.45	unintended bases at pos T137 A:13.49 C: 0.05 G: 0.01 T:86.45	unintended bases at pos T137 A:13.49 C: 0.05 G: 0.01 T:86.45	unintended bases at pos A149 A:86.42 C: 0.02 G: 0.16 T:13.41	unintended editing at pos C150 A: 0.00 C:83.77 G: 0.02 T:16.20	unintended bases at pos T154 A: 0.00 C:13.52 G: 0.00 T:86.47	unintended bases at pos T154 A: 0.00 C:13.52 G: 0.00 T:86.47	unintended editing at pos G155 A:13.43 C: 0.00 G:86.57 T: 0.00
Average
TRAM1L1_DddA_no_nick	0.38	0.0575	0.06	0.0475	0.0375	0.085	0.0175	0.0325	12.905	13.73	0.03	59.605	15.7225	0.0325	0.025	0.0675	0.045	0.1525	0.0825	0.025	0.035
TRAM1L1_TDD14_no_nick	0.295	0.065	0.11	0.0375	0.035	0.0125	5.35	0.0375	0.0625	1.3825	9.8475	8.1675	16.5925	0.045	0.03	0.0625	0.0725	0.1	0.06	0.03	0.045
TRAM1L1_DddA_Nickase_1a	0.6225	0.0525	0.0625	0.025	0.0275	0.0525	0.0275	0.025	11.1025	11.85	0.0275	67.7875	15.345	0.045	0.0175	0.065	0.0475	0.19	0.175	0.025	0.045
TRAM1L1_TDD14_Nickase_1a	0.505	0.0525	0.065	0.04	0.015	0.0225	3.565	0.0275	0.0275	0.84	8.285	5.055	16.635	0.0375	0.015	0.0575	0.0425	0.1775	0.1425	0.03	0.0675
TRAM1L1_DddA_Nickase_1b	1.22	0.0325	0.0475	0.0375	0.0275	0.2425	0.08	0.04	49.285	46.7975	0.0175	43.1925	15.73	0.0725	0.0275	0.0525	0.0425	0.02	0.04	0.025	0.04
TRAM1L1_TDD14_Nickase_1b	0.845	0.06	0.07	0.045	0.025	0.0325	30.6	0.05	0.135	7.2775	45.625	1.6175	17.46	0.0325	0.03	0.0875	0.045	0.035	0.035	0.04	0.04
TRAM1L1_DddA_Nickase_2a	0.6775	0.0725	0.065	0.0375	0.02	0.0875	0.025	0.0225	13.2575	14.34	0.0225	68.815	16.4175	0.035	0.02	0.055	0.04	0.18	0.125	0.0375	0.035
TRAM1L1_TDD14_Nickase_2a	0.3575	0.0625	0.06	0.03	0.0275	0.0125	4.6125	0.0225	0.0375	1.0575	11.575	4.15	16.895	0.035	0.025	0.055	0.0375	0.1225	0.08	0.035	0.0375
TRAM1L1_DddA_Nickase_2b	0.97	0.055	0.05	0.0375	0.0375	0.2025	0.055	0.065	45.2175	42.665	0.0325	43.0575	15.1575	0.0475	0.0225	0.0625	0.04	0.07	0.045	0.0375	0.04
TRAM1L1_TDD14_Nickase_2b	1.0425	0.0525	0.08	0.04	0.035	0.0225	27.5625	0.06	0.12	6.6225	41.8675	1.8475	15.715	0.05	0.03	0.0625	0.0475	0.045	0.0425	0.0225	0.03
TRAM1L1_Nuclease_1	64.84	0.0525	0.0575	0.0475	0.0225	0.0225	0.02	0.0325	0.02	0.04	0.0175	0.0475	17.1725	0.0275	0.0225	0.06	0.0425	0.0425	0.045	0.055	0.0375
TRAM1L1_Nuclease_2	59.995	0.05	0.0525	0.0425	0.0425	0.0125	0.02	0.0175	0.0175	0.03	0.025	0.03	17.7225	0.045	0.055	0.05	0.0475	0.0375	0.0375	0.0225	0.0425
TRAM1L1_GFP	0.1575	0.0575	0.055	0.025	0.02	0.0275	0.025	0.02	0.015	0.0125	0.0275	0.02	14.2225	0.0275	0.03	0.055	0.025	0.0275	0.03	0.035	0.0375
TRAM1L1_H2O	0.14	0.0525	0.0525	0.0225	0.02	0.015	0.01	0.0225	0.0125	0.0225	0.0225	0.0225	13.6925	0.025	0.0375	0.0575	0.035	0.0275	0.03	0.0375	0.04
Normalized to H2O sample
TRAM1L1_DddA_no_nick	0.24	0.005	0.0075	0.025	0.0175	0.07	0.0075	0.01	12.8925	13.7075	0.0075	59.5825	2.03	0.0075	-0.0125	0.01	0.01	0.125	0.0525	-0.0125	-0.005
TRAM1L1_TDD14_no_nick	0.155	0.0125	0.0575	0.015	0.015	-0.0025	5.34	0.015	0.05	1.36	9.825	8.145	2.9	0.02	-0.0075	0.005	0.0375	0.0725	0.03	-0.0075	0.005
TRAM1L1_DddA_Nickase_1a	0.4825	0	0.01	0.0025	0.0075	0.0375	0.0175	0.0025	11.09	11.8275	0.005	67.765	1.6525	0.02	-0.02	0.0075	0.0125	0.1625	0.145	-0.0125	0.005
TRAM1L1_TDD14_Nickase_1a	0.365	0	0.0125	0.0175	-0.005	0.0075	3.555	0.005	0.015	0.8175	8.2625	5.0325	2.9425	0.0125	-0.0225	0	0.0075	0.15	0.1125	-0.0075	0.0275
TRAM1L1_DddA_Nickase_1b	1.08	-0.02	-0.005	0.015	0.0075	0.2275	0.07	0.0175	49.2725	46.775	-0.005	43.17	2.0375	0.0475	-0.01	-0.005	0.0075	-0.0075	0.01	-0.0125	0
TRAM1L1_TDD14_Nickase_1b	0.705	0.0075	0.0175	0.0225	0.005	0.0175	30.59	0.0275	0.1225	7.255	45.6025	1.595	3.7675	0.0075	-0.0075	0.03	0.01	0.0075	0.005	0.0025	0
TRAM1L1_DddA_Nickase_2a	0.5375	0.02	0.0125	0.015	0	0.0725	0.015	0	13.245	14.3175	0	68.7925	2.725	0.01	-0.0175	-0.0025	0.005	0.1525	0.095	0	-0.005
TRAM1L1_TDD14_Nickase_2a	0.2175	0.01	0.0075	0.0075	0.0075	-0.0025	4.6025	0	0.025	1.035	11.5525	4.1275	3.2025	0.01	-0.0125	-0.0025	0.0025	0.095	0.05	-0.0025	-0.0025
TRAM1L1_DddA_Nickase_2b	0.83	0.0025	-0.0025	0.015	0.0175	0.1875	0.045	0.0425	45.205	42.6425	0.01	43.035	1.465	0.0225	-0.015	0.005	0.005	0.0425	0.015	0	0
TRAM1L1_TDD14_Nickase_2b	0.9025	0	0.0275	0.0175	0.015	0.0075	27.5525	0.0375	0.1075	6.6	41.845	1.825	2.0225	0.025	-0.0075	0.005	0.0125	0.0175	0.0125	-0.015	-0.01
TRAM1L1_Nuclease_1	64.7	0	0.005	0.025	0.0025	0.0075	0.01	0.01	0.0075	0.0175	-0.005	0.025	3.48	0.0025	-0.015	0.0025	0.0075	0.015	0.015	0.0175	-0.0025
TRAM1L1_Nuclease_2	59.855	-0.0025	0	0.02	0.0225	-0.0025	0.01	-0.005	0.005	0.0075	0.0025	0.0075	4.03	0.02	0.0175	-0.0075	0.0125	0.01	0.0075	-0.015	0.0025
TRAM1L1_GFP	0.0175	0.005	0.0025	0.0025	0	0.0125	0.015	-0.0025	0.0025	-0.01	0.005	-0.0025	0.53	0.0025	-0.0075	-0.0025	-0.01	0	0	-0.0025	-0.0025
