# Supplementary material for: Compact zinc finger architecture utilizing toxin-derived cytidine deaminases for highly efficient base editing in human cells
Source: Nat Commun. 2024 Feb 15;15:1181. doi: 10.1038/s41467-024-45100-w (PMC10869815; doi:10.1038/s41467-024-45100-w)
Supplement: Supplementary file 33 — Supplementary Dataset 29 [file 41467_2024_45100_MOESM33_ESM.xlsx]

## Sheet: Sheet1
Supplementary Data 29. Performance of ZF-CBE-Nickases at COL5A1. Indels were determined using software described by Miller et al. (2019).
Supplementary Figure 14b
Sample	indels	C35	C37	C38	C41	C43	G45	G46	C48	C50	C51	C52	G54	G55	G56	G59	G60	G61	G63	G64	G66	G67	C68	C69	C71	G72	G73	C74	C76	G78
							C2	C3	C5	C7	C8	C9	C11	C12	C13	C16	C17
COL5A1_3xG22_DddA-C_r1	0.304058	0.02	0.01	0.05	0.02	0.03	2.46	16.64	0.09	1.3	2.39	0.06	0.73	1.45	3.25	0.05	0.06	0.05	0.03	0.05	0.03	0.06	0.07	0.04	0.04	0.03	0.04	0.02	0.05	0.05
COL5A1_3xG22_TDD6-C_r1	1.3264	0.03	0.01	0.01	0.01	0.04	0.05	0.08	0.03	6.57	2.41	0.66	1.96	2.94	1.77	0.09	0.06	0.07	0.02	0.05	0.03	0.04	0.05	0.03	0.04	0.04	0.08	0.02	0.01	0.05
COL5A1_3xG22_TDD6-N_r1	2.27608	0.01	0.01	0.02	0.02	0.05	0.2	2.6	0.12	7.09	4.18	1.19	2.38	4.04	3.3	0.06	0.02	0.03	0.01	0.02	0.02	0.07	0.01	0.01	0.04	0.04	0.06	0.02	0.02	0.05
COL5A1_3xG22_TDD14-C_r1	0.0538835	0.01	0.04	0.03	0.03	0.02	0.03	1.76	0.08	0.06	0.03	0.04	0.03	0.06	0.1	0.03	0.05	0.05	0.02	0.03	0.03	0.06	0.05	0.04	0.05	0.02	0.05	0.04	0.04	0.06
COL5A1_3xG22_TDD14-N_r1	0.0501301	0.02	0.03	0.02	0.04	0.04	0.02	0.55	0.04	0.1	0.06	0.03	0.02	0.03	0.05	0.04	0.04	0.05	0.04	0.03	0.02	0.05	0.04	0.04	0.05	0.04	0.03	0.02	0.02	0.06
COL5A1_3xG22_DddA-C_r2	0.286279	0.02	0.01	0.01	0.03	0.02	2.07	14.59	0.1	1.85	3.1	0.08	0.63	1.35	2.37	0.07	0.04	0.04	0.07	0.03	0.04	0.07	0.03	0.04	0.06	0.03	0.07	0.03	0.01	0.04
COL5A1_3xG22_TDD6-C_r2	1.41146	0.01	0.01	0.01	0.02	0.03	0.07	0.19	0.07	6.12	2.43	0.68	1.94	2.5	1.36	0.04	0.06	0.07	0.04	0.02	0.02	0.06	0.04	0.01	0.07	0.05	0.07	0.03	0.01	0.05
COL5A1_3xG22_TDD6-N_r2	2.19239	0.01	0.02	0.01	0.02	0.04	0.14	2.16	0.08	6.23	3.2	0.86	1.95	3.16	3.17	0.05	0.03	0.03	0.02	0.03	0.06	0.03	0.05	0.03	0.07	0.04	0.06	0.04	0.01	0.07
COL5A1_3xG22_TDD14-C_r2	0.0580692	0.01	0.02	0.04	0.02	0.05	0.03	1.69	0.05	0.05	0.05	0.02	0.04	0.04	0.11	0.03	0.05	0.05	0.04	0.05	0.03	0.04	0.05	0.02	0.05	0.03	0.04	0.03	0.02	0.06
COL5A1_3xG22_TDD14-N_r2	0.0448867	0.01	0.04	0.03	0.01	0.04	0.03	0.55	0.05	0.15	0.06	0.04	0.02	0.04	0.07	0.03	0.07	0.07	0.03	0.04	0.04	0.05	0.04	0.03	0.04	0.02	0.06	0.03	0.01	0.09
COL5A1_GFP_r1	0.0453785	0.02	0.01	0.01	0.03	0.03	0.07	0.03	0.07	0.04	0.03	0.04	0.02	0.03	0.02	0.04	0.04	0.04	0.02	0.03	0.03	0.05	0.03	0.03	0.05	0.05	0.06	0.05	0.01	0.04
COL5A1_GFP_r2	0.0579906	0.03	0.01	0.01	0.02	0.02	0.03	0.03	0.04	0.05	0.05	0.04	0.04	0.04	0.03	0.01	0.05	0.02	0.01	0.03	0.05	0.04	0.03	0.02	0.06	0.02	0.03	0.02	0.01	0.06
COL5A1_GFP_r3	0.034544	0.04	0.01	0.02	0.05	0.02	0.02	0.02	0.03	0.03	0.03	0.04	0.03	0.03	0.01	0.02	0.04	0.01	0.04	0.02	0.02	0.06	0.04	0.03	0.04	0.04	0.04	0.03	0.01	0.04
COL5A1_GFP_r4	#N/A	0.03	0.03	0.04	0.02	0.03	0.02	0.03	0.02	0.03	0.06	0.03	0.02	0.01	0.05	0.02	0.03	0.03	0.05	0.03	0.02	0.05	0.05	0.05	0.07	0.04	0.06	0.04	0.05	0.05
COL5A1_NTC_r1	0.0375067	0.02	0.02	0.02	0.01	0.02	0.03	0.01	0.04	0.04	0.04	0.05	0.01	0.02	0.02	0.04	0.04	0.04	0.03	0.03	0.02	0.05	0.04	0.05	0.06	0.03	0.06	0.02	0.01	0.05
COL5A1_NTC_r2	0.0505063	0.03	0.01	0.03	0.02	0.02	0.02	0.01	0.04	0.05	0.04	0.03	0.01	0.04	0.04	0.04	0.04	0.04	0.02	0.03	0.03	0.04	0.04	0.01	0.05	0.04	0.04	0.04	0.02	0.04
Average
COL5A1_3xG22_DddA-C	0.295169	0.02	0.01	0.03	0.025	0.025	2.265	15.615	0.095	1.575	2.745	0.07	0.68	1.4	2.81	0.06	0.05	0.045	0.05	0.04	0.035	0.065	0.05	0.04	0.05	0.03	0.055	0.025	0.03	0.045
COL5A1_3xG22_TDD6-C	1.36893	0.02	0.01	0.01	0.015	0.035	0.06	0.135	0.05	6.345	2.42	0.67	1.95	2.72	1.565	0.065	0.06	0.07	0.03	0.035	0.025	0.05	0.045	0.02	0.055	0.045	0.075	0.025	0.01	0.05
COL5A1_3xG22_TDD6-N	2.23423	0.01	0.015	0.015	0.02	0.045	0.17	2.38	0.1	6.66	3.69	1.025	2.165	3.6	3.235	0.055	0.025	0.03	0.015	0.025	0.04	0.05	0.03	0.02	0.055	0.04	0.06	0.03	0.015	0.06
COL5A1_3xG22_TDD14-C	0.0559763	0.01	0.03	0.035	0.025	0.035	0.03	1.725	0.065	0.055	0.04	0.03	0.035	0.05	0.105	0.03	0.05	0.05	0.03	0.04	0.03	0.05	0.05	0.03	0.05	0.025	0.045	0.035	0.03	0.06
COL5A1_3xG22_TDD14-N	0.0475084	0.015	0.035	0.025	0.025	0.04	0.025	0.55	0.045	0.125	0.06	0.035	0.02	0.035	0.06	0.035	0.055	0.06	0.035	0.035	0.03	0.05	0.04	0.035	0.045	0.03	0.045	0.025	0.015	0.075
COL5A1_GFP	0.045971	0.03	0.015	0.02	0.03	0.025	0.035	0.0275	0.04	0.0375	0.0425	0.0375	0.0275	0.0275	0.0275	0.0225	0.04	0.025	0.03	0.0275	0.03	0.05	0.0375	0.0325	0.055	0.0375	0.0475	0.035	0.02	0.0475
Supplementary Figure 14d
Sample	indels	C35	C37	C38	C41	C43	G45	G46	C48	C50	C51	C52	G54	G55	G56	G59	G60	G61	G63	G64	G66	G67	C68	C69	C71	G72	G73	C74	C76	G78
							C2	C3	C5	C7	C8	C9	C11	C12	C13	C16	C17
COL5A1_DddA_no_nick_r1	0.279535	0.02	0.02	0.04	0.05	0.03	3.39	24.91	0.14	2.5	4.43	0.07	0.91	1.9	4.29	0.06	0.06	0.05	0.02	0.06	0.04	0.06	0.03	0.04	0.04	0.03	0.06	0.03	0.01	0.05
COL5A1_DddA_no_nick_r2	0.300912	0.01	0.02	0.06	0.03	0.03	4.8	28.36	0.16	2.3	3.74	0.06	1.19	2.46	5.62	0.09	0.06	0.05	0.03	0.09	0.04	0.05	0.04	0.03	0.06	0.04	0.07	0.02	0.01	0.06
COL5A1_DddA_no_nick_r3	0.326766	0.02	0.02	0.02	0	0.02	5.57	29.94	0.26	1.72	2.99	0.06	1.29	2.87	6.67	0.03	0.05	0.05	0.03	0.06	0.04	0.05	0.03	0.03	0.05	0.02	0.09	0.03	0.02	0.07
COL5A1_DddA_no_nick_r4	0.453146	0.04	0.01	0.04	0.02	0.01	6.18	33.04	0.14	2	3.48	0.11	1.39	3.57	7.99	0.09	0.1	0.06	0.03	0.09	0.1	0.06	0.03	0.02	0.03	0.04	0.06	0.06	0.01	0.11
COL5A1_TDD14_no_nick_r1	0.0567241	0.03	0.04	0.04	0.03	0.04	0.03	5.44	0.14	0.11	0.06	0.05	0.03	0.09	0.38	0.04	0.04	0.03	0.02	0.04	0.04	0.05	0.04	0.03	0.06	0.04	0.04	0.04	0.02	0.1
COL5A1_TDD14_no_nick_r2	0.0797856	0.02	0.02	0.01	0.03	0.03	0.03	5.01	0.16	0.1	0.06	0.05	0.02	0.06	0.35	0.04	0.05	0.03	0.03	0.03	0.02	0.05	0.05	0.05	0.05	0.03	0.05	0.03	0.04	0.08
COL5A1_TDD14_no_nick_r3	0.0816167	0.03	0.02	0.02	0.03	0.05	0.02	5.63	0.13	0.12	0.07	0.06	0.04	0.08	0.34	0.04	0.05	0.05	0.03	0.05	0.05	0.05	0.04	0.04	0.07	0.03	0.04	0.03	0.03	0.09
COL5A1_TDD14_no_nick_r4	0.064385	0.04	0.03	0.04	0.03	0.02	0.03	5.86	0.11	0.13	0.06	0.05	0.04	0.08	0.39	0.04	0.06	0.04	0.02	0.03	0.03	0.05	0.05	0.02	0.05	0.03	0.03	0.03	0.02	0.12
COL5A1_DddA_Nickase1a_r1	0.653443	0.03	0.07	0.02	0.03	0.05	0.68	6.98	0.16	10.07	19.15	0.14	0.17	0.34	1.23	0.04	0.06	0.05	0.05	0.04	0.03	0.04	0.04	0.05	0.06	0.05	0.07	0.02	0.03	0.05
COL5A1_DddA_Nickase1a_r2	0.67226	0.02	0.07	0.04	0.03	0.04	0.73	8.59	0.28	9.18	18.06	0.2	0.25	0.46	2.08	0.04	0.05	0.04	0.05	0.11	0.04	0.04	0.06	0.03	0.07	0.06	0.05	0.02	0.05	0.04
COL5A1_DddA_Nickase1a_r3	0.64485	0.03	0.09	0.02	0.08	0.03	1.36	10.99	0.29	9.5	17.96	0.21	0.31	0.86	2.86	0.05	0.08	0.06	0.03	0.08	0.07	0.07	0.07	0.05	0.05	0.06	0.09	0.03	0.05	0.06
COL5A1_DddA_Nickase1a_r4	0.542348	0.03	0.03	0.04	0.02	0.02	1.32	10.53	0.22	8.97	16.5	0.11	0.25	0.83	2.63	0.03	0.05	0.06	0.04	0.1	0.09	0.06	0.06	0.05	0.07	0.04	0.06	0.05	0.04	0.04
COL5A1_TDD14_Nickase1a_r1	0.0359263	0.01	0.03	0.05	0.03	0.04	0.03	1.13	0.12	0.08	0.07	0.04	0.02	0.03	0.12	0.03	0.04	0.03	0.03	0.03	0.03	0.04	0.05	0.09	0.07	0.03	0.06	0.07	0.06	0.06
COL5A1_TDD14_Nickase1a_r2	0.0716085	0.03	0.04	0.01	0.02	0.05	0.01	1.07	0.12	0.08	0.07	0.05	0.02	0.04	0.11	0.02	0.05	0.04	0.03	0.02	0.02	0.04	0.04	0.08	0.08	0.01	0.05	0.04	0.08	0.05
COL5A1_TDD14_Nickase1a_r3	0.0494403	0.05	0.03	0.03	0.02	0.03	0.02	1.21	0.1	0.07	0.08	0.06	0.02	0.04	0.09	0.04	0.04	0.05	0.01	0.03	0.04	0.05	0.06	0.05	0.06	0.04	0.04	0.11	0.07	0.04
COL5A1_TDD14_Nickase1a_r4	0.0109498	0.03	0.03	0.02	0.03	0.04	0.06	1.41	0.11	0.1	0.04	0.05	0.06	0.05	0.09	0.04	0.06	0.05	0.04	0.04	0.03	0.06	0.06	0.11	0.12	0.04	0.06	0.08	0.11	0.05
COL5A1_DddA_Nickase1b_r1	0.20692	0.01	0.03	0.03	0.02	0.03	1.9	18.43	0.19	1.39	2.2	0.06	0.62	1.23	3.86	0.13	0.09	0.05	0.11	0.38	0.09	0.07	0.05	0.01	0.06	0.12	0.12	0.03	0.02	0.1
COL5A1_DddA_Nickase1b_r2	0.190854	0.02	0.02	0.04	0.02	0.02	1.95	21.61	0.11	0.84	1.37	0.08	0.64	1.55	5	0.13	0.12	0.08	0.25	0.46	0.12	0.09	0.02	0.04	0.08	0.15	0.15	0.02	0.02	0.08
COL5A1_DddA_Nickase1b_r3	0.321954	0.04	0.05	0.02	0.01	0.03	2.75	26.54	0.25	1.36	1.91	0.1	1.08	2.14	6.06	0.12	0.15	0.07	0.31	0.49	0.12	0.06	0.04	0.04	0.04	0.17	0.15	0.04	0.02	0.04
COL5A1_DddA_Nickase1b_r4	0.227217	0.02	0.01	0.03	0.02	0.05	3.27	28.4	0.28	1.36	2.32	0.09	0.93	1.92	6.77	0.19	0.08	0.04	0.22	0.62	0.1	0.15	0.06	0.02	0.07	0.29	0.14	0.03	0.01	0.05
COL5A1_TDD14_Nickase1b_r1	0.0385548	0.03	0.01	0.04	0.01	0.03	0.06	2.69	0.11	0.11	0.05	0.07	0.04	0.08	0.22	0.02	0.06	0.04	0.02	0.05	0.05	0.06	0.03	0.03	0.04	0.03	0.03	0.03	0.02	0.05
COL5A1_TDD14_Nickase1b_r2	0.0429731	0.02	0.01	0.02	0.02	0.04	0.04	2.97	0.11	0.06	0.06	0.06	0.04	0.08	0.17	0.02	0.04	0.03	0.01	0.04	0.02	0.05	0.04	0.02	0.06	0.03	0.04	0.02	0.01	0.06
COL5A1_TDD14_Nickase1b_r3	0.050621	0.02	0.03	0.03	0.02	0.04	0.04	3.09	0.07	0.08	0.05	0.05	0.05	0.07	0.18	0.05	0.03	0.03	0.05	0.04	0.03	0.04	0.05	0.02	0.07	0.04	0.04	0.04	0.02	0.07
COL5A1_TDD14_Nickase1b_r4	0.0823959	0.02	0.01	0.01	0.02	0.03	0.06	3.07	0.08	0.09	0.06	0.05	0.1	0.1	0.29	0.03	0.07	0.05	0.02	0.02	0.06	0.08	0.05	0.04	0.06	0.03	0.07	0.04	0.02	0.05
COL5A1_DddA_Nickase2a_r1	0.8009	0.03	0.09	0.03	0.01	0.05	0.64	6.11	0.14	9.33	17.18	0.15	0.16	0.33	1.07	0.03	0.03	0.05	0.04	0.04	0.03	0.04	0.06	0.04	0.05	0.04	0.04	0.03	0.04	0.06
COL5A1_DddA_Nickase2a_r2	0.717012	0.02	0.05	0.01	0.03	0.04	0.79	7.16	0.18	8.77	16.23	0.14	0.28	0.44	1.44	0.06	0.04	0.04	0.08	0.07	0.04	0.06	0.04	0.03	0.04	0.04	0.03	0.03	0.02	0.04
COL5A1_DddA_Nickase2a_r3	0.633833	0.03	0.02	0.02	0.02	0.03	1.24	9.34	0.22	9.52	16.86	0.22	0.24	0.66	2.44	0.08	0.05	0.04	0.02	0.05	0.04	0.06	0.06	0.08	0.11	0.04	0.07	0.03	0.07	0.05
COL5A1_DddA_Nickase2a_r4	1.05339	0.02	0.06	0.03	0.02	0.03	1.47	11.87	0.23	9.92	17.99	0.21	0.39	0.85	2.87	0.02	0.06	0.06	0.01	0.11	0.06	0.11	0.03	0.09	0.08	0.04	0.05	0.04	0.08	0.06
COL5A1_TDD14_Nickase2a_r1	0.0813138	0.04	0.05	0.02	0.02	0.04	0.04	0.88	0.07	0.08	0.08	0.05	0.02	0.04	0.08	0.04	0.06	0.08	0.05	0.02	0.02	0.04	0.05	0.07	0.06	0.02	0.06	0.12	0.07	0.07
COL5A1_TDD14_Nickase2a_r2	0.0487839	0.02	0.05	0.04	0.05	0.04	0.03	0.91	0.13	0.11	0.06	0.05	0.03	0.02	0.08	0.03	0.04	0.03	0.03	0.04	0.03	0.05	0.05	0.06	0.08	0.02	0.05	0.1	0.1	0.06
COL5A1_TDD14_Nickase2a_r3	0.082773	0.04	0.05	0.03	0.02	0.05	0.03	1.07	0.14	0.09	0.09	0.06	0.03	0.02	0.1	0.03	0.03	0.03	0.03	0.04	0.04	0.05	0.06	0.04	0.08	0.03	0.05	0.07	0.1	0.06
COL5A1_TDD14_Nickase2a_r4	0.0390905	0.05	0.03	0.02	0.05	0.02	0.03	1.17	0.16	0.08	0.07	0.09	0.04	0.03	0.05	0.04	0.04	0.04	0.02	0.02	0.02	0.06	0.04	0.07	0.08	0.04	0.05	0.09	0.13	0.04
COL5A1_DddA_Nickase2b_r1	0.251954	0.02	0.02	0.02	0.02	0.03	2.27	20.88	0.12	1.27	2.24	0.1	0.59	1.46	4.29	0.13	0.09	0.04	0.12	0.4	0.1	0.07	0.06	0.03	0.06	0.13	0.1	0.04	0.02	0.08
COL5A1_DddA_Nickase2b_r2	0.23005	0.02	0.02	0.02	0.01	0.04	2.13	19.92	0.11	1.21	1.87	0.08	0.54	1.37	3.86	0.15	0.1	0.05	0.13	0.37	0.12	0.07	0.02	0	0.06	0.08	0.12	0.02	0.01	0.05
COL5A1_DddA_Nickase2b_r3	0.324732	0.02	0.01	0.02	0.02	0.03	3.07	26.26	0.1	1.13	1.98	0.07	1.16	1.86	5.78	0.21	0.07	0.05	0.2	0.54	0.1	0.12	0.05	0.03	0.03	0.15	0.16	0.04	0.03	0.09
COL5A1_DddA_Nickase2b_r4	0.262729	0.02	0.01	0.02	0.01	0.03	3.16	27.88	0.16	1.21	1.9	0.11	0.81	2	5.82	0.17	0.08	0.04	0.11	0.51	0.08	0.14	0.04	0.04	0.05	0.17	0.21	0.03	0.01	0.07
COL5A1_TDD14_Nickase2b_r1	0.0320064	0.03	0.03	0.03	0.02	0.02	0.04	2.72	0.09	0.09	0.05	0.03	0.05	0.03	0.13	0.03	0.05	0.03	0.03	0.03	0.03	0.05	0.07	0.02	0.05	0.03	0.05	0.03	0.02	0.06
COL5A1_TDD14_Nickase2b_r2	0.070362	0.03	0.03	0.01	0.02	0.02	0.02	2.73	0.07	0.06	0.06	0.05	0.07	0.06	0.16	0.04	0.05	0.03	0.03	0.03	0.03	0.05	0.05	0.02	0.03	0.03	0.06	0.02	0.02	0.06
COL5A1_TDD14_Nickase2b_r3	0.0569034	0.01	0.02	0.01	0.02	0.04	0.04	3.1	0.08	0.07	0.06	0.04	0.03	0.04	0.17	0.02	0.04	0.05	0.03	0.01	0.02	0.04	0.07	0.02	0.03	0.05	0.05	0.02	0.02	0.07
COL5A1_TDD14_Nickase2b_r4	0.0345214	0.03	0.02	0.01	0.03	0.02	0.02	3.12	0.11	0.07	0.05	0.03	0.04	0.06	0.17	0.02	0.05	0.03	0.04	0.05	0.02	0.04	0.04	0.01	0.03	0.03	0.05	0.02	0.01	0.06
COL5A1_Nuclease1_r1	0.142086	0.03	0.01	0.02	0.06	0.02	0.06	0.04	0.04	0.04	0.04	0.04	0.03	0.03	0.05	0.03	0.04	0.03	0.02	0.02	0.04	0.04	0.04	0.03	0.06	0.03	0.04	0.03	0.02	0.06
COL5A1_Nuclease1_r2	2.86175	0.02	0.01	0.02	0.02	0.02	0.02	0.03	0.05	0.04	0.05	0.03	0.05	0.03	0.03	0.06	0.04	0.03	0.02	0.04	0.03	0.04	0.06	0.03	0.06	0.03	0.06	0.03	0.01	0.05
COL5A1_Nuclease1_r3	4.26575	0.01	0.01	0.04	0.01	0.03	0.02	0.07	0.03	0.03	0.04	0.03	0.02	0.02	0.02	0.02	0.07	0.03	0.02	0.03	0.02	0.04	0.03	0.03	0.11	0.03	0.04	0.04	0.02	0.08
COL5A1_Nuclease1_r4	2.0184	0.01	0.01	0.01	0.01	0.02	0.02	0.03	0.02	0.03	0.05	0.04	0.03	0.03	0.03	0.05	0.03	0.04	0.01	0.04	0.03	0.05	0.04	0.12	0.05	0.03	0.05	0.05	0.02	0.05
COL5A1_Nuclease2_r1	6.65369	0.02	0.02	0.02	0.02	0.02	0.01	0.02	0.06	0.03	0.04	0.03	0.02	0.02	0.02	0.04	0.05	0.04	0.04	0.09	0.02	0.05	0.03	0.03	0.07	0.02	0.04	0.03	0.03	0.05
COL5A1_Nuclease2_r2	7.1234	0.02	0.01	0.02	0.02	0.03	0.03	0.03	0.03	0.03	0.04	0.04	0.03	0.02	0.05	0.08	0.04	0.03	0.02	0.03	0.08	0.09	0.04	0.04	0.11	0.03	0.05	0.03	0.02	0.05
COL5A1_Nuclease2_r3	4.23946	0.02	0.01	0.04	0.04	0.02	0.02	0.02	0.03	0.04	0.03	0.03	0.02	0.11	0.03	0.03	0.04	0.06	0.02	0.03	0.03	0.03	0.03	0.02	0.06	0.09	0.05	0.03	0.01	0.05
COL5A1_Nuclease2_r4	6.59967	0.02	0.01	0.02	0.02	0.03	0.02	0.02	0.03	0.03	0.04	0.03	0.02	0.03	0.02	0.02	0.03	0.03	0.06	0.09	0.04	0.05	0.09	0.09	0.05	0.03	0.04	0.08	0.02	0.05
COL5A1_GFP_r1	#N/A	0.02	0.01	0.02	0.02	0.03	0.03	0.04	0.03	0.03	0.04	0.03	0.02	0.04	0.02	0.03	0.04	0.04	0.04	0.03	0.03	0.05	0.04	0.02	0.05	0.03	0.05	0.03	0.02	0.05
COL5A1_GFP_r2	0.0165552	0.02	0.01	0.02	0.02	0.02	0.03	0.03	0.03	0.04	0.05	0.03	0.03	0.03	0.03	0.02	0.03	0.03	0.02	0.02	0.03	0.04	0.03	0.03	0.05	0.04	0.05	0.03	0.02	0.05
COL5A1_GFP_r3	0.0111962	0.03	0.01	0.01	0.02	0.04	0.02	0.02	0.03	0.05	0.04	0.03	0.02	0.03	0.02	0.03	0.03	0.04	0.03	0.05	0.03	0.04	0.04	0.02	0.05	0.05	0.04	0.03	0.02	0.04
COL5A1_GFP_r4	0.0187403	0.02	0.02	0.02	0.02	0.03	0.02	0.02	0.04	0.03	0.05	0.03	0.01	0.02	0.04	0.02	0.04	0.04	0.03	0.03	0.02	0.06	0.03	0.03	0.06	0.04	0.05	0.04	0.02	0.06
COL5A1_NTC_r1	0.0160193	0.03	0.01	0.02	0.03	0.03	0.03	0.02	0.04	0.03	0.05	0.04	0.02	0.03	0.03	0.02	0.05	0.04	0.02	0.01	0.03	0.05	0.03	0.02	0.05	0.04	0.05	0.03	0.02	0.04
COL5A1_NTC_r2	0.0136602	0.02	0.01	0.02	0.02	0.03	0.02	0.02	0.03	0.05	0.05	0.03	0.02	0.03	0.03	0.03	0.04	0.03	0.02	0.02	0.04	0.04	0.04	0.03	0.07	0.03	0.05	0.04	0.01	0.05
COL5A1_NTC_r3	0.0175123	0.02	0.02	0.02	0.02	0.03	0.03	0.03	0.04	0.04	0.06	0.03	0.02	0.02	0.03	0.03	0.05	0.03	0.03	0.02	0.03	0.04	0.04	0.03	0.05	0.04	0.04	0.02	0.02	0.05
COL5A1_NTC_r4	0.0122184	0.02	0.02	0.02	0.02	0.02	0.02	0.02	0.03	0.04	0.04	0.03	0.03	0.02	0.02	0.03	0.03	0.03	0.03	0.03	0.03	0.04	0.04	0.03	0.05	0.03	0.04	0.03	0.01	0.05
Average
COL5A1_DddA_no_nick	0.34009	0.0225	0.0175	0.04	0.025	0.0225	4.985	29.0625	0.175	2.13	3.66	0.075	1.195	2.7	6.1425	0.0675	0.0675	0.0525	0.0275	0.075	0.055	0.055	0.0325	0.03	0.045	0.0325	0.07	0.035	0.0125	0.0725
COL5A1_TDD14_no_nick	0.0706278	0.03	0.0275	0.0275	0.03	0.035	0.0275	5.485	0.135	0.115	0.0625	0.0525	0.0325	0.0775	0.365	0.04	0.05	0.0375	0.025	0.0375	0.035	0.05	0.045	0.035	0.0575	0.0325	0.04	0.0325	0.0275	0.0975
COL5A1_DddA_Nickase1a	0.628225	0.0275	0.065	0.03	0.04	0.035	1.0225	9.2725	0.2375	9.43	17.9175	0.165	0.245	0.6225	2.2	0.04	0.06	0.0525	0.0425	0.0825	0.0575	0.0525	0.0575	0.045	0.0625	0.0525	0.0675	0.03	0.0425	0.0475
COL5A1_TDD14_Nickase1a	0.0419812	0.03	0.0325	0.0275	0.025	0.04	0.03	1.205	0.1125	0.0825	0.065	0.05	0.03	0.04	0.1025	0.0325	0.0475	0.0425	0.0275	0.03	0.03	0.0475	0.0525	0.0825	0.0825	0.03	0.0525	0.075	0.08	0.05
COL5A1_DddA_Nickase1b	0.236736	0.0225	0.0275	0.03	0.0175	0.0325	2.4675	23.745	0.2075	1.2375	1.95	0.0825	0.8175	1.71	5.4225	0.1425	0.11	0.06	0.2225	0.4875	0.1075	0.0925	0.0425	0.0275	0.0625	0.1825	0.14	0.03	0.0175	0.0675
COL5A1_TDD14_Nickase1b	0.0536362	0.0225	0.015	0.025	0.0175	0.035	0.05	2.955	0.0925	0.085	0.055	0.0575	0.0575	0.0825	0.215	0.03	0.05	0.0375	0.025	0.0375	0.04	0.0575	0.0425	0.0275	0.0575	0.0325	0.045	0.0325	0.0175	0.0575
COL5A1_DddA_Nickase2a	0.801284	0.025	0.055	0.0225	0.02	0.0375	1.035	8.62	0.1925	9.385	17.065	0.18	0.2675	0.57	1.955	0.0475	0.045	0.0475	0.0375	0.0675	0.0425	0.0675	0.0475	0.06	0.07	0.04	0.0475	0.0325	0.0525	0.0525
COL5A1_TDD14_Nickase2a	0.0629903	0.0375	0.045	0.0275	0.035	0.0375	0.0325	1.0075	0.125	0.09	0.075	0.0625	0.03	0.0275	0.0775	0.035	0.0425	0.045	0.0325	0.03	0.0275	0.05	0.05	0.06	0.075	0.0275	0.0525	0.095	0.1	0.0575
COL5A1_DddA_Nickase2b	0.267366	0.02	0.015	0.02	0.015	0.0325	2.6575	23.735	0.1225	1.205	1.9975	0.09	0.775	1.6725	4.9375	0.165	0.085	0.045	0.14	0.455	0.1	0.1	0.0425	0.025	0.05	0.1325	0.1475	0.0325	0.0175	0.0725
COL5A1_TDD14_Nickase2b	0.0484483	0.025	0.025	0.015	0.0225	0.025	0.03	2.9175	0.0875	0.0725	0.055	0.0375	0.0475	0.0475	0.1575	0.0275	0.0475	0.035	0.0325	0.03	0.025	0.045	0.0575	0.0175	0.035	0.035	0.0525	0.0225	0.0175	0.0625
COL5A1_Nuclease1	2.322	0.0175	0.01	0.0225	0.025	0.0225	0.03	0.0425	0.035	0.035	0.045	0.035	0.0325	0.0275	0.0325	0.04	0.045	0.0325	0.0175	0.0325	0.03	0.0425	0.0425	0.0525	0.07	0.03	0.0475	0.0375	0.0175	0.06
COL5A1_Nuclease2	6.15405	0.02	0.0125	0.025	0.025	0.025	0.02	0.0225	0.0375	0.0325	0.0375	0.0325	0.0225	0.045	0.03	0.0425	0.04	0.04	0.035	0.06	0.0425	0.055	0.0475	0.045	0.0725	0.0425	0.045	0.0425	0.02	0.05
COL5A1_GFP	0.0154972	0.0225	0.0125	0.0175	0.02	0.03	0.025	0.0275	0.0325	0.0375	0.045	0.03	0.02	0.03	0.0275	0.025	0.035	0.0375	0.03	0.0325	0.0275	0.0475	0.035	0.025	0.0525	0.04	0.0475	0.0325	0.02	0.05
COL5A1_NTC	0.0148525	0.0225	0.015	0.02	0.0225	0.0275	0.025	0.0225	0.035	0.04	0.05	0.0325	0.0225	0.025	0.0275	0.0275	0.0425	0.0325	0.025	0.02	0.0325	0.0425	0.0375	0.0275	0.055	0.035	0.045	0.03	0.015	0.0475
