# Supplementary material for: Compact zinc finger architecture utilizing toxin-derived cytidine deaminases for highly efficient base editing in human cells
Source: Nat Commun. 2024 Feb 15;15:1181. doi: 10.1038/s41467-024-45100-w (PMC10869815; doi:10.1038/s41467-024-45100-w)
Supplement: Supplementary file 34 — Supplementary Dataset 30 [file 41467_2024_45100_MOESM34_ESM.xlsx]

## Sheet: Sheet1
Supplementary Data 30. Performance of ZF-CBE-Nickases at HBB. Indels were determined using software described by Miller et al. (2019).
Supplementary Figure 15b
Sample	indels	G94	C95	G100	G103	G104	C105	C107	G109	C110	C111	C112	G114	C116	G123	C124	C125	C126	G128	C129	C130
						C-5	C-4	C-2	C1	C2	C3	C4	C6	C8	C+2
HBB_LT32_DddA-N_r1	0.149729	0.01	0.09	0.05	0.02	0.04	0.08	1.09	0.02	0.36	0.2	0.32	8.98	0.16	0.04	0.06	0.03	0.03	0.03	0.06	0.07	unintended bases at pos A33 A:33.01 C: 0.00 G:66.99 T: 0.00	unintended bases at pos A33 A:33.01 C: 0.00 G:66.99 T: 0.00
HBB_LT32_TDD6-C_r1	0.379507	0.02	0.04	0.12	0.18	0.16	0.04	6.05	11.14	2.53	0.54	0.17	7.76	28.34	0.2	0.1	0.07	0.06	0.1	0.05	0.01	unintended bases at pos A33 A:32.33 C: 0.00 G:67.66 T: 0.01	unintended bases at pos A33 A:32.33 C: 0.00 G:67.66 T: 0.01
HBB_LT32_TDD6-N_r1	0.513005	0.04	0.04	0.07	0.35	1.21	4.79	18.13	3.02	3.25	1.23	0.24	20.38	1.73	0.32	0.58	0.12	0.02	0.08	0.04	0.04	unintended bases at pos A33 A:34.42 C: 0.00 G:65.58 T: 0.00	unintended bases at pos A33 A:34.42 C: 0.00 G:65.58 T: 0.00
HBB_LT32_TDD14-C_r1	0.124911	0.01	0.03	0.03	0.03	0.1	0.21	2.85	0.51	0.39	0.21	0.07	6.03	9.27	0.26	0.13	0.05	0.04	0.06	0.07	0.01	unintended bases at pos A33 A:34.18 C: 0.00 G:65.82 T: 0.00	unintended bases at pos A33 A:34.18 C: 0.00 G:65.82 T: 0.00
HBB_LT32_TDD14-N_r1	0.103331	0.02	0.02	0.02	0.03	0.04	0.05	0.47	0.47	0.33	0.3	0.05	0.88	5.23	0.23	0.13	0.03	0.05	0.05	0.04	0.02	unintended bases at pos A33 A:33.90 C: 0.00 G:66.10 T: 0.01	unintended bases at pos A33 A:33.90 C: 0.00 G:66.10 T: 0.01
HBB_LT32_DddA-N_r2	0.0945738	0.04	0.04	0.03	0.04	0.04	0.06	1.3	0.02	0.33	0.15	0.21	10.51	0.13	0.04	0.09	0.08	0.05	0.03	0.06	0.04	unintended bases at pos A33 A:33.25 C: 0.00 G:66.75 T: 0.00	unintended bases at pos A33 A:33.25 C: 0.00 G:66.75 T: 0.00
HBB_LT32_TDD6-C_r2	0.393097	0.02	0.03	0.11	0.28	0.25	0.07	6.5	11.67	2.41	0.68	0.21	7.98	28.26	0.2	0.13	0.05	0.04	0.05	0.03	0.02	unintended bases at pos A33 A:32.59 C: 0.00 G:67.40 T: 0.01	unintended bases at pos A33 A:32.59 C: 0.00 G:67.40 T: 0.01
HBB_LT32_TDD6-N_r2	0.575097	0.02	0.04	0.06	0.26	1.38	5.31	18.33	3.22	3.2	1.34	0.32	19.13	2.05	0.29	0.6	0.1	0.07	0.03	0.06	0.03	unintended bases at pos A33 A:31.79 C: 0.01 G:68.20 T: 0.00	unintended bases at pos A33 A:31.79 C: 0.01 G:68.20 T: 0.00
HBB_LT32_TDD14-C_r2	0.137806	0.02	0.03	0.05	0.03	0.08	0.18	2.6	0.49	0.37	0.21	0.08	5.58	8.85	0.21	0.1	0.05	0.05	0.02	0.05	0.04	unintended bases at pos A33 A:33.18 C: 0.00 G:66.81 T: 0.01	unintended bases at pos A33 A:33.18 C: 0.00 G:66.81 T: 0.01
HBB_LT32_TDD14-N_r2	0.0978537	0.04	0.04	0.06	0.03	0.1	0.05	0.46	0.59	0.31	0.27	0.09	1.51	5.81	0.37	0.13	0.07	0.05	0.08	0.07	0.02	unintended bases at pos A33 A:34.30 C: 0.00 G:65.68 T: 0.02	unintended bases at pos A33 A:34.30 C: 0.00 G:65.68 T: 0.02
HBB_GFP_r1	0.0831486	0.02	0.05	0.02	0.03	0.05	0.02	0.01	0.02	0.03	0.02	0.02	0.01	0.03	0.03	0.13	0.04	0.05	0.03	0.04	0.01	unintended bases at pos A33 A:33.85 C: 0.00 G:66.14 T: 0.01	unintended bases at pos A33 A:33.85 C: 0.00 G:66.14 T: 0.01
HBB_GFP_r2	0.0602125	0.04	0.03	0.02	0.02	0.04	0.03	0.01	0.03	0.07	0.01	0.03	0	0.02	0.04	0.07	0.04	0.05	0.05	0.05	0.02	unintended bases at pos A33 A:32.47 C: 0.00 G:67.52 T: 0.01	unintended bases at pos A33 A:32.47 C: 0.00 G:67.52 T: 0.01
HBB_GFP_r3	0.0650232	0.03	0.01	0.03	0.05	0.04	0.04	0.03	0.05	0.04	0.02	0.04	0.04	0.03	0.03	0.11	0.04	0.03	0.05	0.03	0.01	unintended bases at pos A33 A:32.59 C: 0.00 G:67.39 T: 0.01	unintended bases at pos A33 A:32.59 C: 0.00 G:67.39 T: 0.01
HBB_GFP_r4	#N/A	0	0.05	0.01	0.03	0.07	0.03	0.04	0.05	0.05	0.04	0.02	0	0.01	0.04	0.09	0.06	0.04	0.02	0.04	0.02	unintended bases at pos A33 A:32.69 C: 0.00 G:67.31 T: 0.00	unintended bases at pos A33 A:32.69 C: 0.00 G:67.31 T: 0.00
HBB_NTC_r1	0.0567434	0.01	0.01	0.02	0.02	0.05	0.01	0.02	0.04	0.09	0.03	0.02	0	0.01	0.03	0.13	0.04	0.09	0.03	0.07	0.04	unintended bases at pos A33 A:31.75 C: 0.00 G:68.25 T: 0.00	unintended bases at pos A33 A:31.75 C: 0.00 G:68.25 T: 0.00
HBB_NTC_r2	0.0597052	0.02	0.04	0.03	0.04	0.02	0.04	0.01	0.02	0.05	0.02	0.04	0.03	0.03	0.05	0.1	0.05	0.06	0.02	0.04	0.02	unintended bases at pos A33 A:33.22 C: 0.00 G:66.77 T: 0.01	unintended bases at pos A33 A:33.22 C: 0.00 G:66.77 T: 0.01
Average
HBB_LT32_DddA-N	0.122151	0.025	0.065	0.04	0.03	0.04	0.07	1.195	0.02	0.345	0.175	0.265	9.745	0.145	0.04	0.075	0.055	0.04	0.03	0.06	0.055
HBB_LT32_TDD6-C	0.386302	0.02	0.035	0.115	0.23	0.205	0.055	6.275	11.405	2.47	0.61	0.19	7.87	28.3	0.2	0.115	0.06	0.05	0.075	0.04	0.015
HBB_LT32_TDD6-N	0.544051	0.03	0.04	0.065	0.305	1.295	5.05	18.23	3.12	3.225	1.285	0.28	19.755	1.89	0.305	0.59	0.11	0.045	0.055	0.05	0.035
HBB_LT32_TDD14-C	0.131359	0.015	0.03	0.04	0.03	0.09	0.195	2.725	0.5	0.38	0.21	0.075	5.805	9.06	0.235	0.115	0.05	0.045	0.04	0.06	0.025
HBB_LT32_TDD14-N	0.100592	0.03	0.03	0.04	0.03	0.07	0.05	0.465	0.53	0.32	0.285	0.07	1.195	5.52	0.3	0.13	0.05	0.05	0.065	0.055	0.02
HBB_GFP	0.0694614	0.0225	0.035	0.02	0.0325	0.05	0.03	0.0225	0.0375	0.0475	0.0225	0.0275	0.0125	0.0225	0.035	0.1	0.045	0.0425	0.0375	0.04	0.015
Supplementary Figure 15d
Sample	indels	G94	C95	G100	G103	G104	C105	C107	G109	C110	C111	C112	G114	C116	G123	C124	C125	C126	G128	C129	C130
						C-5	C-4	C-2	C1	C2	C3	C4	C6	C8	C+2
HBB_DddA_no_nick_r1	0.13534	0.02	0.07	0.15	0.03	0.06	0.11	2.03	0.04	0.6	0.35	0.34	16.25	0.11	0.04	0.13	0.07	0.08	0.04	0.03	0.01	unintended bases at pos A33 A:33.28 C: 0.00 G:66.71 T: 0.00	unintended bases at pos A33 A:33.28 C: 0.00 G:66.71 T: 0.00
HBB_DddA_no_nick_r2	0.112904	0.02	0.12	0.17	0.1	0.05	0.11	2.43	0.03	0.79	0.32	0.41	13.11	0.15	0.07	0.15	0.13	0.08	0.03	0.04	0.03	unintended bases at pos A33 A:33.33 C: 0.01 G:66.66 T: 0.01	unintended bases at pos A33 A:33.33 C: 0.01 G:66.66 T: 0.01
HBB_DddA_no_nick_r3	0.111741	0.03	0.07	0.14	0.06	0.08	0.15	2.71	0.04	0.94	0.32	0.42	12.63	0.15	0.06	0.12	0.08	0.08	0.04	0.03	0.02	unintended bases at pos A33 A:34.00 C: 0.00 G:65.99 T: 0.01	unintended bases at pos A33 A:34.00 C: 0.00 G:65.99 T: 0.01
HBB_DddA_no_nick_r4	0.105502	0.03	0.09	0.19	0.08	0.08	0.1	2.36	0.05	0.71	0.32	0.35	10.41	0.15	0.04	0.14	0.08	0.07	0.03	0.04	0.03	unintended bases at pos A33 A:33.37 C: 0.01 G:66.62 T: 0.00	unintended bases at pos A33 A:33.37 C: 0.01 G:66.62 T: 0.00
HBB_TDD14_no_nick_r1	0.232256	0.04	0.03	0.07	0.05	0.13	0.32	4.35	0.97	0.99	0.64	0.17	8.58	14.14	0.42	0.12	0.05	0.06	0.02	0.06	0.03	unintended bases at pos A33 A:33.81 C: 0.00 G:66.19 T: 0.00	unintended bases at pos A33 A:33.81 C: 0.00 G:66.19 T: 0.00
HBB_TDD14_no_nick_r2	0.16054	0.02	0.06	0.05	0.03	0.13	0.21	3.97	0.93	0.89	0.59	0.15	8.28	13.69	0.39	0.13	0.05	0.05	0.07	0.04	0.03	unintended bases at pos A33 A:34.38 C: 0.00 G:65.61 T: 0.01	unintended bases at pos A33 A:34.38 C: 0.00 G:65.61 T: 0.01
HBB_TDD14_no_nick_r3	0.136175	0.01	0.03	0.07	0.05	0.1	0.24	3.91	1.14	0.78	0.55	0.14	8.08	14.1	0.38	0.12	0.04	0.09	0.04	0.06	0.02	unintended bases at pos A33 A:33.17 C: 0.00 G:66.82 T: 0.00	unintended bases at pos A33 A:33.17 C: 0.00 G:66.82 T: 0.00
HBB_TDD14_no_nick_r4	0.145886	0.03	0.04	0.08	0.03	0.11	0.25	3.45	0.93	0.78	0.52	0.14	8.3	12.61	0.36	0.1	0.07	0.08	0.07	0.04	0.02	unintended bases at pos A33 A:32.83 C: 0.00 G:67.17 T: 0.00	unintended bases at pos A33 A:32.83 C: 0.00 G:67.17 T: 0.00
HBB_DddA_Nickase1a_r1	0.399074	0.03	0.04	0.4	0.04	0.07	0.11	1.11	0.07	0.33	0.26	0.3	47.26	0.12	0.06	0.12	0.05	0.05	0.03	0.04	0.04	unintended bases at pos A33 A:32.98 C: 0.00 G:67.01 T: 0.00	unintended bases at pos A33 A:32.98 C: 0.00 G:67.01 T: 0.00
HBB_DddA_Nickase1a_r2	0.405306	0.04	0.04	0.58	0.12	0.09	0.08	1.44	0.08	0.48	0.2	0.34	49.78	0.12	0.03	0.12	0.11	0.06	0.04	0.04	0.03	unintended bases at pos A33 A:32.86 C: 0.00 G:67.12 T: 0.01	unintended bases at pos A33 A:32.86 C: 0.00 G:67.12 T: 0.01
HBB_DddA_Nickase1a_r3	0.373993	0.04	0.03	0.4	0.08	0.04	0.05	1.25	0.05	0.35	0.24	0.3	43.7	0.17	0.06	0.14	0.06	0.05	0.02	0.05	0.02	unintended bases at pos A33 A:32.46 C: 0.00 G:67.53 T: 0.00	unintended bases at pos A33 A:32.46 C: 0.00 G:67.53 T: 0.00
HBB_DddA_Nickase1a_r4	0.464728	0.02	0.05	0.47	0.12	0.08	0.04	1.29	0.05	0.39	0.18	0.29	47.08	0.08	0.06	0.11	0.03	0.05	0.05	0.05	0.06	unintended bases at pos A33 A:33.41 C: 0.00 G:66.58 T: 0.01	unintended bases at pos A33 A:33.41 C: 0.00 G:66.58 T: 0.01
HBB_TDD14_Nickase1a_r1	0.634356	0.05	0.04	0.53	0.2	0.46	0.22	3.7	2.56	0.8	0.6	0.16	28.56	19.48	1.79	0.11	0.07	0.06	0.17	0.06	0.03	unintended bases at pos A33 A:33.02 C: 0.00 G:66.98 T: 0.00	unintended bases at pos A33 A:33.02 C: 0.00 G:66.98 T: 0.00
HBB_TDD14_Nickase1a_r2	0.604073	0.03	0.05	0.38	0.12	0.31	0.18	3.55	2.54	0.72	0.56	0.17	28.12	19.04	1.64	0.12	0.06	0.04	0.1	0.05	0.01	unintended bases at pos A33 A:33.27 C: 0.00 G:66.73 T: 0.01	unintended bases at pos A33 A:33.27 C: 0.00 G:66.73 T: 0.01
HBB_TDD14_Nickase1a_r3	0.616958	0.04	0.03	0.56	0.2	0.38	0.18	3.67	3.2	0.86	0.56	0.19	29.99	20.73	1.6	0.14	0.05	0.05	0.15	0.04	0.05	unintended bases at pos A33 A:33.40 C: 0.00 G:66.60 T: 0.00	unintended bases at pos A33 A:33.40 C: 0.00 G:66.60 T: 0.00
HBB_TDD14_Nickase1a_r4	0.676334	0.07	0.03	0.59	0.18	0.35	0.24	3.91	3.17	1.04	0.79	0.22	29.96	21.52	1.76	0.1	0.06	0.05	0.14	0.05	0.01	unintended bases at pos A33 A:33.21 C: 0.00 G:66.79 T: 0.01	unintended bases at pos A33 A:33.21 C: 0.00 G:66.79 T: 0.01
HBB_DddA_Nickase1b_r1	0.184834	0.02	0.09	0.1	0.03	0.05	0.23	3.3	0.04	0.86	0.51	0.66	9.1	0.32	0.05	0.17	0.06	0.04	0.04	0.03	0.04	unintended bases at pos A33 A:34.09 C: 0.00 G:65.91 T: 0.00	unintended bases at pos A33 A:34.09 C: 0.00 G:65.91 T: 0.00
HBB_DddA_Nickase1b_r2	0.265624	0.03	0.12	0.04	0.06	0.1	0.17	3.02	0.05	0.79	0.56	0.69	8.97	0.23	0.04	0.17	0.08	0.07	0.03	0.06	0.02	unintended bases at pos A33 A:32.89 C: 0.00 G:67.09 T: 0.01	unintended bases at pos A33 A:32.89 C: 0.00 G:67.09 T: 0.01
HBB_DddA_Nickase1b_r3	0.286007	0.02	0.11	0.11	0.05	0.1	0.15	4.43	0.04	1.08	0.64	0.83	9.68	0.25	0.04	0.12	0.07	0.04	0.04	0.05	0.04	unintended bases at pos A33 A:32.88 C: 0.00 G:67.11 T: 0.01	unintended bases at pos A33 A:32.88 C: 0.00 G:67.11 T: 0.01
HBB_DddA_Nickase1b_r4	0.219804	0.02	0.12	0.08	0.02	0.07	0.1	4.19	0.06	0.98	0.65	0.67	9.64	0.34	0.04	0.15	0.08	0.09	0.04	0.06	0.03	unintended bases at pos A33 A:33.17 C: 0.00 G:66.83 T: 0.00	unintended bases at pos A33 A:33.17 C: 0.00 G:66.83 T: 0.00
HBB_TDD14_Nickase1b_r1	0.577294	0.03	0.04	0.06	0.03	0.12	1.18	8.12	3.47	1.77	1.28	0.37	11.66	35.52	1.04	0.14	0.07	0.05	0.12	0.06	0.05	unintended bases at pos A33 A:33.44 C: 0.01 G:66.55 T: 0.00	unintended bases at pos A33 A:33.44 C: 0.01 G:66.55 T: 0.00
HBB_TDD14_Nickase1b_r2	0.562197	0.03	0.05	0.01	0.03	0.13	0.92	7.8	3.77	1.89	1.54	0.43	11.79	34.39	0.86	0.1	0.09	0.06	0.17	0.04	0.01	unintended bases at pos A33 A:33.01 C: 0.00 G:66.97 T: 0.01	unintended bases at pos A33 A:33.01 C: 0.00 G:66.97 T: 0.01
HBB_TDD14_Nickase1b_r3	0.646171	0.03	0.02	0.05	0.03	0.17	1.32	9.28	3.78	1.98	1.53	0.47	12.68	37.52	0.85	0.12	0.07	0.04	0.07	0.06	0.05	unintended bases at pos A33 A:33.60 C: 0.00 G:66.40 T: 0.00	unintended bases at pos A33 A:33.60 C: 0.00 G:66.40 T: 0.00
HBB_TDD14_Nickase1b_r4	0.67845	0.04	0.04	0.04	0.05	0.18	1.05	7.41	3.6	2.12	1.53	0.37	12.4	34.55	0.8	0.16	0.07	0.03	0.05	0.1	0	unintended bases at pos A33 A:32.46 C: 0.01 G:67.52 T: 0.01	unintended bases at pos A33 A:32.46 C: 0.01 G:67.52 T: 0.01
HBB_DddA_Nickase2a_r1	0.550851	0.07	0.06	0.48	0.1	0.09	0.06	0.99	0.08	0.39	0.22	0.38	32.52	0.14	0.04	0.14	0.04	0.05	0.02	0.05	0.03	unintended bases at pos A33 A:33.48 C: 0.00 G:66.51 T: 0.01	unintended bases at pos A33 A:33.48 C: 0.00 G:66.51 T: 0.01
HBB_DddA_Nickase2a_r2	0.491499	0.03	0.06	0.57	0.14	0.06	0.07	0.94	0.07	0.55	0.32	0.48	35.02	0.11	0.04	0.14	0.08	0.09	0.04	0.03	0.01	unintended bases at pos A33 A:34.81 C: 0.00 G:65.17 T: 0.01	unintended bases at pos A33 A:34.81 C: 0.00 G:65.17 T: 0.01
HBB_DddA_Nickase2a_r3	0.512673	0.05	0.04	0.66	0.09	0.05	0.05	1.36	0.06	0.4	0.27	0.47	40.41	0.13	0.08	0.1	0.07	0.05	0.04	0.04	0.05	unintended bases at pos A33 A:31.74 C: 0.00 G:68.25 T: 0.01	unintended bases at pos A33 A:31.74 C: 0.00 G:68.25 T: 0.01
HBB_DddA_Nickase2a_r4	0.464909	0.1	0.08	0.82	0.16	0.11	0.09	1.66	0.08	0.58	0.44	0.54	35.79	0.23	0.06	0.15	0.1	0.04	0.02	0.06	0.03	unintended bases at pos A33 A:32.63 C: 0.00 G:67.35 T: 0.02	unintended bases at pos A33 A:32.63 C: 0.00 G:67.35 T: 0.02
HBB_TDD14_Nickase2a_r1	0.595658	0.05	0.04	0.58	0.18	0.37	0.28	5.2	5.6	1.2	0.95	0.28	22.53	26.09	2.08	0.14	0.03	0.07	0.23	0.07	0.03	unintended bases at pos A33 A:32.67 C: 0.00 G:67.32 T: 0.01	unintended bases at pos A33 A:32.67 C: 0.00 G:67.32 T: 0.01
HBB_TDD14_Nickase2a_r2	0.577883	0.08	0.05	0.75	0.18	0.47	0.26	4.89	4.84	1.24	0.77	0.19	20.68	24.85	1.66	0.11	0.07	0.05	0.27	0.07	0.02	unintended bases at pos A33 A:33.65 C: 0.00 G:66.34 T: 0.00	unintended bases at pos A33 A:33.65 C: 0.00 G:66.34 T: 0.00
HBB_TDD14_Nickase2a_r3	0.567573	0.08	0.06	0.6	0.15	0.3	0.21	4.51	5.51	1.19	0.99	0.21	20.94	24.28	1.87	0.11	0.06	0.05	0.26	0.05	0.03	unintended bases at pos A33 A:33.32 C: 0.00 G:66.67 T: 0.00	unintended bases at pos A33 A:33.32 C: 0.00 G:66.67 T: 0.00
HBB_TDD14_Nickase2a_r4	0.536331	0.07	0.03	0.71	0.2	0.43	0.33	4.87	6.08	1.3	1.02	0.25	23.7	26.26	2.03	0.1	0.06	0.05	0.2	0.07	0.03	unintended bases at pos A33 A:25.65 C: 0.01 G:74.34 T: 0.00	unintended bases at pos A33 A:25.65 C: 0.01 G:74.34 T: 0.00
HBB_DddA_Nickase2b_r1	0.247896	0.04	0.08	0.05	0.02	0.05	0.15	3.85	0.05	1.16	0.63	0.86	8.86	0.27	0.05	0.17	0.08	0.04	0.03	0.05	0.05	unintended bases at pos A33 A:33.10 C: 0.00 G:66.88 T: 0.01	unintended bases at pos A33 A:33.10 C: 0.00 G:66.88 T: 0.01
HBB_DddA_Nickase2b_r2	0.186825	0.03	0.06	0.04	0.03	0.07	0.14	2.22	0.03	0.62	0.48	0.48	8.55	0.22	0.04	0.09	0.07	0.05	0.03	0.05	0.02	unintended bases at pos A33 A:32.85 C: 0.00 G:67.14 T: 0.01	unintended bases at pos A33 A:32.85 C: 0.00 G:67.14 T: 0.01
HBB_DddA_Nickase2b_r3	0.223305	0.04	0.05	0.07	0.05	0.06	0.08	2.02	0.03	0.71	0.48	0.54	8.36	0.17	0.03	0.12	0.09	0.07	0.03	0.05	0.03	unintended bases at pos A33 A:33.90 C: 0.00 G:66.09 T: 0.01	unintended bases at pos A33 A:33.90 C: 0.00 G:66.09 T: 0.01
HBB_DddA_Nickase2b_r4	0.22804	0.01	0.03	0.03	0.02	0.06	0.11	2.69	0.03	0.78	0.51	0.68	7.28	0.16	0.06	0.11	0.08	0.04	0.04	0.07	0.03	unintended bases at pos A33 A:33.39 C: 0.00 G:66.61 T: 0.00	unintended bases at pos A33 A:33.39 C: 0.00 G:66.61 T: 0.00
HBB_TDD14_Nickase2b_r1	0.280181	0.03	0.05	0.02	0.04	0.11	0.59	5.36	1.65	0.85	0.59	0.12	5.2	21.67	0.29	0.13	0.07	0.03	0.07	0.05	0.04	unintended bases at pos A33 A:33.81 C: 0.00 G:66.19 T: 0.00	unintended bases at pos A33 A:33.81 C: 0.00 G:66.19 T: 0.00
HBB_TDD14_Nickase2b_r2	0.243161	0.03	0.03	0.01	0.04	0.16	0.72	4.36	1.24	0.5	0.35	0.13	4.76	20.76	0.32	0.14	0.05	0.05	0.04	0.05	0.04	unintended bases at pos A33 A:34.18 C: 0.00 G:65.81 T: 0.01	unintended bases at pos A33 A:34.18 C: 0.00 G:65.81 T: 0.01
HBB_TDD14_Nickase2b_r3	0.525279	0.02	0.05	0.01	0.03	0.11	0.74	6.6	3.79	1.47	1.2	0.46	9.67	28.43	0.62	0.14	0.06	0.07	0.16	0.11	0.03	unintended bases at pos A33 A:33.95 C: 0.00 G:66.04 T: 0.01	unintended bases at pos A33 A:33.95 C: 0.00 G:66.04 T: 0.01
HBB_TDD14_Nickase2b_r4	0.677766	0.02	0.05	0.03	0.03	0.14	0.92	7.81	4.6	2.02	1.51	0.49	11.24	31.3	0.84	0.16	0.06	0.06	0.11	0.06	0.03	unintended bases at pos A33 A:33.66 C: 0.00 G:66.34 T: 0.00	unintended bases at pos A33 A:33.66 C: 0.00 G:66.34 T: 0.00
HBB_Nuclease1_r1	8.40589	0.04	0.05	0.01	0.04	0.07	0.03	0.02	0.02	0.05	0.05	0.02	0.03	0.02	0.03	0.12	0.05	0.05	0.04	0.04	0.02	unintended bases at pos A33 A:34.03 C: 0.00 G:65.96 T: 0.01	unintended bases at pos A33 A:34.03 C: 0.00 G:65.96 T: 0.01
HBB_Nuclease1_r2	10.1478	0.01	0.06	0.03	0.02	0.09	0.05	0.03	0.03	0.07	0.06	0.03	0.02	0.01	0.06	0.09	0.1	0.06	0.04	0.05	0.02	unintended bases at pos A33 A:33.29 C: 0.00 G:66.71 T: 0.00	unintended bases at pos A33 A:33.29 C: 0.00 G:66.71 T: 0.00
HBB_Nuclease1_r3	9.52661	0.02	0.04	0.02	0.04	0.07	0.05	0.02	0.04	0.07	0.02	0.03	0.01	0.03	0.07	0.13	0.06	0.04	0.02	0.07	0.04	unintended bases at pos A33 A:33.03 C: 0.00 G:66.97 T: 0.00	unintended bases at pos A33 A:33.03 C: 0.00 G:66.97 T: 0.00
HBB_Nuclease1_r4	9.22756	0.03	0.02	0.02	0.05	0.05	0.03	0.04	0.02	0.09	0.01	0.04	0.04	0.02	0.04	0.13	0.05	0.05	0.02	0.04	0.02	unintended bases at pos A33 A:33.99 C: 0.00 G:66.00 T: 0.01	unintended bases at pos A33 A:33.99 C: 0.00 G:66.00 T: 0.01
HBB_Nuclease2_r1	5.95975	0.01	0.05	0.02	0.03	0.06	0.05	0.03	0.05	0.05	0.04	0.03	0.01	0.02	0.04	0.12	0.04	0.04	0.02	0.06	0.03	unintended bases at pos A33 A:33.46 C: 0.00 G:66.54 T: 0.01	unintended bases at pos A33 A:33.46 C: 0.00 G:66.54 T: 0.01
HBB_Nuclease2_r2	6.04349	0.02	0.04	0.02	0.04	0.04	0.03	0.03	0.06	0.08	0.03	0.04	0.01	0.02	0.03	0.13	0.05	0.03	0.04	0.05	0.02	unintended bases at pos A33 A:33.38 C: 0.00 G:66.62 T: 0.00	unintended bases at pos A33 A:33.38 C: 0.00 G:66.62 T: 0.00
HBB_Nuclease2_r3	6.83176	0.02	0.04	0.05	0.01	0.06	0.04	0.03	0.03	0.06	0.04	0.05	0.04	0.03	0.03	0.13	0.06	0.05	0.06	0.06	0.03	unintended bases at pos A33 A:32.99 C: 0.00 G:67.01 T: 0.00	unintended bases at pos A33 A:32.99 C: 0.00 G:67.01 T: 0.00
HBB_Nuclease2_r4	6.56739	0.04	0.02	0.02	0.01	0.05	0	0.03	0.04	0.05	0.04	0.02	0.05	0.03	0.04	0.11	0.04	0.03	0.04	0.04	0.05	unintended bases at pos A33 A:32.88 C: 0.00 G:67.11 T: 0.01	unintended bases at pos A33 A:32.88 C: 0.00 G:67.11 T: 0.01
HBB_GFP_r1	#N/A	0.02	0.02	0.02	0.02	0.05	0.04	0.03	0.04	0.09	0.03	0.04	0.02	0.04	0.06	0.15	0.05	0.03	0.06	0.06	0.03	unintended bases at pos A33 A:33.42 C: 0.01 G:66.57 T: 0.00	unintended bases at pos A33 A:33.42 C: 0.01 G:66.57 T: 0.00
HBB_GFP_r2	0.034462	0.02	0.03	0.01	0.03	0.06	0.03	0.02	0.05	0.05	0.02	0.03	0.03	0.02	0.06	0.12	0.05	0.06	0.04	0.09	0.02	unintended bases at pos A33 A:34.03 C: 0.00 G:65.96 T: 0.01	unintended bases at pos A33 A:34.03 C: 0.00 G:65.96 T: 0.01
HBB_GFP_r3	0.0193221	0.01	0.02	0.02	0.03	0.03	0.03	0.03	0.03	0.09	0.02	0.02	0.02	0.02	0.03	0.14	0.04	0.06	0.03	0.06	0.02	unintended bases at pos A33 A:33.96 C: 0.00 G:66.04 T: 0.00	unintended bases at pos A33 A:33.96 C: 0.00 G:66.04 T: 0.00
HBB_GFP_r4	0.0349615	0.04	0.03	0.02	0.03	0.04	0.03	0.01	0.04	0.05	0.01	0.03	0.02	0.04	0.05	0.14	0.04	0.03	0.04	0.04	0.04	unintended bases at pos A33 A:33.76 C: 0.00 G:66.23 T: 0.01	unintended bases at pos A33 A:33.76 C: 0.00 G:66.23 T: 0.01
HBB_NTC_r1	0.0342828	0.04	0.03	0.01	0.02	0.06	0.04	0.02	0.04	0.06	0.03	0.03	0.01	0.03	0.05	0.13	0.08	0.03	0.03	0.06	0.01	unintended bases at pos A33 A:33.98 C: 0.00 G:66.01 T: 0.01	unintended bases at pos A33 A:33.98 C: 0.00 G:66.01 T: 0.01
HBB_NTC_r2	0.0396743	0.01	0.04	0.02	0.03	0.06	0.04	0.03	0.04	0.08	0.04	0.02	0.02	0.02	0.02	0.15	0.04	0.05	0.03	0.06	0.04	unintended bases at pos A33 A:32.88 C: 0.00 G:67.11 T: 0.00	unintended bases at pos A33 A:32.88 C: 0.00 G:67.11 T: 0.00
HBB_NTC_r3	0.0454592	0.03	0.04	0.01	0.03	0.07	0.02	0.03	0.03	0.06	0.04	0.04	0.02	0.03	0.05	0.12	0.05	0.07	0.03	0.04	0.02	unintended bases at pos A33 A:32.91 C: 0.00 G:67.08 T: 0.01	unintended bases at pos A33 A:32.91 C: 0.00 G:67.08 T: 0.01
HBB_NTC_r4	0.0465044	0.01	0.03	0.04	0.04	0.06	0.04	0.02	0.05	0.08	0.03	0.02	0.03	0.01	0.04	0.1	0.09	0.05	0.02	0.02	0.03	unintended bases at pos A33 A:33.75 C: 0.00 G:66.24 T: 0.01	unintended bases at pos A33 A:33.75 C: 0.00 G:66.24 T: 0.01
Average
HBB_DddA_no_nick	0.116372	0.025	0.0875	0.1625	0.0675	0.0675	0.1175	2.3825	0.04	0.76	0.3275	0.38	13.1	0.14	0.0525	0.135	0.09	0.0775	0.035	0.035	0.0225
HBB_TDD14_no_nick	0.168714	0.025	0.04	0.0675	0.04	0.1175	0.255	3.92	0.9925	0.86	0.575	0.15	8.31	13.635	0.3875	0.1175	0.0525	0.07	0.05	0.05	0.025
HBB_DddA_Nickase1a	0.410775	0.0325	0.04	0.4625	0.09	0.07	0.07	1.2725	0.0625	0.3875	0.22	0.3075	46.955	0.1225	0.0525	0.1225	0.0625	0.0525	0.035	0.045	0.0375
HBB_TDD14_Nickase1a	0.63293	0.0475	0.0375	0.515	0.175	0.375	0.205	3.7075	2.8675	0.855	0.6275	0.185	29.1575	20.1925	1.6975	0.1175	0.06	0.05	0.14	0.05	0.025
HBB_DddA_Nickase1b	0.239067	0.0225	0.11	0.0825	0.04	0.08	0.1625	3.735	0.0475	0.9275	0.59	0.7125	9.3475	0.285	0.0425	0.1525	0.0725	0.06	0.0375	0.05	0.0325
HBB_TDD14_Nickase1b	0.616028	0.0325	0.0375	0.04	0.035	0.15	1.1175	8.1525	3.655	1.94	1.47	0.41	12.1325	35.495	0.8875	0.13	0.075	0.045	0.1025	0.065	0.0275
HBB_DddA_Nickase2a	0.504983	0.0625	0.06	0.6325	0.1225	0.0775	0.0675	1.2375	0.0725	0.48	0.3125	0.4675	35.935	0.1525	0.055	0.1325	0.0725	0.0575	0.03	0.045	0.03
HBB_TDD14_Nickase2a	0.569361	0.07	0.045	0.66	0.1775	0.3925	0.27	4.8675	5.5075	1.2325	0.9325	0.2325	21.9625	25.37	1.91	0.115	0.055	0.055	0.24	0.065	0.0275
HBB_DddA_Nickase2b	0.221517	0.03	0.055	0.0475	0.03	0.06	0.12	2.695	0.035	0.8175	0.525	0.64	8.2625	0.205	0.045	0.1225	0.08	0.05	0.0325	0.055	0.0325
HBB_TDD14_Nickase2b	0.431597	0.025	0.045	0.0175	0.035	0.13	0.7425	6.0325	2.82	1.21	0.9125	0.3	7.7175	25.54	0.5175	0.1425	0.06	0.0525	0.095	0.0675	0.035
HBB_Nuclease1	9.32698	0.025	0.0425	0.02	0.0375	0.07	0.04	0.0275	0.0275	0.07	0.035	0.03	0.025	0.02	0.05	0.1175	0.065	0.05	0.03	0.05	0.025
HBB_Nuclease2	6.35059	0.0225	0.0375	0.0275	0.0225	0.0525	0.03	0.03	0.045	0.06	0.0375	0.035	0.0275	0.025	0.035	0.1225	0.0475	0.0375	0.04	0.0525	0.0325
HBB_GFP	0.0295819	0.0225	0.025	0.0175	0.0275	0.045	0.0325	0.0225	0.04	0.07	0.02	0.03	0.0225	0.03	0.05	0.1375	0.045	0.045	0.0425	0.0625	0.0275
HBB_NTC	0.0414802	0.0225	0.035	0.02	0.03	0.0625	0.035	0.025	0.04	0.07	0.035	0.0275	0.02	0.0225	0.04	0.125	0.065	0.05	0.0275	0.045	0.025
