# Supplementary material for: Compact zinc finger architecture utilizing toxin-derived cytidine deaminases for highly efficient base editing in human cells
Source: Nat Commun. 2024 Feb 15;15:1181. doi: 10.1038/s41467-024-45100-w (PMC10869815; doi:10.1038/s41467-024-45100-w)
Supplement: Supplementary file 35 — Supplementary Dataset 31 [file 41467_2024_45100_MOESM35_ESM.xlsx]

## Sheet: Sheet1
Supplementary Data 31. EMILIN2, TRAM1L1, COL5A1, and HBB ZF-CBE performance in T cells: Cell viability assay. See supplementary data 15-17 for full construct annotations.
		live cells/ml
		no nickase (for ZF-CBEs)
	harvest	r1	r2	r3	r4
EGFP	day 7	586000	478000	537000	855000
DddA-G1333	day 7	1900	23000	53000	49000
TDD6	day 7	76000	25000	27000	63000
TDD14-L4/L26	day 7	508000	488000	476000	468000
COL5A1_TDD14	day 7	346000	262000	296000	241000
HBB_TDD14	day 7	175000	252000	175000	184000
EMILIN2_TDD14	day 7	218000	220000	252000	131000
TRAM1L1_TDD14	day 7	347000	300000	432000	267000
EGFP	day 10	2900000	3150000	2930000	3390000
DddA-G1333	day 10	5700	1900	36000	0
TDD6	day 10	157000	55000	27000	161000
TDD14-L4/L26	day 10	2480000	2330000	2240000	3190000
COL5A1_TDD14	day 10	1590000	1370000	1490000	1300000
HBB_TDD14	day 10	519000	620000	409000	571000
EMILIN2_TDD14	day 10	895000	965000	1160000	591000
TRAM1L1_TDD14	day 10	2070000	2040000	2040000	1230000
