# Supplementary material for: Compact zinc finger architecture utilizing toxin-derived cytidine deaminases for highly efficient base editing in human cells
Source: Nat Commun. 2024 Feb 15;15:1181. doi: 10.1038/s41467-024-45100-w (PMC10869815; doi:10.1038/s41467-024-45100-w)
Supplement: Supplementary file 36 — Supplementary Dataset 32 [file 41467_2024_45100_MOESM36_ESM.xlsx]

## Sheet: Sheet1
Supplementary Data 32. EMILIN2, TRAM1L1, COL5A1, and HBB ZF-CBE performance in T cells: Base Editing.
COL5A1
Sample	indels	C35	C37	C38	C41	C43	G45	G46	C48	C50	C51	C52	G54	G55	G56	G59	G60	G61	G63	G64	G66	G67	C68	C69	C71	G72	G73	C74	C76	G78
							C2	C3	C5	C7	C8	C9	C11	C12	C13	C16	C17
COL5A1_TDD14_r1	0.27	0.02	0.04	0.01	0.03	0.03	0.03	4.29	0.05	0.07	0.04	0.05	0.04	0.03	0.2	0.04	0.03	0.06	0.05	0.02	0.05	0.06	0.09	0.05	0.1	0.07	0.03	0.05	0.01	0.06
COL5A1_TDD14_r2	0.31	0.02	0.01	0.02	0.03	0.04	0.02	4.99	0.09	0.04	0.05	0.08	0.03	0.05	0.13	0.02	0.05	0.04	0.02	0.02	0.04	0.05	0.06	0.03	0.05	0.07	0.07	0.06	0.01	0.03
COL5A1_TDD14_r3	0.28	0.01	0.04	0.03	0.02	0.01	0.02	4.43	0.05	0.02	0.05	0.05	0.02	0.03	0.21	0.04	0.04	0.04	0.06	0.01	0.04	0.07	0.08	0.04	0.04	0.05	0.04	0.05	0.04	0.04
COL5A1_TDD14_r4	0.22	0.03	0.03	0.05	0.04	0.02	0.06	4.26	0.04	0.05	0.03	0.03	0.02	0.03	0.14	0.02	0.05	0.05	0.02	0.04	0.04	0.09	0.07	0.03	0.05	0.05	0.07	0.05	0.03	0.08
GFP_COL5A1_r1	0.24	0.01	0.03	0.02	0.02	0.04	0.01	0.03	0.03	0.06	0.05	0.03	0.02	0.04	0.04	0.04	0.06	0.03	0.04	0.01	0.09	0.04	0.06	0.03	0.06	0.03	0.03	0.03	0.02	0.05
GFP_COL5A1_r2	0.18	0.02	0.02	0.02	0.02	0.05	0.07	0.04	0.05	0.05	0.05	0.07	0.01	0.03	0.02	0.07	0.04	0.05	0.01	0.04	0.04	0.07	0.06	0.04	0.11	0.07	0.07	0.07	0.02	0.04
GFP_COL5A1_r3	0.18	0.04	0.02	0.02	0.01	0.06	0	0.03	0.03	0.06	0.04	0.04	0.04	0.04	0.06	0.04	0.04	0.05	0.01	0.02	0.03	0.06	0.04	0.04	0.08	0.05	0.09	0.03	0.02	0.04
GFP_COL5A1_r4	0.28	0.04	0.02	0.04	0.01	0.03	0.01	0.05	0.02	0.07	0.07	0.03	0.04	0.05	0.01	0.02	0.07	0.04	0.07	0.02	0.04	0.07	0.06	0.04	0.08	0.06	0.05	0.05	0.05	0.06
Average
TDD14	0.27	0.02	0.03	0.0275	0.03	0.025	0.0325	4.4925	0.0575	0.045	0.0425	0.0525	0.0275	0.035	0.17	0.03	0.0425	0.0475	0.0375	0.0225	0.0425	0.0675	0.075	0.0375	0.06	0.06	0.0525	0.0525	0.0225	0.0525
GFP	0.22	0.0275	0.0225	0.025	0.015	0.045	0.0225	0.0375	0.0325	0.06	0.0525	0.0425	0.0275	0.04	0.0325	0.0425	0.0525	0.0425	0.0325	0.0225	0.05	0.06	0.055	0.0375	0.0825	0.0525	0.06	0.045	0.0275	0.0475
HBB
Sample	indels	G94	C95	G100	G103	G104	C105	C107	G109	C110	C111	C112	G114	C116	G123	C124	C125	C126	G128	C129	C130
						C-5	C-4	C-2	C1	C2	C3	C4	C6	C8	C+2
HBB_TDD14_r1	0.09	0.03	0.03	0.03	0.08	0.19	0.27	5.11	0.24	0.25	0.33	0.06	9.91	15.82	0.6	0.05	0.04	0.05	0.03	0.07	0.03	unintended bases at pos A33 A: 0.05 C: 0.00 G:99.95 T: 0.00	unintended bases at pos A33 A: 0.05 C: 0.00 G:99.95 T: 0.00
HBB_TDD14_r2	0.14	0.06	0.04	0.07	0.03	0.13	0.46	5.18	0.15	0.46	0.41	0.07	9.42	16.7	0.59	0.09	0.04	0.08	0.05	0.04	0.03	unintended bases at pos A33 A: 0.04 C: 0.00 G:99.96 T: 0.00	unintended bases at pos A33 A: 0.04 C: 0.00 G:99.96 T: 0.00
HBB_TDD14_r3	0.12	0.04	0.04	0.04	0.05	0.15	0.35	4.59	0.16	0.26	0.36	0.15	8.99	16.23	0.68	0.07	0.04	0.06	0.07	0.03	0.04	unintended bases at pos A33 A: 0.03 C: 0.00 G:99.97 T: 0.00	unintended bases at pos A33 A: 0.03 C: 0.00 G:99.97 T: 0.00
HBB_TDD14_r4	0.13	0.04	0.02	0.04	0.03	0.13	0.32	4.92	0.18	0.42	0.38	0.06	9.74	16.88	0.47	0.08	0.07	0.07	0.04	0.06	0.04	unintended bases at pos A33 A: 0.06 C: 0.00 G:99.94 T: 0.00	unintended bases at pos A33 A: 0.06 C: 0.00 G:99.94 T: 0.00
GFP_HBB_r1	0.13	0.02	0.05	0.03	0.06	0.03	0.04	0.03	0.03	0.07	0.05	0.05	0	0.01	0.01	0.07	0.05	0.07	0.04	0.04	0.02	unintended bases at pos A33 A: 0.03 C: 0.00 G:99.97 T: 0.00	unintended bases at pos A33 A: 0.03 C: 0.00 G:99.97 T: 0.00
GFP_HBB_r2	0.09	0.05	0.05	0.03	0.03	0.07	0.08	0.03	0.03	0.05	0.04	0.03	0.02	0.02	0.03	0.09	0.06	0.04	0.03	0.04	0.04	unintended bases at pos A33 A: 0.05 C: 0.00 G:99.95 T: 0.00	unintended bases at pos A33 A: 0.05 C: 0.00 G:99.95 T: 0.00
GFP_HBB_r3	0.1	0.04	0.07	0.05	0.06	0.05	0.03	0.04	0.06	0.06	0.04	0.06	0.02	0.02	0.03	0.07	0.02	0.07	0.03	0.07	0.06	unintended bases at pos A33 A: 0.05 C: 0.00 G:99.95 T: 0.01	unintended bases at pos A33 A: 0.05 C: 0.00 G:99.95 T: 0.01
GFP_HBB_r4	0.07	0.04	0.03	0.03	0.06	0.05	0.05	0.03	0.05	0.08	0.06	0.01	0.01	0.03	0.07	0.08	0.05	0.07	0.04	0.06	0.05	unintended bases at pos A33 A: 0.04 C: 0.01 G:99.95 T: 0.01	unintended bases at pos A33 A: 0.04 C: 0.01 G:99.95 T: 0.01
Average
TDD14	0.12	0.0425	0.0325	0.045	0.0475	0.15	0.35	4.95	0.1825	0.3475	0.37	0.085	9.515	16.4075	0.585	0.0725	0.0475	0.065	0.0475	0.05	0.035
GFP	0.0975	0.0375	0.05	0.035	0.0525	0.05	0.05	0.0325	0.0425	0.065	0.0475	0.0375	0.0125	0.02	0.035	0.0775	0.045	0.0625	0.035	0.0525	0.0425
EMILIN2
Sample	indels	G57	G59	G60	C61	G64	G65	G66	G67	G68	C70	G72	G73	G74	G75	G78	G80	G81	C83	G86
						C-2	C-1	C1	C2	C3	C5	C7	C8	C9	C+1
EMILIN2_TDD14_r1	0.24	0.04	0.01	0.04	0.05	0.03	0.04	0.04	0.38	26.4	6.86	0.11	0.06	0.07	0.17	0.08	0.04	0.02	0.05	0.01	unintended bases at pos T148 A: 0.04 C: 0.23 G:17.22 T:82.51	unintended editing at pos G152 A: 5.48 C: 0.00 G:94.51 T: 0.00
EMILIN2_TDD14_r2	0.25	0.07	0.03	0.04	0.03	0.06	0.02	0.07	0.7	25.68	7.12	0.11	0.04	0.08	0.16	0.03	0.08	0.03	0.02	0.05	unintended bases at pos T148 A: 0.03 C: 0.21 G:17.37 T:82.39	unintended editing at pos G152 A: 5.01 C: 0.00 G:94.99 T: 0.00
EMILIN2_TDD14_r3	0.21	0.05	0.04	0.05	0.03	0.04	0.05	0.06	0.61	26.84	7.04	0.08	0.05	0.06	0.15	0.02	0.06	0.03	0.04	0.05	unintended bases at pos T148 A: 0.04 C: 0.21 G:16.34 T:83.41	unintended editing at pos G152 A: 5.55 C: 0.00 G:94.45 T: 0.00
EMILIN2_TDD14_r4	0.23	0.02	0.02	0.04	0.01	0.06	0.08	0.04	0.55	26.7	6.99	0.05	0.07	0.07	0.15	0.03	0.05	0.04	0.03	0.06	unintended bases at pos T148 A: 0.04 C: 0.22 G:17.28 T:82.45	unintended editing at pos G152 A: 5.39 C: 0.00 G:94.58 T: 0.02
GFP_EMILIN2_r1	0.2	0.03	0.03	0.05	0.02	0.07	0.05	0.05	0.06	0.04	0.03	0.03	0.06	0.1	0.03	0.03	0.03	0.05	0.04	0.05	unintended bases at pos T148 A: 0.08 C: 0.19 G:17.94 T:81.79
GFP_EMILIN2_r2	0.23	0.04	0.02	0.08	0.04	0.03	0.08	0.05	0.07	0.04	0.03	0.04	0.04	0.05	0.04	0.04	0.03	0.04	0.01	0.01	unintended bases at pos T148 A: 0.05 C: 0.21 G:16.02 T:83.72
GFP_EMILIN2_r3	0.27	0.03	0.04	0.05	0.04	0.02	0.07	0.08	0.05	0.06	0.04	0.03	0.04	0.07	0.03	0.03	0.01	0.08	0.01	0.03	unintended bases at pos T148 A: 0.03 C: 0.25 G:16.96 T:82.76
GFP_EMILIN2_r4	0.17	0	0	0.06	0	0.06	0.11	0.06	0.06	0.06	0	0	0.11	0.11	0.06	0.06	0.06	0	0	0.06	unintended bases at pos T148 A: 0.00 C: 0.23 G:15.98 T:83.79
Average
TDD14	0.2325	0.045	0.025	0.0425	0.03	0.0475	0.0475	0.0525	0.56	26.405	7.0025	0.0875	0.055	0.07	0.1575	0.04	0.0575	0.03	0.035	0.0425
GFP	0.2175	0.025	0.0225	0.06	0.025	0.045	0.0775	0.06	0.06	0.05	0.025	0.025	0.0625	0.0825	0.04	0.04	0.0325	0.0425	0.015	0.0375
TRAM1L1
Sample	indels	G66	C67	G69	G70	G72	G75	G79	G81	G83	G86	C88	G90	G92	G94	G95	C96	C98	C99	G102	C103
							C-3	C2	C4	C6	C9	C11	C13
TRAM1L1_TDD14_r1	0.14	0.04	0.07	0.01	0.04	0.03	12.97	0.06	0.09	4.76	21.47	14.67	16.19	0.03	0.02	0.05	0.03	0.06	0.05	0.04	0.07	unintended editing at pos G32 A:14.77 C: 0.00 G:85.23 T: 0.00	unintended bases at pos A35 A:85.14 C: 0.01 G: 0.09 T:14.76	unintended bases at pos G41 A: 0.05 C:14.90 G:85.04 T: 0.02	unintended bases at pos G41 A: 0.05 C:14.90 G:85.04 T: 0.02	unintended editing at pos G43 A:14.99 C: 0.00 G:85.00 T: 0.00	unintended bases at pos T77 A: 0.00 C:57.68 G: 0.00 T:42.31	unintended bases at pos T77 A: 0.00 C:57.68 G: 0.00 T:42.31	unintended bases at pos A105 A:83.32 C:16.58 G: 0.08 T: 0.01	unintended bases at pos A105 A:83.32 C:16.58 G: 0.08 T: 0.01	unintended bases at pos A105 A:83.32 C:16.58 G: 0.08 T: 0.01	unintended bases at pos A106 A:83.31 C: 0.00 G: 0.09 T:16.59	unintended bases at pos T111 A: 0.01 C:16.67 G: 0.00 T:83.32	unintended bases at pos T111 A: 0.01 C:16.67 G: 0.00 T:83.32	unintended editing at pos G112 A:16.67 C: 0.01 G:83.32 T: 0.00	unintended editing at pos G115 A:16.63 C: 0.00 G:83.36 T: 0.00	unintended editing at pos C135 A: 0.00 C:83.44 G: 0.00 T:16.55	unintended bases at pos T137 A:16.50 C: 0.08 G: 0.02 T:83.40	unintended bases at pos T137 A:16.50 C: 0.08 G: 0.02 T:83.40	unintended bases at pos T137 A:16.50 C: 0.08 G: 0.02 T:83.40	unintended bases at pos A149 A:83.39 C: 0.06 G: 0.16 T:16.39	unintended editing at pos C150 A: 0.00 C:83.57 G: 0.00 T:16.43	unintended bases at pos T154 A: 0.00 C:16.50 G: 0.00 T:83.50	unintended bases at pos T154 A: 0.00 C:16.50 G: 0.00 T:83.50	unintended editing at pos G155 A:16.44 C: 0.00 G:83.55 T: 0.01	unintended bases at pos T156 A: 0.01 C: 0.09 G: 2.82 T:97.08
TRAM1L1_TDD14_r2	0.15	0.04	0.07	0.03	0.01	0.03	12.98	0.02	0.08	4.73	20.1	14.97	19.54	0.04	0.03	0.05	0.01	0.05	0.04	0.05	0.06	unintended editing at pos G32 A:18.40 C: 0.00 G:81.59 T: 0.01	unintended bases at pos A35 A:81.46 C: 0.02 G: 0.12 T:18.40	unintended bases at pos G41 A: 0.04 C:18.54 G:81.42 T: 0.01	unintended bases at pos G41 A: 0.04 C:18.54 G:81.42 T: 0.01	unintended editing at pos G43 A:18.59 C: 0.00 G:81.40 T: 0.01	unintended bases at pos T77 A: 0.01 C:60.16 G: 0.00 T:39.83	unintended bases at pos T77 A: 0.01 C:60.16 G: 0.00 T:39.83	unintended bases at pos A105 A:80.02 C:19.90 G: 0.07 T: 0.01	unintended bases at pos A105 A:80.02 C:19.90 G: 0.07 T: 0.01	unintended bases at pos A105 A:80.02 C:19.90 G: 0.07 T: 0.01	unintended bases at pos A106 A:80.01 C: 0.02 G: 0.08 T:19.89	unintended bases at pos T111 A: 0.01 C:19.96 G: 0.01 T:80.02	unintended bases at pos T111 A: 0.01 C:19.96 G: 0.01 T:80.02	unintended editing at pos G112 A:19.92 C: 0.00 G:80.06 T: 0.01	unintended editing at pos G115 A:19.95 C: 0.00 G:80.05 T: 0.00	unintended editing at pos C135 A: 0.01 C:80.12 G: 0.00 T:19.87	unintended bases at pos T137 A:19.80 C: 0.07 G: 0.03 T:80.09	unintended bases at pos T137 A:19.80 C: 0.07 G: 0.03 T:80.09	unintended bases at pos T137 A:19.80 C: 0.07 G: 0.03 T:80.09	unintended bases at pos A149 A:80.11 C: 0.05 G: 0.16 T:19.68	unintended editing at pos C150 A: 0.00 C:80.25 G: 0.00 T:19.74	unintended bases at pos T154 A: 0.00 C:19.81 G: 0.01 T:80.18	unintended bases at pos T154 A: 0.00 C:19.81 G: 0.01 T:80.18	unintended editing at pos G155 A:19.76 C: 0.01 G:80.24 T: 0.00	unintended bases at pos T156 A: 0.02 C: 0.14 G: 2.79 T:97.05
TRAM1L1_TDD14_r3	0.16	0.07	0.06	0.04	0.03	0.03	13.01	0.04	0.06	5.03	21.61	15.83	19.52	0.03	0.03	0.07	0.04	0.07	0.06	0.03	0.03	unintended editing at pos G32 A:18.41 C: 0.00 G:81.59 T: 0.00	unintended bases at pos A35 A:81.47 C: 0.01 G: 0.11 T:18.41	unintended bases at pos G41 A: 0.03 C:18.51 G:81.45 T: 0.01	unintended bases at pos G41 A: 0.03 C:18.51 G:81.45 T: 0.01	unintended editing at pos G43 A:18.55 C: 0.00 G:81.45 T: 0.00	unintended bases at pos T77 A: 0.00 C:58.94 G: 0.00 T:41.06	unintended bases at pos T77 A: 0.00 C:58.94 G: 0.00 T:41.06	unintended bases at pos A105 A:79.99 C:19.92 G: 0.07 T: 0.01	unintended bases at pos A105 A:79.99 C:19.92 G: 0.07 T: 0.01	unintended bases at pos A105 A:79.99 C:19.92 G: 0.07 T: 0.01	unintended bases at pos A106 A:79.99 C: 0.03 G: 0.07 T:19.91	unintended bases at pos T111 A: 0.00 C:20.04 G: 0.00 T:79.95	unintended bases at pos T111 A: 0.00 C:20.04 G: 0.00 T:79.95	unintended editing at pos G112 A:19.93 C: 0.00 G:80.06 T: 0.01	unintended editing at pos G115 A:19.95 C: 0.00 G:80.04 T: 0.01	unintended editing at pos C135 A: 0.00 C:80.17 G: 0.00 T:19.83	unintended bases at pos T137 A:19.81 C: 0.06 G: 0.03 T:80.10	unintended bases at pos T137 A:19.81 C: 0.06 G: 0.03 T:80.10	unintended bases at pos T137 A:19.81 C: 0.06 G: 0.03 T:80.10	unintended bases at pos A149 A:80.01 C: 0.09 G: 0.17 T:19.73	unintended editing at pos C150 A: 0.00 C:80.20 G: 0.00 T:19.80	unintended bases at pos T154 A: 0.00 C:19.85 G: 0.00 T:80.15	unintended bases at pos T154 A: 0.00 C:19.85 G: 0.00 T:80.15	unintended editing at pos G155 A:19.81 C: 0.00 G:80.19 T: 0.00	unintended bases at pos T156 A: 0.03 C: 0.10 G: 2.59 T:97.28
TRAM1L1_TDD14_r4	0.14	0.04	0.04	0.05	0.04	0.03	12.6	0.02	0.06	4.7	19.78	14.83	19.73	0.05	0.05	0.06	0.02	0.06	0.07	0.07	0.03	unintended editing at pos G32 A:18.79 C: 0.00 G:81.20 T: 0.01	unintended bases at pos A35 A:81.07 C: 0.01 G: 0.12 T:18.79	unintended bases at pos G41 A: 0.06 C:18.93 G:81.00 T: 0.01	unintended bases at pos G41 A: 0.06 C:18.93 G:81.00 T: 0.01	unintended editing at pos G43 A:18.99 C: 0.00 G:81.01 T: 0.00	unintended bases at pos T77 A: 0.01 C:59.95 G: 0.00 T:40.04	unintended bases at pos T77 A: 0.01 C:59.95 G: 0.00 T:40.04	unintended bases at pos A105 A:79.86 C:20.07 G: 0.05 T: 0.01	unintended bases at pos A105 A:79.86 C:20.07 G: 0.05 T: 0.01	unintended bases at pos A105 A:79.86 C:20.07 G: 0.05 T: 0.01	unintended bases at pos A106 A:79.81 C: 0.02 G: 0.10 T:20.07	unintended bases at pos T111 A: 0.01 C:20.18 G: 0.00 T:79.80	unintended bases at pos T111 A: 0.01 C:20.18 G: 0.00 T:79.80	unintended editing at pos G112 A:20.11 C: 0.00 G:79.89 T: 0.00	unintended editing at pos G115 A:20.11 C: 0.00 G:79.88 T: 0.01	unintended editing at pos C135 A: 0.00 C:79.82 G: 0.00 T:20.18	unintended bases at pos T137 A:20.12 C: 0.07 G: 0.02 T:79.79	unintended bases at pos T137 A:20.12 C: 0.07 G: 0.02 T:79.79	unintended bases at pos T137 A:20.12 C: 0.07 G: 0.02 T:79.79	unintended bases at pos A149 A:79.72 C: 0.09 G: 0.14 T:20.06	unintended editing at pos C150 A: 0.02 C:79.85 G: 0.00 T:20.12	unintended bases at pos T154 A: 0.00 C:20.20 G: 0.00 T:79.79	unintended bases at pos T154 A: 0.00 C:20.20 G: 0.00 T:79.79	unintended editing at pos G155 A:20.12 C: 0.00 G:79.88 T: 0.00	unintended bases at pos T156 A: 0.02 C: 0.13 G: 2.96 T:96.89
GFP_TRAM1L1_r1	0.09	0.07	0.06	0.06	0.05	0.04	0.02	0.03	0.02	0.04	0.03	0.03	18.62	0.03	0.05	0.05	0.06	0.03	0.09	0.06	0.04	unintended editing at pos G32 A:17.42 C: 0.00 G:82.57 T: 0.00	unintended bases at pos A35 A:82.42 C: 0.02 G: 0.15 T:17.40	unintended bases at pos G41 A: 0.04 C:17.61 G:82.35 T: 0.00	unintended bases at pos G41 A: 0.04 C:17.61 G:82.35 T: 0.00	unintended editing at pos G43 A:17.61 C: 0.01 G:82.36 T: 0.02	unintended bases at pos T77 A: 0.00 C:58.56 G: 0.00 T:41.44	unintended bases at pos T77 A: 0.00 C:58.56 G: 0.00 T:41.44	unintended bases at pos A105 A:80.80 C:19.08 G: 0.12 T: 0.00	unintended bases at pos A105 A:80.80 C:19.08 G: 0.12 T: 0.00	unintended bases at pos A105 A:80.80 C:19.08 G: 0.12 T: 0.00	unintended bases at pos A106 A:80.86 C: 0.01 G: 0.05 T:19.07	unintended bases at pos T111 A: 0.00 C:19.18 G: 0.00 T:80.81	unintended bases at pos T111 A: 0.00 C:19.18 G: 0.00 T:80.81	unintended editing at pos G112 A:19.09 C: 0.00 G:80.91 T: 0.01	unintended editing at pos G115 A:19.11 C: 0.00 G:80.87 T: 0.02	unintended editing at pos C135 A: 0.00 C:80.91 G: 0.00 T:19.09	unintended bases at pos T137 A:19.06 C: 0.09 G: 0.02 T:80.83	unintended bases at pos T137 A:19.06 C: 0.09 G: 0.02 T:80.83	unintended bases at pos T137 A:19.06 C: 0.09 G: 0.02 T:80.83	unintended bases at pos A149 A:80.84 C: 0.06 G: 0.13 T:18.97	unintended editing at pos C150 A: 0.00 C:80.96 G: 0.00 T:19.04	unintended bases at pos T154 A: 0.01 C:19.12 G: 0.00 T:80.87	unintended bases at pos T154 A: 0.01 C:19.12 G: 0.00 T:80.87	unintended editing at pos G155 A:19.04 C: 0.00 G:80.96 T: 0.00	unintended bases at pos T156 A: 0.00 C: 0.13 G: 2.58 T:97.28
GFP_TRAM1L1_r2	0.13	0.04	0.03	0.05	0.03	0.01	0.01	0.03	0.02	0.04	0.03	0.07	19.18	0.01	0.01	0.04	0.05	0.06	0.06	0.06	0.08	unintended editing at pos G32 A:18.26 C: 0.00 G:81.74 T: 0.00	unintended bases at pos A35 A:81.64 C: 0.02 G: 0.09 T:18.25	unintended bases at pos G41 A: 0.05 C:18.42 G:81.53 T: 0.00	unintended bases at pos G41 A: 0.05 C:18.42 G:81.53 T: 0.00	unintended editing at pos G43 A:18.47 C: 0.00 G:81.51 T: 0.01	unintended bases at pos T77 A: 0.01 C:58.44 G: 0.00 T:41.55	unintended bases at pos T77 A: 0.01 C:58.44 G: 0.00 T:41.55	unintended bases at pos A105 A:80.34 C:19.55 G: 0.09 T: 0.02	unintended bases at pos A105 A:80.34 C:19.55 G: 0.09 T: 0.02	unintended bases at pos A105 A:80.34 C:19.55 G: 0.09 T: 0.02	unintended bases at pos A106 A:80.38 C: 0.02 G: 0.06 T:19.55	unintended bases at pos T111 A: 0.00 C:19.65 G: 0.00 T:80.35	unintended bases at pos T111 A: 0.00 C:19.65 G: 0.00 T:80.35	unintended editing at pos G112 A:19.56 C: 0.00 G:80.43 T: 0.00	unintended editing at pos G115 A:19.59 C: 0.00 G:80.39 T: 0.02	unintended editing at pos C135 A: 0.00 C:80.38 G: 0.00 T:19.62	unintended bases at pos T137 A:19.56 C: 0.09 G: 0.03 T:80.32	unintended bases at pos T137 A:19.56 C: 0.09 G: 0.03 T:80.32	unintended bases at pos T137 A:19.56 C: 0.09 G: 0.03 T:80.32	unintended bases at pos A149 A:80.40 C: 0.07 G: 0.11 T:19.42	unintended editing at pos C150 A: 0.00 C:80.54 G: 0.00 T:19.46	unintended bases at pos T154 A: 0.00 C:19.52 G: 0.00 T:80.48	unintended bases at pos T154 A: 0.00 C:19.52 G: 0.00 T:80.48	unintended editing at pos G155 A:19.43 C: 0.00 G:80.56 T: 0.01	unintended bases at pos T156 A: 0.01 C: 0.07 G: 2.14 T:97.78
GFP_TRAM1L1_r3	0.14	0.05	0.03	0.06	0.01	0.02	0.01	0.04	0.01	0.03	0.02	0.04	17.58	0.02	0.04	0.06	0.06	0.05	0.06	0.03	0.01	unintended editing at pos G32 A:16.87 C: 0.00 G:83.13 T: 0.00	unintended bases at pos A35 A:82.96 C: 0.01 G: 0.14 T:16.89	unintended bases at pos G41 A: 0.06 C:17.05 G:82.89 T: 0.00	unintended bases at pos G41 A: 0.06 C:17.05 G:82.89 T: 0.00	unintended editing at pos G43 A:17.08 C: 0.00 G:82.92 T: 0.00	unintended bases at pos T77 A: 0.00 C:58.39 G: 0.01 T:41.60	unintended bases at pos T77 A: 0.00 C:58.39 G: 0.01 T:41.60	unintended bases at pos A105 A:82.01 C:17.90 G: 0.07 T: 0.02	unintended bases at pos A105 A:82.01 C:17.90 G: 0.07 T: 0.02	unintended bases at pos A105 A:82.01 C:17.90 G: 0.07 T: 0.02	unintended bases at pos A106 A:82.00 C: 0.01 G: 0.10 T:17.89	unintended bases at pos T111 A: 0.02 C:17.99 G: 0.00 T:81.99	unintended bases at pos T111 A: 0.02 C:17.99 G: 0.00 T:81.99	unintended editing at pos G112 A:17.93 C: 0.00 G:82.06 T: 0.01	unintended editing at pos G115 A:17.92 C: 0.00 G:82.06 T: 0.01	unintended editing at pos C135 A: 0.01 C:82.11 G: 0.00 T:17.89	unintended bases at pos T137 A:17.83 C: 0.10 G: 0.01 T:82.06	unintended bases at pos T137 A:17.83 C: 0.10 G: 0.01 T:82.06	unintended bases at pos T137 A:17.83 C: 0.10 G: 0.01 T:82.06	unintended bases at pos A149 A:81.98 C: 0.06 G: 0.16 T:17.81	unintended editing at pos C150 A: 0.00 C:82.16 G: 0.00 T:17.84	unintended bases at pos T154 A: 0.01 C:17.91 G: 0.00 T:82.08	unintended bases at pos T154 A: 0.01 C:17.91 G: 0.00 T:82.08	unintended editing at pos G155 A:17.83 C: 0.01 G:82.16 T: 0.01	unintended bases at pos T156 A: 0.03 C: 0.11 G: 2.78 T:97.08
GFP_TRAM1L1_r4	0.1	0.07	0.03	0.05	0.04	0.04	0.03	0.03	0.03	0.02	0.03	0.03	19.98	0.03	0.02	0.07	0.04	0.04	0.07	0.03	0.03	unintended editing at pos G32 A:18.95 C: 0.00 G:81.04 T: 0.00	unintended bases at pos A35 A:80.93 C: 0.01 G: 0.10 T:18.96	unintended bases at pos G41 A: 0.04 C:19.11 G:80.84 T: 0.01	unintended bases at pos G41 A: 0.04 C:19.11 G:80.84 T: 0.01	unintended editing at pos G43 A:19.13 C: 0.00 G:80.86 T: 0.00	unintended bases at pos T77 A: 0.00 C:59.18 G: 0.00 T:40.82	unintended bases at pos T77 A: 0.00 C:59.18 G: 0.00 T:40.82	unintended bases at pos A105 A:79.62 C:20.27 G: 0.10 T: 0.00	unintended bases at pos A105 A:79.62 C:20.27 G: 0.10 T: 0.00	unintended bases at pos A105 A:79.62 C:20.27 G: 0.10 T: 0.00	unintended bases at pos A106 A:79.68 C: 0.02 G: 0.05 T:20.25	unintended bases at pos T111 A: 0.01 C:20.35 G: 0.00 T:79.64	unintended bases at pos T111 A: 0.01 C:20.35 G: 0.00 T:79.64	unintended editing at pos G112 A:20.27 C: 0.00 G:79.72 T: 0.01	unintended editing at pos G115 A:20.28 C: 0.00 G:79.71 T: 0.01	unintended editing at pos C135 A: 0.00 C:79.78 G: 0.00 T:20.22	unintended bases at pos T137 A:20.21 C: 0.07 G: 0.02 T:79.69	unintended bases at pos T137 A:20.21 C: 0.07 G: 0.02 T:79.69	unintended bases at pos T137 A:20.21 C: 0.07 G: 0.02 T:79.69	unintended bases at pos A149 A:79.71 C: 0.06 G: 0.15 T:20.08	unintended editing at pos C150 A: 0.00 C:79.91 G: 0.00 T:20.09	unintended bases at pos T154 A: 0.00 C:20.17 G: 0.00 T:79.82	unintended bases at pos T154 A: 0.00 C:20.17 G: 0.00 T:79.82	unintended editing at pos G155 A:20.09 C: 0.00 G:79.91 T: 0.00	unintended bases at pos T156 A: 0.02 C: 0.09 G: 3.24 T:96.65
Average
TDD14	0.1475	0.0475	0.06	0.0325	0.03	0.03	12.89	0.035	0.0725	4.805	20.74	15.075	18.745	0.0375	0.0325	0.0575	0.025	0.06	0.055	0.0475	0.0475
GFP	0.115	0.0575	0.0375	0.055	0.0325	0.0275	0.0175	0.0325	0.02	0.0325	0.0275	0.0425	18.84	0.0225	0.03	0.055	0.0525	0.045	0.07	0.045	0.04
CIITA site 2
Sample	indels	stop_codons	C59	G61	G64	C65	C67	G69	G70	G73	C74	C75	G77
DddA_1333_r1	0.14	0.63	0.15	0.91	0.04	0.13	0.04	0.54	0.57	0.06	0.08	0.08	0.03
DddA_1333_r2	0.12	1.18	0.18	1.26	0.02	0.09	0.09	1.06	1.11	0.05	0.07	0.11	0.06
DddA_1333_r3	0.13	1.79	0.18	1.5	0.07	0.07	0.05	1.55	1.77	0.02	0.08	0.12	0.05
DddA_1333_r4	0.11	2.06	0.13	1.6	0.06	0.11	0.1	1.91	2.02	0.04	0.07	0.15	0.05
TDD14_r1	0.1	7.59	0.03	1.64	0.6	0.13	0.07	2.32	7.53	0.12	0.06	0.02	0.03
TDD14_r2	0.1	7.84	0.04	1.85	0.44	0.15	0.04	2.27	7.8	0.06	0.04	0.01	0.03
TDD14_r3	0.14	7.63	0.04	1.43	0.43	0.14	0.1	2.33	7.59	0.14	0.05	0.05	0.01
TDD14_r4	0.11	7.79	0.05	1.48	0.44	0.16	0.05	2.44	7.71	0.16	0.07	0.03	0.04
TDD6_r1	0.3	24.13	0.04	4.91	3.74	5.4	15.8	23.27	24	0.08	0.19	0.06	0.02
TDD6_r2	0.38	22.79	0.07	4.79	3.91	5.69	14.54	22.26	22.53	0.39	0.09	0.03	0.05
TDD6_r3	0.45	25.38	0.08	5.21	3.89	5.97	14.35	24.88	25.21	0.16	0.29	0.04	0.05	unintended editing at pos G56 A: 3.01 C: 0.00 G:96.97 T: 0.01
TDD6_r4	0.44	29.41	0.04	5.6	4.39	7.07	19.8	28.37	29.11	0.22	0.13	0.04	0.05	unintended editing at pos G56 A: 4.40 C: 0.01 G:95.59 T: 0.01
GFP_r1	0.14	0.08	0.02	0.01	0.03	0.04	0.03	0.04	0.04	0.03	0.04	0.02	0.05
GFP_r2	0.16	0.06	0.03	0.02	0.03	0.07	0.04	0.04	0.02	0.05	0.04	0.03	0.04
GFP_r3	0.1	0.08	0.04	0.01	0.05	0.05	0.04	0.05	0.03	0.04	0.06	0.05	0.04
GFP_r4	0.11	0.06	0.04	0.04	0.05	0.03	0.03	0.03	0.04	0.04	0.07	0.03	0.04
Average
DddA	0.125	1.415	0.16	1.3175	0.0475	0.1	0.07	1.265	1.3675	0.0425	0.075	0.115	0.0475
TDD14	0.1125	7.7125	0.04	1.6	0.4775	0.145	0.065	2.34	7.6575	0.12	0.055	0.0275	0.0275
TDD6	0.3925	25.4275	0.0575	5.1275	3.9825	6.0325	16.1225	24.695	25.2125	0.2125	0.175	0.0425	0.0425
GFP	0.1275	0.07	0.0325	0.02	0.04	0.0475	0.035	0.04	0.0325	0.04	0.0525	0.0325	0.0425
