# Supplementary material for: Compact zinc finger architecture utilizing toxin-derived cytidine deaminases for highly efficient base editing in human cells
Source: Nat Commun. 2024 Feb 15;15:1181. doi: 10.1038/s41467-024-45100-w (PMC10869815; doi:10.1038/s41467-024-45100-w)
Supplement: Supplementary file 37 — Supplementary Dataset 33 [file 41467_2024_45100_MOESM37_ESM.xlsx]

## Sheet: Sheet1
Supplementary Data 33. Design of EMILIN2, TRAM1L1, COL5A, and HBB ZF-CBE-Nickase constructs, and ZF-free deaminase constructs.
Nickase designs (see full ZF helix table below)
	Target sequence	Finger 1	Finger 2	Finger 3	Finger 4	Finger 5	Finger 6	Full AA seq
EMILIN2 Nickase	AGCGATgGCTATTGAGGAG	RKYNLLR	RKYNLLR	RRGDLNR	LKQTLQR	LKQNLLR	FPYLLRR	FQCRICMRNFSRKYNLLRHIRTHTGEKPFACDICGRKFARKYNLLRHTKIHTGSQKPFQCRICMRNFSRRGDLNRHIRTHTGEKPFACDICGRKFALKQTLQRHTKIHTHPRAPIPKPFQCRICMRNFSLKQNLLRHIRTHTGEKPFACDICGRKFAFPYLLRRHTKIH
		GAGt*	GAGg	ATTg	GCTa	GATg	AGCg
		*used helix for GAGg; GAGt not available
TRAM1L1 Nickase	TGTGGAgAAATATATCAAA	QKSNLKT	TSSGLCH	SKQWLQI	QKSNLKT	QKVHLQR	WRSSLVA	FQCRICMRNFSQKSNLKTHIRTHTGEKPFACDICGRKFATSSGLCHHTKIHTGSQKPFQCRICMRNFSSKQWLQIHIRTHTGEKPFACDICGRKFAQKSNLKTHTKIHTHPRAPIPKPFQCRICMRNFSQKVHLQRHIRTHTGEKPFACDICGRKFAWRSSLVAHTKIH
		AAAt	ATCa	TATa	AAAt	GGAg	TGTg*
							*used helix for TGTc; TGTg not available
COL5A1 Nickase 1	GTTGGCcAAGGGGCAGGGG	RKDHLRN	RKWNLLM	RRYHLSR	RRWTLKM	FRSKLRR	YKFVLRR	FQCRICMRNFSRKDHLRNHIRTHTGEKPFACDICGRKFARKWNLLMHTKIHTGSQKPFQCRICMRNFSRRYHLSRHIRTHTGEKPFACDICGRKFARRWTLKMHTKIHTHPRAPIPKPFQCRICMRNFSFRSKLRRHIRTHTGEKPFACDICGRKFAYKFVLRRHTKIH
		GGGg	CAGg	GGGc	AAGg	GGCc	GTTg
COL5A1 Nickase 2	TTGGCCAAGGGGCAGGGG	RKDHLRN	RKWNLLM	RRYHLSR	RRWTLKM	DRSTLRR	RKYLLVD	FQCRICMRNFSRKDHLRNHIRTHTGEKPFACDICGRKFARKWNLLMHTKIHTGSQKPFQCRICMRNFSRRYHLSRHIRTHTGEKPFACDICGRKFARRWTLKMHTKIHTGSQKPFQCRICMRNFSDRSTLRRHIRTHTGEKPFACDICGRKFARKYLLVDHTKIH
		GGGg	CAGg	GGGc	AAGg	GCCa	TTGg
HBB Nickase 1	CTTCTGACACAAcTGTGTT	TSTSLSR	WRSSLVA	QKSNLRS	QSGTLYN	RKGTLQD	YKHVLRD	FQCRICMRNFSTSTSLSRHIRTHTGEKPFACDICGRKFAWRSSLVAHTKIHTHPRAPIPKPFQCRICMRNFSQKSNLRSHIRTHTGEKPFACDICGRKFAQSGTLYNHTKIHTGSQKPFQCRICMRNFSRKGTLQDHIRTHTGEKPFACDICGRKFAYKHVLRDHTKIH
		GTTc	TGTg*	CAAc	ACAc	CTGa	CTTc
			*used helix for TGTc; TGTg not available
HBB Nickase 2	GAACACaGTTGTGtCAGAAG	RKWNLKM	RKWNLRT	RRTSLRD	YKFVLRR	DPSNLRR	QSSNLRR	FQCRICMRNFSRKWNLKMHIRTHTGEKPFACDICGRKFARKWNLRTHTKIHTHPRAPIPKPFQCRICMRNFSRRTSLRDHIRTHTGEKPFACDICGRKFAYKFVLRRHTKIHTHPRAPIPKPFQCRICMRNFSDPSNLRRHIRTHTGEKPFACDICGRKFAQSSNLRRHTKIH
		AAGc	CAGa*	GTGt	GTTg	CACa*	GAAc
			*used helix for CAGc; CAGa not available			*used helix for CACc; CACa not available
EMILIN2 ZF-CBEs & ZF-CBE-nickases	CDS
EMILIN2_4xG35_DddA-C	ATGAAACGGACAGCCGACGGAAGCGAGTTCGAGTCACCAAAGAAGAAGCGGAAAGTCAGCGGATCTCCTGCAGCTAAGAGAGTGAAGCTGGACTCTGGTTCAAAGAGAACTGCTGATGGTTCTGAATTTGAATCTCCTAAAAAAAAAAGAAAGGTTTCAGGCAGCCCAGCTGCAAAAAGGGTTAAATTGGATTCTGGCTCCGCCGCTATGGCTGAGAGGCCCTTCGCCTGCGATATATGTGGCAGGAAATTCGCTAGGAAAGATGCGCTTAGAGGGCACATCCGCACCCACACTGGCGAAAAGCCGTTTGCGTGTGACATCTGCGGACGCAAGTTTGCGGACCCAGGGGCTTTGGTTCGGCATATAAGGACACACACCGGTGAGAAACCCTTCGCTTGC…
EMILIN2_4xG35_TDD6-C	ATGAAACGGACAGCCGACGGAAGCGAGTTCGAGTCACCAAAGAAGAAGCGGAAAGTCAGCGGATCTCCTGCAGCTAAGAGAGTGAAGCTGGACTCTGGTTCAAAGAGAACTGCTGATGGTTCTGAATTTGAATCTCCTAAAAAAAAAAGAAAGGTTTCAGGCAGCCCAGCTGCAAAAAGGGTTAAATTGGATTCTGGCTCCGCCGCTATGGCTGAGAGGCCCTTCGCCTGCGATATATGTGGCAGGAAATTCGCTAGGAAAGATGCGCTTAGAGGGCACATCCGCACCCACACTGGCGAAAAGCCGTTTGCGTGTGACATCTGCGGACGCAAGTTTGCGGACCCAGGGGCTTTGGTTCGGCATATAAGGACACACACCGGTGAGAAACCCTTCGCTTGC…
EMILIN2_4xG35_TDD6-N	ATGAAACGGACAGCCGACGGAAGCGAGTTCGAGTCACCAAAGAAGAAGCGGAAAGTCAGCGGATCTCCTGCAGCTAAGAGAGTGAAGCTGGACTCTGGTTCAAAGAGAACTGCTGATGGTTCTGAATTTGAATCTCCTAAAAAAAAAAGAAAGGTTTCAGGCAGCCCAGCTGCAAAAAGGGTTAAATTGGATTCTGGCTCCGCCGCTATGGCTGAGAGGCCCTTCGCCTGCGATATATGTGGCAGGAAATTCGCTAGGAAAGATGCGCTTAGAGGGCACATCCGCACCCACACTGGCGAAAAGCCGTTTGCGTGTGACATCTGCGGACGCAAGTTTGCGGACCCAGGGGCTTTGGTTCGGCATATAAGGACACACACCGGTGAGAAACCCTTCGCTTGC…
EMILIN2_4xG35_TDD14-C	ATGAAACGGACAGCCGACGGAAGCGAGTTCGAGTCACCAAAGAAGAAGCGGAAAGTCAGCGGATCTCCTGCAGCTAAGAGAGTGAAGCTGGACTCTGGTTCAAAGAGAACTGCTGATGGTTCTGAATTTGAATCTCCTAAAAAAAAAAGAAAGGTTTCAGGCAGCCCAGCTGCAAAAAGGGTTAAATTGGATTCTGGCTCCGCCGCTATGGCTGAGAGGCCCTTCGCCTGCGATATATGTGGCAGGAAATTCGCTAGGAAAGATGCGCTTAGAGGGCACATCCGCACCCACACTGGCGAAAAGCCGTTTGCGTGTGACATCTGCGGACGCAAGTTTGCGGACCCAGGGGCTTTGGTTCGGCATATAAGGACACACACCGGTGAGAAACCCTTCGCTTGC…
EMILIN2_4xG35_TDD14-N	ATGAAACGGACAGCCGACGGAAGCGAGTTCGAGTCACCAAAGAAGAAGCGGAAAGTCAGCGGATCTCCTGCAGCTAAGAGAGTGAAGCTGGACTCTGGTTCAAAGAGAACTGCTGATGGTTCTGAATTTGAATCTCCTAAAAAAAAAAGAAAGGTTTCAGGCAGCCCAGCTGCAAAAAGGGTTAAATTGGATTCTGGCTCCGCCGCTATGGCTGAGAGGCCCTTCGCCTGCGATATATGTGGCAGGAAATTCGCTAGGAAAGATGCGCTTAGAGGGCACATCCGCACCCACACTGGCGAAAAGCCGTTTGCGTGTGACATCTGCGGACGCAAGTTTGCGGACCCAGGGGCTTTGGTTCGGCATATAAGGACACACACCGGTGAGAAACCCTTCGCTTGC…
EMILIN2_3xG212_DddA-N	ATGAAACGGACAGCCGACGGAAGCGAGTTCGAGTCACCAAAGAAGAAGCGGAAAGTCAGCGGATCTCCTGCAGCTAAGAGAGTGAAGCTGGACTCTGGTTCAAAGAGAACTGCTGATGGTTCTGAATTTGAATCTCCTAAAAAAAAAAGAAAGGTTTCAGGCAGCCCAGCTGCAAAAAGGGTTAAATTGGATAGTGGGTCCGCCGCTTCTGGCGGCTCAGGCAGCTACGCCCTGGGTCCGTATCAGATTAGCGCCCCGCAGCTGCCAGCTTACAATGGTCAGACCGTGGGTACCTTCTACTATGTGAACGACGCGGGCGGTCTGGAGAGCAAGGTGTTTAGCAGCGGCGGTCCAACCCCGTACCCAAACTATGCCAATGCCGGTCATGTGGAGGGTCAG…
EMILIN2_3xG212_TDD6-N	ATGAAACGGACAGCCGACGGAAGCGAGTTCGAGTCACCAAAGAAGAAGCGGAAAGTCAGCGGATCTCCTGCAGCTAAGAGAGTGAAGCTGGACTCTGGTTCAAAGAGAACTGCTGATGGTTCTGAATTTGAATCTCCTAAAAAAAAAAGAAAGGTTTCAGGCAGCCCAGCTGCAAAAAGGGTTAAATTGGATAGTGGGTCCGCCGCTTCTGGCGGCTCATCTGCAGGCGCGGGAGAGTCAGGCCGGAAGACGATCTCACTCCCAGAGTATGATGGCACTACTACGCATGGTGTGTTGGTTCTCGACGATGGTACGCAGATAGGGTTCACGTCTGGTAATGGAGATCCGCGCTATACTAACTACAGGAATAACGGACACGTAGAACAAAAATCCGCACTT…
EMILIN2_3xG212_TDD6-C	ATGAAACGGACAGCCGACGGAAGCGAGTTCGAGTCACCAAAGAAGAAGCGGAAAGTCAGCGGATCTCCTGCAGCTAAGAGAGTGAAGCTGGACTCTGGTTCAAAGAGAACTGCTGATGGTTCTGAATTTGAATCTCCTAAAAAAAAAAGAAAGGTTTCAGGCAGCCCAGCTGCAAAAAGGGTTAAATTGGATAGTGGGTCCGCCGCTTCTGGCGGCTCAGCCATCGACTATGTGAAAACCTACACTGGCACTTCTAACGATCCAAAAATTAGCCCACGCTATAAAGGGAACGGATCCGGCGGAGGAGGTTCTGGCGGTTCTGGAGGAAGTATGGCTGAGAGGCCCTTCGCCTGCGATATATGTGGCAGGAAATTCGCTCGAAGTGATCACTTGACAACC…
EMILIN2_3xG212_TDD14-N	ATGAAACGGACAGCCGACGGAAGCGAGTTCGAGTCACCAAAGAAGAAGCGGAAAGTCAGCGGATCTCCTGCAGCTAAGAGAGTGAAGCTGGACTCTGGTTCAAAGAGAACTGCTGATGGTTCTGAATTTGAATCTCCTAAAAAAAAAAGAAAGGTTTCAGGCAGCCCAGCTGCAAAAAGGGTTAAATTGGATAGTGGGTCCGCCGCTTCTGGCGGCTCAGGGTCCAGTGGTAAGAATGTCAGAATGCCTAGAGATTATGCGTCAGAATTGCCTGAGTACGACGGAAAAACAACGCATGGGGTTCTGGTCACGAACGAGGGGAAGGTAATACAACTCAGAAGTGGAGGCGGATCCGGCGGAGGAGGTTCTGGCGGTTCTGGAGGAAGTATGGCTGAGAGG…
EMILIN2_3xG212_TDD14-C	ATGAAACGGACAGCCGACGGAAGCGAGTTCGAGTCACCAAAGAAGAAGCGGAAAGTCAGCGGATCTCCTGCAGCTAAGAGAGTGAAGCTGGACTCTGGTTCAAAGAGAACTGCTGATGGTTCTGAATTTGAATCTCCTAAAAAAAAAAGAAAGGTTTCAGGCAGCCCAGCTGCAAAAAGGGTTAAATTGGATAGTGGGTCCGCCGCTTCTGGCGGCTCAAAGGAGGAGCCTTACACGGGGTATAAGGCGGTATCAGCTTCTCATGTGGAGGGTAAAGCGGCTATTTGGATTAGGGAAAATGGCAGTAGTGGCGGAACTGTCTATCACAATAACACAACGGGGACTTGTGGATACTGTAACTCCCAGGTTAAAGCCCTGTTGCCAGAGGGCGTTGAATTG…
EMILIN2_3xG212_DddA-N_FokI-ELD	ATGAAACGGACAGCCGACGGAAGCGAGTTCGAGTCACCAAAGAAGAAGCGGAAAGTCAGCGGATCTCCTGCAGCTAAGAGAGTGAAGCTGGACTCTGGTTCAAAGAGAACTGCTGATGGTTCTGAATTTGAATCTCCTAAAAAAAAAAGAAAGGTTTCAGGCAGCCCAGCTGCAAAAAGGGTTAAATTGGATAGTGGGTCCGCCGCTTCTGGCGGCTCAGGCAGCTACGCCCTGGGTCCGTATCAGATTAGCGCCCCGCAGCTGCCAGCTTACAATGGTCAGACCGTGGGTACCTTCTACTATGTGAACGACGCGGGCGGTCTGGAGAGCAAGGTGTTTAGCAGCGGCGGTCCAACCCCGTACCCAAACTATGCCAATGCCGGTCATGTGGAGGGTCAG…
EMILIN2_3xG212_TDD14-C_FokI-ELD	ATGAAACGGACAGCCGACGGAAGCGAGTTCGAGTCACCAAAGAAGAAGCGGAAAGTCAGCGGATCTCCTGCAGCTAAGAGAGTGAAGCTGGACTCTGGTTCAAAGAGAACTGCTGATGGTTCTGAATTTGAATCTCCTAAAAAAAAAAGAAAGGTTTCAGGCAGCCCAGCTGCAAAAAGGGTTAAATTGGATAGTGGGTCCGCCGCTTCTGGCGGCTCAAAGGAGGAGCCTTACACGGGGTATAAGGCGGTATCAGCTTCTCATGTGGAGGGTAAAGCGGCTATTTGGATTAGGGAAAATGGCAGTAGTGGCGGAACTGTCTATCACAATAACACAACGGGGACTTGTGGATACTGTAACTCCCAGGTTAAAGCCCTGTTGCCAGAGGGCGTTGAATTG…
EMILIN2_Nickase_FokI-KKR	ATGGACTACAAAGACCATGACGGTGATTATAAAGATCATGACATCGATTACAAGGATGACGATGACAAGATGGCCCCCAAGAAGAAGAGGAAGGTCGGCATTCATGGGGTACCCGCCGCTATGGGACAGCTGGTGAAGAGCGAGCTGGAGGAGAAGAAGTCCGAGCTGCGGCACAAGCTGAAGTACGTGCCCCACGAGTACATCGAGCTGATCGAGATCGCCAGGAACAGCACCCAGGACCGCATCCTGGAGATGAAGGTGATGGAGTTCTTCATGAAGGTGTACGGCTACAGGGGAAAGCACCTGGGCGGAAGCAGAAAGCCTGACGGCGCCATCTATACAGTGGGCAGCCCCATCGATTACGGCGTGATCGTGGACACAAAGGCCTACAGCGGCGGC…
TRAM1L1 ZF-CBEs & ZF-CBE-nickases	CDS
TRAM1L1_6xG24_DddA-C	ATGAAACGGACAGCCGACGGAAGCGAGTTCGAGTCACCAAAGAAGAAGCGGAAAGTCAGCGGATCTCCTGCAGCTAAGAGAGTGAAGCTGGACTCTGGTTCAAAGAGAACTGCTGATGGTTCTGAATTTGAATCTCCTAAAAAAAAAAGAAAGGTTTCAGGCAGCCCAGCTGCAAAAAGGGTTAAATTGGATTCTGGCTCCGCCGCTATGGCTGAGAGGCCCTTCGCCTGCGATATATGTGGCAGGAAATTCGCTCACAAAAATGCCTTGCAAAACCACATCCGCACCCACACTGGCGAAAAGCCGTTTGCGTGTGACATCTGCGGACGCAAGTTTGCGCAGAGAGCTAATCTCAGGGCCCATATAAGGACACACACCGGTGAGAAACCCTTCGCTTGC…
TRAM1L1_6xG24_TDD6-C	ATGAAACGGACAGCCGACGGAAGCGAGTTCGAGTCACCAAAGAAGAAGCGGAAAGTCAGCGGATCTCCTGCAGCTAAGAGAGTGAAGCTGGACTCTGGTTCAAAGAGAACTGCTGATGGTTCTGAATTTGAATCTCCTAAAAAAAAAAGAAAGGTTTCAGGCAGCCCAGCTGCAAAAAGGGTTAAATTGGATTCTGGCTCCGCCGCTATGGCTGAGAGGCCCTTCGCCTGCGATATATGTGGCAGGAAATTCGCTCACAAAAATGCCTTGCAAAACCACATCCGCACCCACACTGGCGAAAAGCCGTTTGCGTGTGACATCTGCGGACGCAAGTTTGCGCAGAGAGCTAATCTCAGGGCCCATATAAGGACACACACCGGTGAGAAACCCTTCGCTTGC…
TRAM1L1_6xG24_TDD6-N	ATGAAACGGACAGCCGACGGAAGCGAGTTCGAGTCACCAAAGAAGAAGCGGAAAGTCAGCGGATCTCCTGCAGCTAAGAGAGTGAAGCTGGACTCTGGTTCAAAGAGAACTGCTGATGGTTCTGAATTTGAATCTCCTAAAAAAAAAAGAAAGGTTTCAGGCAGCCCAGCTGCAAAAAGGGTTAAATTGGATTCTGGCTCCGCCGCTATGGCTGAGAGGCCCTTCGCCTGCGATATATGTGGCAGGAAATTCGCTCACAAAAATGCCTTGCAAAACCACATCCGCACCCACACTGGCGAAAAGCCGTTTGCGTGTGACATCTGCGGACGCAAGTTTGCGCAGAGAGCTAATCTCAGGGCCCATATAAGGACACACACCGGTGAGAAACCCTTCGCTTGC…
TRAM1L1_6xG24_TDD14-C	ATGAAACGGACAGCCGACGGAAGCGAGTTCGAGTCACCAAAGAAGAAGCGGAAAGTCAGCGGATCTCCTGCAGCTAAGAGAGTGAAGCTGGACTCTGGTTCAAAGAGAACTGCTGATGGTTCTGAATTTGAATCTCCTAAAAAAAAAAGAAAGGTTTCAGGCAGCCCAGCTGCAAAAAGGGTTAAATTGGATTCTGGCTCCGCCGCTATGGCTGAGAGGCCCTTCGCCTGCGATATATGTGGCAGGAAATTCGCTCACAAAAATGCCTTGCAAAACCACATCCGCACCCACACTGGCGAAAAGCCGTTTGCGTGTGACATCTGCGGACGCAAGTTTGCGCAGAGAGCTAATCTCAGGGCCCATATAAGGACACACACCGGTGAGAAACCCTTCGCTTGC…
TRAM1L1_6xG24_TDD14-N	ATGAAACGGACAGCCGACGGAAGCGAGTTCGAGTCACCAAAGAAGAAGCGGAAAGTCAGCGGATCTCCTGCAGCTAAGAGAGTGAAGCTGGACTCTGGTTCAAAGAGAACTGCTGATGGTTCTGAATTTGAATCTCCTAAAAAAAAAAGAAAGGTTTCAGGCAGCCCAGCTGCAAAAAGGGTTAAATTGGATTCTGGCTCCGCCGCTATGGCTGAGAGGCCCTTCGCCTGCGATATATGTGGCAGGAAATTCGCTCACAAAAATGCCTTGCAAAACCACATCCGCACCCACACTGGCGAAAAGCCGTTTGCGTGTGACATCTGCGGACGCAAGTTTGCGCAGAGAGCTAATCTCAGGGCCCATATAAGGACACACACCGGTGAGAAACCCTTCGCTTGC…
TRAM1L1_4xG32_DddA-N	ATGAAACGGACAGCCGACGGAAGCGAGTTCGAGTCACCAAAGAAGAAGCGGAAAGTCAGCGGATCTCCTGCAGCTAAGAGAGTGAAGCTGGACTCTGGTTCAAAGAGAACTGCTGATGGTTCTGAATTTGAATCTCCTAAAAAAAAAAGAAAGGTTTCAGGCAGCCCAGCTGCAAAAAGGGTTAAATTGGATAGTGGGTCCGCCGCTTCTGGCGGCTCAGGCAGCTACGCCCTGGGTCCGTATCAGATTAGCGCCCCGCAGCTGCCAGCTTACAATGGTCAGACCGTGGGTACCTTCTACTATGTGAACGACGCGGGCGGTCTGGAGAGCAAGGTGTTTAGCAGCGGCGGTCCAACCCCGTACCCAAACTATGCCAATGCCGGTCATGTGGAGGGTCAG…
TRAM1L1_4xG32_TDD6-N	ATGAAACGGACAGCCGACGGAAGCGAGTTCGAGTCACCAAAGAAGAAGCGGAAAGTCAGCGGATCTCCTGCAGCTAAGAGAGTGAAGCTGGACTCTGGTTCAAAGAGAACTGCTGATGGTTCTGAATTTGAATCTCCTAAAAAAAAAAGAAAGGTTTCAGGCAGCCCAGCTGCAAAAAGGGTTAAATTGGATAGTGGGTCCGCCGCTTCTGGCGGCTCATCTGCAGGCGCGGGAGAGTCAGGCCGGAAGACGATCTCACTCCCAGAGTATGATGGCACTACTACGCATGGTGTGTTGGTTCTCGACGATGGTACGCAGATAGGGTTCACGTCTGGTAATGGAGATCCGCGCTATACTAACTACAGGAATAACGGACACGTAGAACAAAAATCCGCACTT…
TRAM1L1_4xG32_TDD6-C	ATGAAACGGACAGCCGACGGAAGCGAGTTCGAGTCACCAAAGAAGAAGCGGAAAGTCAGCGGATCTCCTGCAGCTAAGAGAGTGAAGCTGGACTCTGGTTCAAAGAGAACTGCTGATGGTTCTGAATTTGAATCTCCTAAAAAAAAAAGAAAGGTTTCAGGCAGCCCAGCTGCAAAAAGGGTTAAATTGGATAGTGGGTCCGCCGCTTCTGGCGGCTCAGCCATCGACTATGTGAAAACCTACACTGGCACTTCTAACGATCCAAAAATTAGCCCACGCTATAAAGGGAACGGATCCGGCGGAGGAGGTTCTGGCGGTTCTGGAGGAAGTATGGCTGAGAGGCCCTTCGCCTGCGATATATGTGGCAGGAAATTCGCTACTAGCGGGAACCTCGTCCGG…
TRAM1L1_4xG32_TDD14-N	ATGAAACGGACAGCCGACGGAAGCGAGTTCGAGTCACCAAAGAAGAAGCGGAAAGTCAGCGGATCTCCTGCAGCTAAGAGAGTGAAGCTGGACTCTGGTTCAAAGAGAACTGCTGATGGTTCTGAATTTGAATCTCCTAAAAAAAAAAGAAAGGTTTCAGGCAGCCCAGCTGCAAAAAGGGTTAAATTGGATAGTGGGTCCGCCGCTTCTGGCGGCTCAGGGTCCAGTGGTAAGAATGTCAGAATGCCTAGAGATTATGCGTCAGAATTGCCTGAGTACGACGGAAAAACAACGCATGGGGTTCTGGTCACGAACGAGGGGAAGGTAATACAACTCAGAAGTGGAGGCGGATCCGGCGGAGGAGGTTCTGGCGGTTCTGGAGGAAGTATGGCTGAGAGG…
TRAM1L1_4xG32_TDD14-C	ATGAAACGGACAGCCGACGGAAGCGAGTTCGAGTCACCAAAGAAGAAGCGGAAAGTCAGCGGATCTCCTGCAGCTAAGAGAGTGAAGCTGGACTCTGGTTCAAAGAGAACTGCTGATGGTTCTGAATTTGAATCTCCTAAAAAAAAAAGAAAGGTTTCAGGCAGCCCAGCTGCAAAAAGGGTTAAATTGGATAGTGGGTCCGCCGCTTCTGGCGGCTCAAAGGAGGAGCCTTACACGGGGTATAAGGCGGTATCAGCTTCTCATGTGGAGGGTAAAGCGGCTATTTGGATTAGGGAAAATGGCAGTAGTGGCGGAACTGTCTATCACAATAACACAACGGGGACTTGTGGATACTGTAACTCCCAGGTTAAAGCCCTGTTGCCAGAGGGCGTTGAATTG…
TRAM1L1_6xG24_DddA-C_FokI-KKR	ATGGACTACAAAGACCATGACGGTGATTATAAAGATCATGACATCGATTACAAGGATGACGATGACAAGATGGCCCCCAAGAAGAAGAGGAAGGTCGGCATTCATGGGGTACCCGCCGCTATGGGACAGCTGGTGAAGAGCGAGCTGGAGGAGAAGAAGTCCGAGCTGCGGCACAAGCTGAAGTACGTGCCCCACGAGTACATCGAGCTGATCGAGATCGCCAGGAACAGCACCCAGGACCGCATCCTGGAGATGAAGGTGATGGAGTTCTTCATGAAGGTGTACGGCTACAGGGGAAAGCACCTGGGCGGAAGCAGAAAGCCTGACGGCGCCATCTATACAGTGGGCAGCCCCATCGATTACGGCGTGATCGTGGACACAAAGGCCTACAGCGGCGGC…
TRAM1L1_6xG24_TDD14-N_FokI-KKR	ATGGACTACAAAGACCATGACGGTGATTATAAAGATCATGACATCGATTACAAGGATGACGATGACAAGATGGCCCCCAAGAAGAAGAGGAAGGTCGGCATTCATGGGGTACCCGCCGCTATGGGACAGCTGGTGAAGAGCGAGCTGGAGGAGAAGAAGTCCGAGCTGCGGCACAAGCTGAAGTACGTGCCCCACGAGTACATCGAGCTGATCGAGATCGCCAGGAACAGCACCCAGGACCGCATCCTGGAGATGAAGGTGATGGAGTTCTTCATGAAGGTGTACGGCTACAGGGGAAAGCACCTGGGCGGAAGCAGAAAGCCTGACGGCGCCATCTATACAGTGGGCAGCCCCATCGATTACGGCGTGATCGTGGACACAAAGGCCTACAGCGGCGGC…
TRAM1L1_Nickase_FokI-ELD	ATGGACTACAAAGACCATGACGGTGATTATAAAGATCATGACATCGATTACAAGGATGACGATGACAAGATGGCCCCCAAGAAGAAGAGGAAGGTCGGCATCCACGGGGTACCCGCCGCTATGGGACAGCTGGTGAAGAGCGAGCTGGAGGAGAAGAAGTCCGAGCTGCGGCACAAGCTGAAGTACGTGCCCCACGAGTACATCGAGCTGATCGAGATCGCCAGGAACAGCACCCAGGACCGCATCCTGGAGATGAAGGTGATGGAGTTCTTCATGAAGGTGTACGGCTACAGGGGAAAGCACCTGGGCGGAAGCAGAAAGCCTGACGGCGCCATCTATACAGTGGGCAGCCCCATCGATTACGGCGTGATCGTGGACACAAAGGCCTACAGCGGCGGC…
COL5A1 ZF-CBEs & ZF-CBE-nickases	CDS
COL5A1_3xG22_DddA-N	ATGAAACGGACAGCCGACGGAAGCGAGTTCGAGTCACCAAAGAAGAAGCGGAAAGTCAGCGGATCTCCTGCAGCTAAGAGAGTGAAGCTGGACTCTGGTTCAAAGAGAACTGCTGATGGTTCTGAATTTGAATCTCCTAAAAAAAAAAGAAAGGTTTCAGGCAGCCCAGCTGCAAAAAGGGTTAAATTGGATTCTGGCTCCGCCGCTATGGCTGAGAGGCCCTTCGCCTGCGATATATGTGGCAGGAAATTCGCTCGCTCTGATAATCTGGTGCGGCACATCCGCACCCACACTGGCGAAAAGCCGTTTGCGTGTGACATCTGCGGACGCAAGTTTGCGAGGGAAGATAATTTGCACACGCATATAAGGACACACACCGGTGAGAAACCCTTCGCTTGC…
COL5A1_3xG22_TDD6-C	ATGAAACGGACAGCCGACGGAAGCGAGTTCGAGTCACCAAAGAAGAAGCGGAAAGTCAGCGGATCTCCTGCAGCTAAGAGAGTGAAGCTGGACTCTGGTTCAAAGAGAACTGCTGATGGTTCTGAATTTGAATCTCCTAAAAAAAAAAGAAAGGTTTCAGGCAGCCCAGCTGCAAAAAGGGTTAAATTGGATTCTGGCTCCGCCGCTATGGCTGAGAGGCCCTTCGCCTGCGATATATGTGGCAGGAAATTCGCTCGCTCTGATAATCTGGTGCGGCACATCCGCACCCACACTGGCGAAAAGCCGTTTGCGTGTGACATCTGCGGACGCAAGTTTGCGAGGGAAGATAATTTGCACACGCATATAAGGACACACACCGGTGAGAAACCCTTCGCTTGC…
COL5A1_3xG22_TDD6-N	ATGAAACGGACAGCCGACGGAAGCGAGTTCGAGTCACCAAAGAAGAAGCGGAAAGTCAGCGGATCTCCTGCAGCTAAGAGAGTGAAGCTGGACTCTGGTTCAAAGAGAACTGCTGATGGTTCTGAATTTGAATCTCCTAAAAAAAAAAGAAAGGTTTCAGGCAGCCCAGCTGCAAAAAGGGTTAAATTGGATTCTGGCTCCGCCGCTATGGCTGAGAGGCCCTTCGCCTGCGATATATGTGGCAGGAAATTCGCTCGCTCTGATAATCTGGTGCGGCACATCCGCACCCACACTGGCGAAAAGCCGTTTGCGTGTGACATCTGCGGACGCAAGTTTGCGAGGGAAGATAATTTGCACACGCATATAAGGACACACACCGGTGAGAAACCCTTCGCTTGC…
COL5A1_3xG22_TDD14-C	ATGAAACGGACAGCCGACGGAAGCGAGTTCGAGTCACCAAAGAAGAAGCGGAAAGTCAGCGGATCTCCTGCAGCTAAGAGAGTGAAGCTGGACTCTGGTTCAAAGAGAACTGCTGATGGTTCTGAATTTGAATCTCCTAAAAAAAAAAGAAAGGTTTCAGGCAGCCCAGCTGCAAAAAGGGTTAAATTGGATTCTGGCTCCGCCGCTATGGCTGAGAGGCCCTTCGCCTGCGATATATGTGGCAGGAAATTCGCTCGCTCTGATAATCTGGTGCGGCACATCCGCACCCACACTGGCGAAAAGCCGTTTGCGTGTGACATCTGCGGACGCAAGTTTGCGAGGGAAGATAATTTGCACACGCATATAAGGACACACACCGGTGAGAAACCCTTCGCTTGC…
COL5A1_3xG22_TDD14-N	ATGAAACGGACAGCCGACGGAAGCGAGTTCGAGTCACCAAAGAAGAAGCGGAAAGTCAGCGGATCTCCTGCAGCTAAGAGAGTGAAGCTGGACTCTGGTTCAAAGAGAACTGCTGATGGTTCTGAATTTGAATCTCCTAAAAAAAAAAGAAAGGTTTCAGGCAGCCCAGCTGCAAAAAGGGTTAAATTGGATTCTGGCTCCGCCGCTATGGCTGAGAGGCCCTTCGCCTGCGATATATGTGGCAGGAAATTCGCTCGCTCTGATAATCTGGTGCGGCACATCCGCACCCACACTGGCGAAAAGCCGTTTGCGTGTGACATCTGCGGACGCAAGTTTGCGAGGGAAGATAATTTGCACACGCATATAAGGACACACACCGGTGAGAAACCCTTCGCTTGC…
COL5A1_6XG34_DddA-C	ATGAAACGGACAGCCGACGGAAGCGAGTTCGAGTCACCAAAGAAGAAGCGGAAAGTCAGCGGATCTCCTGCAGCTAAGAGAGTGAAGCTGGACTCTGGTTCAAAGAGAACTGCTGATGGTTCTGAATTTGAATCTCCTAAAAAAAAAAGAAAGGTTTCAGGCAGCCCAGCTGCAAAAAGGGTTAAATTGGATTCTGGCTCCGCCGCTATGGCTGAGAGGCCCTTCGCCTGCGATATATGTGGCAGGAAATTCGCTCGGAACGACGCGCTGACAGAACACATCCGCACCCACACTGGCGAAAAGCCGTTTGCGTGTGACATCTGCGGACGCAAGTTTGCGACTAGCGGGGAACTTGTCCGCCATATAAGGACACACACCGGTGAGAAACCCTTCGCTTGC…
COL5A1_6xG34_TDD6-N	ATGAAACGGACAGCCGACGGAAGCGAGTTCGAGTCACCAAAGAAGAAGCGGAAAGTCAGCGGATCTCCTGCAGCTAAGAGAGTGAAGCTGGACTCTGGTTCAAAGAGAACTGCTGATGGTTCTGAATTTGAATCTCCTAAAAAAAAAAGAAAGGTTTCAGGCAGCCCAGCTGCAAAAAGGGTTAAATTGGATTCTGGCTCCGCCGCTATGGCTGAGAGGCCCTTCGCCTGCGATATATGTGGCAGGAAATTCGCTCGGAACGACGCGCTGACAGAACACATCCGCACCCACACTGGCGAAAAGCCGTTTGCGTGTGACATCTGCGGACGCAAGTTTGCGACTAGCGGGGAACTTGTCCGCCATATAAGGACACACACCGGTGAGAAACCCTTCGCTTGC…
COL5A1_6xG34_TDD6-C	ATGAAACGGACAGCCGACGGAAGCGAGTTCGAGTCACCAAAGAAGAAGCGGAAAGTCAGCGGATCTCCTGCAGCTAAGAGAGTGAAGCTGGACTCTGGTTCAAAGAGAACTGCTGATGGTTCTGAATTTGAATCTCCTAAAAAAAAAAGAAAGGTTTCAGGCAGCCCAGCTGCAAAAAGGGTTAAATTGGATTCTGGCTCCGCCGCTATGGCTGAGAGGCCCTTCGCCTGCGATATATGTGGCAGGAAATTCGCTCGGAACGACGCGCTGACAGAACACATCCGCACCCACACTGGCGAAAAGCCGTTTGCGTGTGACATCTGCGGACGCAAGTTTGCGACTAGCGGGGAACTTGTCCGCCATATAAGGACACACACCGGTGAGAAACCCTTCGCTTGC…
COL5A1_6xG34_TDD14-N	ATGAAACGGACAGCCGACGGAAGCGAGTTCGAGTCACCAAAGAAGAAGCGGAAAGTCAGCGGATCTCCTGCAGCTAAGAGAGTGAAGCTGGACTCTGGTTCAAAGAGAACTGCTGATGGTTCTGAATTTGAATCTCCTAAAAAAAAAAGAAAGGTTTCAGGCAGCCCAGCTGCAAAAAGGGTTAAATTGGATTCTGGCTCCGCCGCTATGGCTGAGAGGCCCTTCGCCTGCGATATATGTGGCAGGAAATTCGCTCGGAACGACGCGCTGACAGAACACATCCGCACCCACACTGGCGAAAAGCCGTTTGCGTGTGACATCTGCGGACGCAAGTTTGCGACTAGCGGGGAACTTGTCCGCCATATAAGGACACACACCGGTGAGAAACCCTTCGCTTGC…
COL5A1_6xG34_TDD14-C	ATGAAACGGACAGCCGACGGAAGCGAGTTCGAGTCACCAAAGAAGAAGCGGAAAGTCAGCGGATCTCCTGCAGCTAAGAGAGTGAAGCTGGACTCTGGTTCAAAGAGAACTGCTGATGGTTCTGAATTTGAATCTCCTAAAAAAAAAAGAAAGGTTTCAGGCAGCCCAGCTGCAAAAAGGGTTAAATTGGATTCTGGCTCCGCCGCTATGGCTGAGAGGCCCTTCGCCTGCGATATATGTGGCAGGAAATTCGCTCGGAACGACGCGCTGACAGAACACATCCGCACCCACACTGGCGAAAAGCCGTTTGCGTGTGACATCTGCGGACGCAAGTTTGCGACTAGCGGGGAACTTGTCCGCCATATAAGGACACACACCGGTGAGAAACCCTTCGCTTGC…
COL5A1_6XG34_DddA-C-FokI-ELD	ATGGACTACAAAGACCATGACGGTGATTATAAAGATCATGACATCGATTACAAGGATGACGATGACAAGATGGCCCCCAAGAAGAAGAGGAAGGTCGGCATCCACGGGGTACCCGCCGCTATGGGACAGCTGGTGAAGAGCGAGCTGGAGGAGAAGAAGTCCGAGCTGCGGCACAAGCTGAAGTACGTGCCCCACGAGTACATCGAGCTGATCGAGATCGCCAGGAACAGCACCCAGGACCGCATCCTGGAGATGAAGGTGATGGAGTTCTTCATGAAGGTGTACGGCTACAGGGGAAAGCACCTGGGCGGAAGCAGAAAGCCTGACGGCGCCATCTATACAGTGGGCAGCCCCATCGATTACGGCGTGATCGTGGACACAAAGGCCTACAGCGGCGGC…
COL5A1_6XG34_TDD14-N-FokI-ELD	ATGGACTACAAAGACCATGACGGTGATTATAAAGATCATGACATCGATTACAAGGATGACGATGACAAGATGGCCCCCAAGAAGAAGAGGAAGGTCGGCATCCACGGGGTACCCGCCGCTATGGGACAGCTGGTGAAGAGCGAGCTGGAGGAGAAGAAGTCCGAGCTGCGGCACAAGCTGAAGTACGTGCCCCACGAGTACATCGAGCTGATCGAGATCGCCAGGAACAGCACCCAGGACCGCATCCTGGAGATGAAGGTGATGGAGTTCTTCATGAAGGTGTACGGCTACAGGGGAAAGCACCTGGGCGGAAGCAGAAAGCCTGACGGCGCCATCTATACAGTGGGCAGCCCCATCGATTACGGCGTGATCGTGGACACAAAGGCCTACAGCGGCGGC…
TRAM1L1_Nickase_1_FokI-KKR	ATGGACTACAAAGACCATGACGGTGATTATAAAGATCATGACATCGATTACAAGGATGACGATGACAAGATGGCCCCCAAGAAGAAGAGGAAGGTCGGCATTCATGGGGTACCCGCCGCTATGGGACAGCTGGTGAAGAGCGAGCTGGAGGAGAAGAAGTCCGAGCTGCGGCACAAGCTGAAGTACGTGCCCCACGAGTACATCGAGCTGATCGAGATCGCCAGGAACAGCACCCAGGACCGCATCCTGGAGATGAAGGTGATGGAGTTCTTCATGAAGGTGTACGGCTACAGGGGAAAGCACCTGGGCGGAAGCAGAAAGCCTGACGGCGCCATCTATACAGTGGGCAGCCCCATCGATTACGGCGTGATCGTGGACACAAAGGCCTACAGCGGCGGC…
TRAM1L1_Nickase_2_FokI-KKR	ATGGACTACAAAGACCATGACGGTGATTATAAAGATCATGACATCGATTACAAGGATGACGATGACAAGATGGCCCCCAAGAAGAAGAGGAAGGTCGGCATTCATGGGGTACCCGCCGCTATGGGACAGCTGGTGAAGAGCGAGCTGGAGGAGAAGAAGTCCGAGCTGCGGCACAAGCTGAAGTACGTGCCCCACGAGTACATCGAGCTGATCGAGATCGCCAGGAACAGCACCCAGGACCGCATCCTGGAGATGAAGGTGATGGAGTTCTTCATGAAGGTGTACGGCTACAGGGGAAAGCACCTGGGCGGAAGCAGAAAGCCTGACGGCGCCATCTATACAGTGGGCAGCCCCATCGATTACGGCGTGATCGTGGACACAAAGGCCTACAGCGGCGGC…
HBB ZF-CBEs & ZF-CBE-nickases	CDS
HBB_LT32_DddA-N	ATGAAACGGACAGCCGACGGAAGCGAGTTCGAGTCACCAAAGAAGAAGCGGAAAGTCAGCGGATCTCCTGCAGCTAAGAGAGTGAAGCTGGACTCTGGTTCAAAGAGAACTGCTGATGGTTCTGAATTTGAATCTCCTAAAAAAAAAAGAAAGGTTTCAGGCAGCCCAGCTGCAAAAAGGGTTAAATTGGATAGTGGGTCCGCCGCTTCTGGCGGCTCAGGCAGCTACGCCCTGGGTCCGTATCAGATTAGCGCCCCGCAGCTGCCAGCTTACAATGGTCAGACCGTGGGTACCTTCTACTATGTGAACGACGCGGGCGGTCTGGAGAGCAAGGTGTTTAGCAGCGGCGGTCCAACCCCGTACCCAAACTATGCCAATGCCGGTCATGTGGAGGGTCAG…
HBB_LT32_TDD6-C	ATGAAACGGACAGCCGACGGAAGCGAGTTCGAGTCACCAAAGAAGAAGCGGAAAGTCAGCGGATCTCCTGCAGCTAAGAGAGTGAAGCTGGACTCTGGTTCAAAGAGAACTGCTGATGGTTCTGAATTTGAATCTCCTAAAAAAAAAAGAAAGGTTTCAGGCAGCCCAGCTGCAAAAAGGGTTAAATTGGATAGTGGGTCCGCCGCTTCTGGCGGCTCAGCCATCGACTATGTGAAAACCTACACTGGCACTTCTAACGATCCAAAAATTAGCCCACGCTATAAAGGGAACGGATCCGGCGGAGGAGGTTCTGGCGGTTCTGGAGGAAGTATGGCTGAGAGGCCCTTCGCCTGCGATATATGTGGCAGGAAATTCGCTCAAAGCGGGGACTTGAGAAGG…
HBB_LT32_TDD6-N	ATGAAACGGACAGCCGACGGAAGCGAGTTCGAGTCACCAAAGAAGAAGCGGAAAGTCAGCGGATCTCCTGCAGCTAAGAGAGTGAAGCTGGACTCTGGTTCAAAGAGAACTGCTGATGGTTCTGAATTTGAATCTCCTAAAAAAAAAAGAAAGGTTTCAGGCAGCCCAGCTGCAAAAAGGGTTAAATTGGATAGTGGGTCCGCCGCTTCTGGCGGCTCATCTGCAGGCGCGGGAGAGTCAGGCCGGAAGACGATCTCACTCCCAGAGTATGATGGCACTACTACGCATGGTGTGTTGGTTCTCGACGATGGTACGCAGATAGGGTTCACGTCTGGTAATGGAGATCCGCGCTATACTAACTACAGGAATAACGGACACGTAGAACAAAAATCCGCACTT…
HBB_LT32_TDD14-C	ATGAAACGGACAGCCGACGGAAGCGAGTTCGAGTCACCAAAGAAGAAGCGGAAAGTCAGCGGATCTCCTGCAGCTAAGAGAGTGAAGCTGGACTCTGGTTCAAAGAGAACTGCTGATGGTTCTGAATTTGAATCTCCTAAAAAAAAAAGAAAGGTTTCAGGCAGCCCAGCTGCAAAAAGGGTTAAATTGGATAGTGGGTCCGCCGCTTCTGGCGGCTCAAAGGAGGAGCCTTACACGGGGTATAAGGCGGTATCAGCTTCTCATGTGGAGGGTAAAGCGGCTATTTGGATTAGGGAAAATGGCAGTAGTGGCGGAACTGTCTATCACAATAACACAACGGGGACTTGTGGATACTGTAACTCCCAGGTTAAAGCCCTGTTGCCAGAGGGCGTTGAATTG…
HBB_LT32_TDD14-N	ATGAAACGGACAGCCGACGGAAGCGAGTTCGAGTCACCAAAGAAGAAGCGGAAAGTCAGCGGATCTCCTGCAGCTAAGAGAGTGAAGCTGGACTCTGGTTCAAAGAGAACTGCTGATGGTTCTGAATTTGAATCTCCTAAAAAAAAAAGAAAGGTTTCAGGCAGCCCAGCTGCAAAAAGGGTTAAATTGGATAGTGGGTCCGCCGCTTCTGGCGGCTCAGGGTCCAGTGGTAAGAATGTCAGAATGCCTAGAGATTATGCGTCAGAATTGCCTGAGTACGACGGAAAAACAACGCATGGGGTTCTGGTCACGAACGAGGGGAAGGTAATACAACTCAGAAGTGGAGGCGGATCCGGCGGAGGAGGTTCTGGCGGTTCTGGAGGAAGTATGGCTGAGAGG…
HBB_RB610_DddA-C	ATGAAACGGACAGCCGACGGAAGCGAGTTCGAGTCACCAAAGAAGAAGCGGAAAGTCAGCGGATCTCCTGCAGCTAAGAGAGTGAAGCTGGACTCTGGTTCAAAGAGAACTGCTGATGGTTCTGAATTTGAATCTCCTAAAAAAAAAAGAAAGGTTTCAGGCAGCCCAGCTGCAAAAAGGGTTAAATTGGATAGTGGGTCCGCCGCTTCTGGCGGCTCAGCCATTCCAGTGAAGCGCGGCGCTACCGGTGAAACCAAAGTGTTTATCGGTAACAGCAACAGCCCGAAGAGCCCGACCAAAGGCGGTTGCGGATCCGGCGGAGGAGGTTCTGGCGGTTCTGGAGGAAGTATGGCTGAGAGGCCCTTCGCCTGCGATATATGTGGCAGGAAATTCGCTAGA…
HBB_RB610_TDD6-N	ATGAAACGGACAGCCGACGGAAGCGAGTTCGAGTCACCAAAGAAGAAGCGGAAAGTCAGCGGATCTCCTGCAGCTAAGAGAGTGAAGCTGGACTCTGGTTCAAAGAGAACTGCTGATGGTTCTGAATTTGAATCTCCTAAAAAAAAAAGAAAGGTTTCAGGCAGCCCAGCTGCAAAAAGGGTTAAATTGGATAGTGGGTCCGCCGCTTCTGGCGGCTCATCTGCAGGCGCGGGAGAGTCAGGCCGGAAGACGATCTCACTCCCAGAGTATGATGGCACTACTACGCATGGTGTGTTGGTTCTCGACGATGGTACGCAGATAGGGTTCACGTCTGGTAATGGAGATCCGCGCTATACTAACTACAGGAATAACGGACACGTAGAACAAAAATCCGCACTT…
HBB_RB610_TDD6-C	ATGAAACGGACAGCCGACGGAAGCGAGTTCGAGTCACCAAAGAAGAAGCGGAAAGTCAGCGGATCTCCTGCAGCTAAGAGAGTGAAGCTGGACTCTGGTTCAAAGAGAACTGCTGATGGTTCTGAATTTGAATCTCCTAAAAAAAAAAGAAAGGTTTCAGGCAGCCCAGCTGCAAAAAGGGTTAAATTGGATAGTGGGTCCGCCGCTTCTGGCGGCTCAGCCATCGACTATGTGAAAACCTACACTGGCACTTCTAACGATCCAAAAATTAGCCCACGCTATAAAGGGAACGGATCCGGCGGAGGAGGTTCTGGCGGTTCTGGAGGAAGTATGGCTGAGAGGCCCTTCGCCTGCGATATATGTGGCAGGAAATTCGCTAGACTCAGGGATATACAATTT…
HBB_RB610_TDD14-N	ATGAAACGGACAGCCGACGGAAGCGAGTTCGAGTCACCAAAGAAGAAGCGGAAAGTCAGCGGATCTCCTGCAGCTAAGAGAGTGAAGCTGGACTCTGGTTCAAAGAGAACTGCTGATGGTTCTGAATTTGAATCTCCTAAAAAAAAAAGAAAGGTTTCAGGCAGCCCAGCTGCAAAAAGGGTTAAATTGGATAGTGGGTCCGCCGCTTCTGGCGGCTCAGGGTCCAGTGGTAAGAATGTCAGAATGCCTAGAGATTATGCGTCAGAATTGCCTGAGTACGACGGAAAAACAACGCATGGGGTTCTGGTCACGAACGAGGGGAAGGTAATACAACTCAGAAGTGGAGGCGGATCCGGCGGAGGAGGTTCTGGCGGTTCTGGAGGAAGTATGGCTGAGAGG…
HBB_RB610_TDD14-C	ATGAAACGGACAGCCGACGGAAGCGAGTTCGAGTCACCAAAGAAGAAGCGGAAAGTCAGCGGATCTCCTGCAGCTAAGAGAGTGAAGCTGGACTCTGGTTCAAAGAGAACTGCTGATGGTTCTGAATTTGAATCTCCTAAAAAAAAAAGAAAGGTTTCAGGCAGCCCAGCTGCAAAAAGGGTTAAATTGGATAGTGGGTCCGCCGCTTCTGGCGGCTCAAAGGAGGAGCCTTACACGGGGTATAAGGCGGTATCAGCTTCTCATGTGGAGGGTAAAGCGGCTATTTGGATTAGGGAAAATGGCAGTAGTGGCGGAACTGTCTATCACAATAACACAACGGGGACTTGTGGATACTGTAACTCCCAGGTTAAAGCCCTGTTGCCAGAGGGCGTTGAATTG…
HBB_RB610_DddA-C-FokI-ELD	ATGAAACGGACAGCCGACGGAAGCGAGTTCGAGTCACCAAAGAAGAAGCGGAAAGTCAGCGGATCTCCTGCAGCTAAGAGAGTGAAGCTGGACTCTGGTTCAAAGAGAACTGCTGATGGTTCTGAATTTGAATCTCCTAAAAAAAAAAGAAAGGTTTCAGGCAGCCCAGCTGCAAAAAGGGTTAAATTGGATAGTGGGTCCGCCGCTTCTGGCGGCTCAGCCATTCCAGTGAAGCGCGGCGCTACCGGTGAAACCAAAGTGTTTATCGGTAACAGCAACAGCCCGAAGAGCCCGACCAAAGGCGGTTGCGGATCCGGCGGAGGAGGTTCTGGCGGTTCTGGAGGAAGTATGGCTGAGAGGCCCTTCGCCTGCGATATATGTGGCAGGAAATTCGCTAGA…
HBB_RB610_TDD14-N-FokI-ELD	ATGAAACGGACAGCCGACGGAAGCGAGTTCGAGTCACCAAAGAAGAAGCGGAAAGTCAGCGGATCTCCTGCAGCTAAGAGAGTGAAGCTGGACTCTGGTTCAAAGAGAACTGCTGATGGTTCTGAATTTGAATCTCCTAAAAAAAAAAGAAAGGTTTCAGGCAGCCCAGCTGCAAAAAGGGTTAAATTGGATAGTGGGTCCGCCGCTTCTGGCGGCTCAGGGTCCAGTGGTAAGAATGTCAGAATGCCTAGAGATTATGCGTCAGAATTGCCTGAGTACGACGGAAAAACAACGCATGGGGTTCTGGTCACGAACGAGGGGAAGGTAATACAACTCAGAAGTGGAGGCGGATCCGGCGGAGGAGGTTCTGGCGGTTCTGGAGGAAGTATGGCTGAGAGG…
HBB_Nickase_1_FokI-KKR	ATGGACTACAAAGACCATGACGGTGATTATAAAGATCATGACATCGATTACAAGGATGACGATGACAAGATGGCCCCCAAGAAGAAGAGGAAGGTCGGCATTCATGGGGTACCCGCCGCTATGGCTGAGAGGCCCTTTCAGTGTAGGATTTGCATGCGCAATTTCTCAACGAGTACAAGTCTTTCAAGACACATTAGAACCCATACAGGTGAAAAACCTTTCGCTTGTGACATCTGTGGACGAAAGTTCGCTTGGCGCTCAAGTCTCGTCGCGCATACGAAAATCCACACACACCCGCGAGCACCTATCCCAAAACCATTCCAGTGCCGAATTTGTATGAGAAATTTCTCACAAAAATCAAATCTGAGGAGCCATATACGCACACACACCGGCGAAAAG…
HBB_Nickase_2_FokI-KKR	ATGGACTACAAAGACCATGACGGTGATTATAAAGATCATGACATCGATTACAAGGATGACGATGACAAGATGGCCCCCAAGAAGAAGAGGAAGGTCGGCATTCATGGGGTACCCGCCGCTATGGGACAGCTGGTGAAGAGCGAGCTGGAGGAGAAGAAGTCCGAGCTGCGGCACAAGCTGAAGTACGTGCCCCACGAGTACATCGAGCTGATCGAGATCGCCAGGAACAGCACCCAGGACCGCATCCTGGAGATGAAGGTGATGGAGTTCTTCATGAAGGTGTACGGCTACAGGGGAAAGCACCTGGGCGGAAGCAGAAAGCCTGACGGCGCCATCTATACAGTGGGCAGCCCCATCGATTACGGCGTGATCGTGGACACAAAGGCCTACAGCGGCGGC…
ZF-free constructs	CDS
DddA-G1404-N	ATGGACTACAAAGACCATGACGGTGATTATAAAGATCATGACATCGATTACAAGGATGACGATGACAAGATGGCCCCCAAGAAGAAGAGGAAGGTCGGCATCCACGGGGTACCCGCCGCTATGGCTCTGCGGGGATCCCAGCTGGTGAAGAGCAAGAGCGAGGCCGCTGCCCGCGGCGGCGGCGGATCAGGAGGAGGAGGCTCCGGAAGCTACGCTCTTGGGCCTTACCAGATCTCAGCACCGCAATTGCCAGCCTATAACGGTCAGACCGTCGGTACATTCTACTATGTCAATGACGCCGGAGGTCTTGAATCAAAGGTTTTCAGTAGTGGGGGGCCCACTCCCTACCCCAACTACGCGAATGCTGGTCATGTGGAGGGCCAGAGTGCTCTTTTTATG…
DddA-G1404-C	ATGGACTACAAAGACCATGACGGTGATTATAAAGATCATGACATCGATTACAAGGATGACGATGACAAGATGGCCCCCAAGAAGAAGAGGAAGGTCGGCATCCACGGGGTACCCGCCGCTATGGCTCTGCGGGGATCCCAGCTGGTGAAGAGCAAGAGCGAGGCCGCTGCCCGCGGCGGCGGCGGATCAGGAGGAGGAGGCTCCGCCACGGGGGAAACCAAAGTATTCACAGGCAATTCAAACAGTCCCAAGAGCCCAACCAAGGGAGGTTGTTCAGGCGGATCAACTAACTTGAGTGATATAATTGAAAAAGAAACGGGCAAGCAGCTGGTTATACAAGAGTCTATTCTCATGCTCCCAGAGGAGGTAGAGGAGGTTATTGGGAACAAGCCAGAATCC…
TDD14-N	ATGGACTACAAAGACCATGACGGTGATTATAAAGATCATGACATCGATTACAAGGATGACGATGACAAGATGGCCCCCAAGAAGAAGAGGAAGGTCGGCATCCACGGGGTACCCGCCGCTATGGCTCTGCGGGGATCCCAGCTGGTGAAGAGCAAGAGCGAGGCCGCTGCCCGCGGCGGCGGCGGATCAGGAGGAGGAGGCTCCGGGTCCAGTGGTAAGAATGTCAGAATGCCTAGAGATTATGCGTCAGAATTGCCTGAGTACGACGGAAAAACAACGCATGGGGTTCTGGTCACGAACGAGGGGAAGGTAATACAACTCAGAAGTGGAGGCTCAGGAGGATCTACTAACCTGTCTGACATCATTGAGAAAGAGACGGGAAAGCAGCTTGTCATACAG…
TDD14-C	ATGGACTACAAAGACCATGACGGTGATTATAAAGATCATGACATCGATTACAAGGATGACGATGACAAGATGGCCCCCAAGAAGAAGAGGAAGGTCGGCATCCACGGGGTACCCGCCGCTATGGCTCTGCGGGGATCCAAGGAGGAGCCTTACACGGGGTATAAGGCGGTATCAGCTTCTCATGTGGAGGGTAAAGCGGCTATTTGGATTAGGGAAAATGGCAGTAGTGGCGGAACTGTCTATCACAATAACACAACGGGGACTTGTGGATACTGTAACTCCCAGGTTAAAGCCCTGTTGCCAGAGGGCGTTGAATTGAAAATTGTACCTCCGACTAACGCCGTAGCCAAGAACGCACAAGCCCGCGCCGTTCCTACTATTAATGTAGGAAACGGTACA…
ZF helix	Triplet + flanking base
QSGNLRT	AAAa
QKSQLKT	AAAc
QKSNLNT	AAAg
QKSNLKT	AAAt
DPSNLNR	AACa
DPSNLNR	AACc
DPSNLNR	AACt
RKWTLQM	AAGa
RKWNLKM	AAGc
RRWTLKM	AAGg
RKWTLKQ	AAGt
HLSNLRA	AATc
LKQTLQV	AATg
QSGTLYN	ACAa
QSGTLYN	ACAc
QKSTLKN	ACAg
QSGTLFN	ACAt
DRSTLRN	ACCa
DRSTLRN	ACCc
DRTTLRR	ACCg
DRTTLRR	ACCt
QLRYLRT	ACGa
RKYTLRM	ACGc
RVDVLLQ	ACGg
QSRYLSA	ACGt
LKQTLQR	ACTa
LKQTLTR	ACTc
LKQTLRR	ACTg
LKQTLQR	ACTt
QKVHLQT	AGAa
QKTHLLT	AGAc
QKVHLLT	AGAt
TSSNLCH	AGCa
FPYLLRR	AGCg
TKQYLSR	AGCt
RKDHLRN	AGGa
QSRYLSR	AGGc
RRDRLLA	AGGg
LRHHLRT	AGTc
LKHHLLN	AGTg
QKRLLRN	ATAc
QKSTLQN	ATAg
TSSGLCH	ATCa
DPSGLNR	ATCc
DPSALIR	ATCt
RKFTLSQ	ATGc
RKWTLQN	ATGt
RRGDLNR	ATTg
QSGNLRT	CAAa
QKSNLRS	CAAc
DPSNLRR	CACc
DPSNLLR	CACg
DPSNLRR	CACt
RKWNLRT	CAGc
RKWNLLM	CAGg
LKCNLLS	CATc
SKQNLQN	CATg
RKWTLLM	CCAa
RRGCLNR	CCAc
QSNDLRR	CCAg
RKGDLNR	CCAt
DRSTLRQ	CCCa
EKRTLLN	CCCc
DRSTLRQ	CCCg
DRSTLRQ	CCCt
RKSTLRD	CCGa
RKSTLRD	CCGc
RVDTLLD	CCGg
RKWDLRQ	CCGt
LKQTLQD	CCTa
RRGDLNR	CCTc
RKWDLNR	CCTg
QKVHLLS	CGAa
QKAHLLS	CGAc
QKVHLQS	CGAg
QKAHLQS	CGAt
TKQYLSR	CGCc
FPYLLRR	CGCg
SKRNLRN	CGCt
VLRYLTR	CGGa
QSRYLSR	CGGc
RKYHLQR	CGGg
RKQTLTD	CGTa
WSQNLRQ	CGTc
MKHHLRD	CGTg
RKQTLTD	CGTt
QKRLLQN	CTAc
QKRLLQN	CTAt
HKRSLRD	CTCa
HKRSLLD	CTCc
YPYLLRN	CTCg
HKRSLID	CTCt
RKGTLQD	CTGa
RKFTLQC	CTGc
RSDVLLA	CTGg
RKSTLQD	CTGt
YKHVLRD	CTTa
YKHVLRD	CTTc
YKFVLRS	CTTg
QSSNLRR	GAAc
DPSNLRR	GACa
DPSNLNR	GACc
RKYNLLR	GAGa
RKFNLSR	GAGc
RKYNLLR	GAGg
LSGNLRR	GATa
LKQNLLR	GATg
LKQNLLR	GATt
QSGTLRR	GCAa
QSGTLRR	GCAc
QKSTLQN	GCAg
QSGTLRR	GCAt
DRSTLRR	GCCa
DRSTLRR	GCCc
DRSTLRR	GCCg
DRSTLRN	GCCt
RRGTLRR	GCGa
RRTTLRD	GCGc
RKDTLLD	GCGg
LKQTLQR	GCTa
RSSDLRR	GCTc
LRQTLRR	GCTg
LKQTLVR	GCTt
HRPHLTR	GGAc
QKVHLQR	GGAg
QKAHLLR	GGAt
ERSKLRR	GGCa
FRSKLRR	GGCc
ERSKLRR	GGCg
ERSKLRR	GGCt
RRYGLRD	GGGa
RRYHLSR	GGGc
RKDHLRN	GGGg
RKYHLTR	GGGt
LRHHLTR	GGTa
LRHHLTR	GGTg
LKHHLLR	GGTt
QKSALVR	GTAg
DPSSLRR	GTCa
DPSSLRR	GTCc
DPSALIR	GTCg
DPSSLRR	GTCt
RRYSLLR	GTGa
RSTSLRR	GTGc
VRYSLSR	GTGg
RRTSLRD	GTGt
TSTSLSR	GTTc
YKFVLRR	GTTg
QSGNLRK	TAAa
QKSNLNK	TAAc
DPSNLRK	TACc
DPSNLLK	TACg
DPSNLLR	TACt
RRDYLTK	TAGa
RKWTLSV	TAGg
SKQWLQI	TATa
HLSNLRK	TATc
LRFNLRK	TATg
QHSSLYK	TCAc
QSNDLRK	TCAg
TSSNLCK	TCCt
QRRYLTT	TCGa
QARYLRT	TCGc
RKGDLNK	TCTa
WKVDLRK	TCTc
TSSSLCK	TCTg
LKVYLSK	TGAa
TKAYLLK	TGAc
QKAHLLS	TGAt
LKEYLRK	TGCa
RADRLRK	TGCc
LKEYLRK	TGCg
RKDHLRN	TGGa
RRTHLRG	TGGc
RRTHLRG	TGGt
WRSSLVA	TGTc
AKRSLLN	TTCa
WLKSLRL	TTCc
HKRSLLD	TTCt
RKYTLQV	TTGa
RKYLLVD	TTGg
RKFTLQQ	TTGt
