# Supplementary material for: Compact zinc finger architecture utilizing toxin-derived cytidine deaminases for highly efficient base editing in human cells
Source: Nat Commun. 2024 Feb 15;15:1181. doi: 10.1038/s41467-024-45100-w (PMC10869815; doi:10.1038/s41467-024-45100-w)
Supplement: Supplementary file 39 — Source Data [file 41467_2024_45100_MOESM39_ESM.xlsx]

## Sheet: Figure 1B
Figure 1B - Source Data. See Supplementary Data 2 for additional information.
Construct IDs			ZF-CBE-Nickase				%Editing
Left arm	Right arm	Nickase ZF	Left arm	Right arm	Nickase ZF		C18
SGC1682	SGC1691		Left ZF#4-DddA-G1333-N	Right ZF#5-DddA-G1333-C	NA	r1	3.8
SGC1682	SGC1691		Left ZF#4-DddA-G1333-N	Right ZF#5-DddA-G1333-C	NA	r2	3.13
SGC1682	SGC1691		Left ZF#4-DddA-G1333-N	Right ZF#5-DddA-G1333-C	NA	r3	3.37
SGC1682	SGC1691		Left ZF#4-DddA-G1333-N	Right ZF#5-DddA-G1333-C	NA	r4	4.15
SGC1682	SGC1691		Left ZF#4-DddA-G1333-N	Right ZF#5-DddA-G1333-C	NA	Average	3.6125
SGC1682	SGC1691		Left ZF#4-DddA-G1333-N	Right ZF#5-DddA-G1333-C	NA	StDev	0.453018
SGC1682	SGC1964	SGC1984	Left ZF#4-DddA-G1333-N	Right ZF#5-DddA-G1333-C-FokI	Nickase ZF #2-FokI-D450N	r1	44.51
SGC1682	SGC1964	SGC1984	Left ZF#4-DddA-G1333-N	Right ZF#5-DddA-G1333-C-FokI	Nickase ZF #2-FokI-D450N	r2	44.78
SGC1682	SGC1964	SGC1984	Left ZF#4-DddA-G1333-N	Right ZF#5-DddA-G1333-C-FokI	Nickase ZF #2-FokI-D450N	r3	43.74
SGC1682	SGC1964	SGC1984	Left ZF#4-DddA-G1333-N	Right ZF#5-DddA-G1333-C-FokI	Nickase ZF #2-FokI-D450N	r4	39.63
SGC1682	SGC1964	SGC1984	Left ZF#4-DddA-G1333-N	Right ZF#5-DddA-G1333-C-FokI	Nickase ZF #2-FokI-D450N	Average	43.165
SGC1682	SGC1964	SGC1984	Left ZF#4-DddA-G1333-N	Right ZF#5-DddA-G1333-C-FokI	Nickase ZF #2-FokI-D450N	StDev	2.39751
					Control
					Untreated	r1	0.01
					Untreated	r2	0.01
					Untreated	r3	0.03
					Untreated	r4	0.02
					Untreated	Average	0.0175
					Untreated	StDev	0.00957427

## Sheet: Figure 2B
Figure 2B - Source Data. See Supplementary Data 5 for additional information.
Construct IDs			ZF-CBE-Nickase
Left arm	Right arm	Nickase ZF	Left arm	Right arm	Nickase ZF		%Stop
SGC1717	SGC1710	NA	Left ZF #5-DddA-G1404-C	Right ZF #6-DddA-G1404-N	NA	r1	28.09
SGC1717	SGC1710	NA	Left ZF #5-DddA-G1404-C	Right ZF #6-DddA-G1404-N	NA	r2	27.94
SGC1717	SGC1710	NA	Left ZF #5-DddA-G1404-C	Right ZF #6-DddA-G1404-N	NA	r3	26.79
SGC1717	SGC1710	NA	Left ZF #5-DddA-G1404-C	Right ZF #6-DddA-G1404-N	NA	r4	26.53
SGC1717	SGC1710	NA	Left ZF #5-DddA-G1404-C	Right ZF #6-DddA-G1404-N	NA	Average	27.3375
SGC1717	SGC1710	NA	Left ZF #5-DddA-G1404-C	Right ZF #6-DddA-G1404-N	NA	StDev	0.791849
SGC1717	SGC1737	SGC1743	Left ZF #5-DddA-G1404-C	Right ZF #6-DddA-G1404-N-FokI-D450N	Nickase ZF #3-FokI	r1	74.01
SGC1717	SGC1737	SGC1743	Left ZF #5-DddA-G1404-C	Right ZF #6-DddA-G1404-N-FokI-D450N	Nickase ZF #3-FokI	r2	77.68
SGC1717	SGC1737	SGC1743	Left ZF #5-DddA-G1404-C	Right ZF #6-DddA-G1404-N-FokI-D450N	Nickase ZF #3-FokI	r3	73.98
SGC1717	SGC1737	SGC1743	Left ZF #5-DddA-G1404-C	Right ZF #6-DddA-G1404-N-FokI-D450N	Nickase ZF #3-FokI	r4	75.84
SGC1717	SGC1737	SGC1743	Left ZF #5-DddA-G1404-C	Right ZF #6-DddA-G1404-N-FokI-D450N	Nickase ZF #3-FokI	Average	75.3775
SGC1717	SGC1737	SGC1743	Left ZF #5-DddA-G1404-C	Right ZF #6-DddA-G1404-N-FokI-D450N	Nickase ZF #3-FokI	StDev	1.76432
					Control
					Untreated	r1	0.12
					Untreated	r2	0.06
					Untreated	r3	0.11
					Untreated	r4	0.09
					Untreated	Average	0.095
					Untreated	StDev	0.0264575

## Sheet: Figure 2C
Figure 2C - Source Data. See Supplementary Data 5 for additional information.
Construct IDs			ZF-CBE-Nickase				Base Editing %
Left arm	Right arm	Nickase ZF	Left arm	Right arm	Nickase ZF		C2	C5	C6	C8	C10	C11	C14	C15	C16
SGC1717	SGC1710	NA	Left ZF #5-DddA-G1404-C	Right ZF #6-DddA-G1404-N	NA	r1	4.3	0.01	0.07	0.19	16.85	27.87	0.03	0.03	0.15
SGC1717	SGC1710	NA	Left ZF #5-DddA-G1404-C	Right ZF #6-DddA-G1404-N	NA	r2	4.16	0.03	0.12	0.18	17	27.65	0	0.05	0.1
SGC1717	SGC1710	NA	Left ZF #5-DddA-G1404-C	Right ZF #6-DddA-G1404-N	NA	r3	4.12	0.03	0.09	0.14	15.86	26.51	0.04	0.05	0.15
SGC1717	SGC1710	NA	Left ZF #5-DddA-G1404-C	Right ZF #6-DddA-G1404-N	NA	r4	4.19	0.03	0.1	0.19	15.92	26.28	0.01	0.06	0.11
SGC1717	SGC1710	NA	Left ZF #5-DddA-G1404-C	Right ZF #6-DddA-G1404-N	NA	Average	4.1925	0.025	0.095	0.175	16.4075	27.0775	0.02	0.0475	0.1275
SGC1717	SGC1710	NA	Left ZF #5-DddA-G1404-C	Right ZF #6-DddA-G1404-N	NA	StDev	0.0771902	0.01	0.0208167	0.0238048	0.601186	0.798723	0.0182574	0.0125831	0.0262996
SGC1717	SGC1737	SGC1743	Left ZF #5-DddA-G1404-C	Right ZF #6-DddA-G1404-N-FokI-D450N	Nickase ZF #3-FokI	r1	23.83	0.02	0.07	0.16	61.72	73.3	0.01	0.06	0.04
SGC1717	SGC1737	SGC1743	Left ZF #5-DddA-G1404-C	Right ZF #6-DddA-G1404-N-FokI-D450N	Nickase ZF #3-FokI	r2	23.82	0.06	0.07	0.1	65.27	77.01	0.03	0.05	0.07
SGC1717	SGC1737	SGC1743	Left ZF #5-DddA-G1404-C	Right ZF #6-DddA-G1404-N-FokI-D450N	Nickase ZF #3-FokI	r3	22.81	0.02	0.04	0.15	61.62	73.12	0.03	0.06	0.04
SGC1717	SGC1737	SGC1743	Left ZF #5-DddA-G1404-C	Right ZF #6-DddA-G1404-N-FokI-D450N	Nickase ZF #3-FokI	r4	23.74	0.03	0.1	0.09	63	75.11	0.04	0.07	0.07
SGC1717	SGC1737	SGC1743	Left ZF #5-DddA-G1404-C	Right ZF #6-DddA-G1404-N-FokI-D450N	Nickase ZF #3-FokI	Average	23.55	0.0325	0.07	0.125	62.9025	74.635	0.0275	0.06	0.055
SGC1717	SGC1737	SGC1743	Left ZF #5-DddA-G1404-C	Right ZF #6-DddA-G1404-N-FokI-D450N	Nickase ZF #3-FokI	StDev	0.494975	0.0189297	0.0244949	0.0351188	1.69879	1.8206	0.0125831	0.00816497	0.0173205
					Control
					Untreated	r1	0.01	0.01	0.03	0.05	0.05	0.09	0.05	0.02	0.04
					Untreated	r2	0.01	0.02	0.01	0.05	0.06	0.05	0.01	0.03	0.04
					Untreated	r3	0.02	0.05	0.04	0.02	0.01	0.05	0.09	0.03	0.03
					Untreated	r4	0.02	0.03	0.03	0.07	0.03	0.07	0.05	0.02	0.03
					Untreated	Average	0.015	0.0275	0.0275	0.0475	0.0375	0.065	0.05	0.025	0.035
					Untreated	StDev	0.0057735	0.0170783	0.0125831	0.0206155	0.0221736	0.0191485	0.0326599	0.0057735	0.0057735

## Sheet: Figure 3B
Figure 3B - Source Data. See Supplementary Data 6 for additional information.
Construct IDs		ZF-CBE		Base Editing %
Left arm	Right arm	Left arm	Right arm	C2	C5	C6	C8	C10	C11	C14	C15	C16
SGC1916	SGC1826	Left ZF#5-TDD1-G2278-C	Right ZF#6-TDD1-G2278-N	0.17	0.025	0.055	0.04	0.1125	0.175	0.075	0.035	0.0325
SGC1917	SGC1827	Left ZF#5-TDD1-G2278-N	Right ZF#6-TDD1-G2278-C	0.085	0.0275	0.0325	0.03	0.0675	0.095	0.035	0.0525	0.0225
SGC1842	SGC1752	Left ZF#5-TDD2-G1794-C	Right ZF#6-TDD2-G1794-N	0.0525	0.0175	0.03	0.0675	0.05	0.1575	0.015	0.05	0.025
SGC1843	SGC1753	Left ZF#5-TDD2-G1794-N	Right ZF#6-TDD2-G1794-C	0.14	0.035	0.0825	0.4075	0.28	0.4125	0.045	0.0525	0.03
SGC1922	SGC1832	Left ZF#5-TDD3-N94-C	Right ZF#6-TDD3-N94-N	3.48	1	9.2	15.7475	28.34	29.2475	0.1775	6.3275	1.0975
SGC1923	SGC1833	Left ZF#5-TDD3-N94-N	Right ZF#6-TDD3-N94-C	5.6775	13.8475	25.6475	30.525	32.1975	36.67	0.1225	2.8125	0.6525
SGC1898	SGC1808	Left ZF#5-TDD4-A229-C	Right ZF#6-TDD4-A229-N	3.22	1.15	1.9425	11.3675	19.825	19.67	0.3775	0.0675	0.075
SGC1899	SGC1809	Left ZF#5-TDD4-A229-N	Right ZF#6-TDD4-A229-C	3	4.36	5.04	14.6425	14.3175	14.5675	0.335	0.0925	0.0775
SGC1924	SGC1834	Left ZF#5-TDD5-G2299-C	Right ZF#6-TDD5-G2299-N	0.025	0.025	0.0275	0.0275	0.0375	0.04	0.0275	0.0575	0.0275
SGC1925	SGC1835	Left ZF#5-TDD5-G2299-N	Right ZF#6-TDD5-G2299-C	0.0325	0.0275	0.0575	0.035	0.04	0.0475	0.01	0.0525	0.0175
SGC1954	SGC1946	Left ZF#5-TDD6-R2385-C	Right ZF#6-TDD6-R2385-N	4.335	0.2275	3.1625	18.275	29.23	30.7675	0.135	2.255	0.54
SGC1938	SGC1930	Left ZF#5-TDD6-R2385-N	Right ZF#6-TDD6-R2385-C	11.805	14.885	18.03	33.4825	30.8575	35.1625	0.11	0.3575	0.1475
SGC1848	SGC1758	Left ZF#5-TDD7-G102-C	Right ZF#6-TDD7-G102-N	0.025	0.02	0.03	0.03	0.03	0.0275	0.0175	0.0475	0.0175
SGC1849	SGC1759	Left ZF#5-TDD7-G102-N	Right ZF#6-TDD7-G102-C	0.03	0.02	0.025	0.0325	0.04	0.0425	0.03	0.0425	0.0125
SGC1852	SGC1762	Left ZF#5-TDD8-T2175-C	Right ZF#6-TDD8-T2175-N	0.265	0.07	0.285	0.3225	0.075	0.695	0.0575	0.07	0.0325
SGC1853	SGC1763	Left ZF#5-TDD8-T2175-N	Right ZF#6-TDD8-T2175-C	0.25	0.05	0.2125	0.3925	0.075	1.2475	0.05	0.075	0.04
SGC1856	SGC1766	Left ZF#5-TDD9-P2179-C	Right ZF#6-TDD9-P2179-N	0.735	0.1725	2.165	3.9325	0.805	7.285	0.135	0.3025	0.03
SGC1857	SGC1767	Left ZF#5-TDD9-P2179-N	Right ZF#6-TDD9-P2179-C	1.515	1.7225	3.5725	10.5325	1.6	11.755	0.2	0.165	0.025
SGC1860	SGC1770	Left ZF#5-TDD10-G1746-C	Right ZF#6-TDD10-G1746-N	0.075	0.0275	0.0675	0.4325	0.7425	1.0775	0.01	0.0525	0.035
SGC1861	SGC1771	Left ZF#5-TDD10-G1746-N	Right ZF#6-TDD10-G1746-C	0.025	0.0175	0.0375	0.0625	0.055	0.0875	0.03	0.07	0.0275
SGC1862	SGC1772	Left ZF#5-TDD11-G1430-C	Right ZF#6-TDD11-G1430-N	0.09	0.03	0.0325	0.06	0.05	0.1825	0.025	0.0475	0.0225
SGC1863	SGC1773	Left ZF#5-TDD11-G1430-N	Right ZF#6-TDD11-G1430-C	0.065	0.03	0.025	0.1425	0.03	0.08	0.025	0.0425	0.035
SGC1866	SGC1776	Left ZF#5-TDD11-G1502-C	Right ZF#6-TDD11-G1502-N	0.0325	0.0175	0.0325	0.0375	0.035	0.0425	0.01	0.04	0.0175
SGC1867	SGC1777	Left ZF#5-TDD11-G1502-N	Right ZF#6-TDD11-G1502-C	0.03	0.0275	0.0325	0.035	0.0375	0.035	0.025	0.0525	0.035
SGC1870	SGC1780	Left ZF#5-TDD12-A1488-C	Right ZF#6-TDD12-A1488-N	0.045	0.025	0.04	0.02	0.09	0.8925	0.0225	0.0525	0.025
SGC1871	SGC1781	Left ZF#5-TDD12-A1488-N	Right ZF#6-TDD12-A1488-C	0.0325	0.0225	0.035	0.0275	0.0575	0.18	0.0275	0.05	0.0225
SGC1874	SGC1784	Left ZF#5-TDD13-A1477-C	Right ZF#6-TDD13-A1477-N	0.0275	0.015	0.0325	0.035	0.04	0.19	0.0225	0.04	0.0175
SGC1875	SGC1785	Left ZF#5-TDD13-A1477-N	Right ZF#6-TDD13-A1477-C	0.0325	0.025	0.0425	0.0325	0.04	0.07	0.025	0.0425	0.025
SGC1876	SGC1786	Left ZF#5-TDD14-G43-C	Right ZF#6-TDD14-G43-N	0.645	0.065	0.32	0.535	0.97	9.29	0.0725	0.055	0.03
SGC1877	SGC1787	Left ZF#5-TDD14-G43-N	Right ZF#6-TDD14-G43-C	0.185	0.0975	0.09	0.2675	0.0625	1.1225	0.06	0.045	0.025
SGC1880	SGC1790	Left ZF#5-TDD15-G315-C	Right ZF#6-TDD15-G315-N	0.655	0.0375	0.1725	0.3725	0.76	8.005	0.06	0.0625	0.02
SGC1881	SGC1791	Left ZF#5-TDD15-G315-N	Right ZF#6-TDD15-G315-C	0.1575	0.08	0.06	0.295	0.05	0.9425	0.0375	0.0525	0.03
SGC1884	SGC1794	Left ZF#5-TDD16-G1264-C	Right ZF#6-TDD16-G1264-N	0.6575	0.22	0.08	0.1	0.695	1.0375	0.1875	0.05	0.0375
SGC1885	SGC1795	Left ZF#5-TDD16-G1264-N	Right ZF#6-TDD16-G1264-C	0.285	0.0225	0.1225	0.12	0.085	0.4725	0.0225	0.055	0.04
SGC1890	SGC1800	Left ZF#5-TDD17-G2156-C	Right ZF#6-TDD17-G2156-N	0.0475	0.0175	0.04	0.0225	0.0575	0.1975	0.0175	0.06	0.0125
SGC1891	SGC1801	Left ZF#5-TDD17-G2156-N	Right ZF#6-TDD17-G2156-C	0.0375	0.025	0.035	0.035	0.0675	0.1775	0.015	0.065	0.02
SGC1910	SGC1820	Left ZF#5-TDD18-A250-C	Right ZF#6-TDD18-A250-N	0.8625	0.0225	0.185	0.72	8.525	10.9775	0.015	0.0525	0.035
SGC1911	SGC1821	Left ZF#5-TDD18-A250-N	Right ZF#6-TDD18-A250-C	2.29	0.0325	0.0825	7.3325	3.2975	6.085	0.03	0.0425	0.0175
SGC1912	SGC1822	Left ZF#5-TDD19-G234-C	Right ZF#6-TDD19-G234-N	0.04	0.025	0.03	0.0225	0.0375	0.0425	0.015	0.05	0.025
SGC1913	SGC1823	Left ZF#5-TDD19-G234-N	Right ZF#6-TDD19-G234-C	0.0275	0.025	0.0325	0.0275	0.0425	0.0525	0.0225	0.05	0.02
			Untreated	0.035	0.0425	0.04	0.0475	0.055	0.0675	0.0175	0.045	0.0225
		Left ZF #5-DddA-G1404-N	Right ZF #6-DddA-G1404-C	6.335	0.0325	0.2	1.15	1.915	9.245	0.02	0.0725	0.0825
SGC1717	SGC1710	Left ZF #5-DddA-G1404-C	Right ZF #6-DddA-G1404-N	4.2775	0.025	0.26	0.31	19.7075	33.57	0.03	0.075	0.155

## Sheet: Figure 3C
Figure 3C - Source Data. See Supplementary Data 10 for additional information.
Construct IDs			ZF-CBE-Nickase
Left arm	Right arm	Nickase ZF	Left arm	Right arm	Nickase ZF		%Stop
SGC2197	SGC2196		Left ZF #5-DddA-G1333-C	Right ZF #6-DddA-G1333-N	NA	r1	13.87
SGC2197	SGC2196		Left ZF #5-DddA-G1333-C	Right ZF #6-DddA-G1333-N	NA	r2	11.58
SGC2197	SGC2196		Left ZF #5-DddA-G1333-C	Right ZF #6-DddA-G1333-N	NA	r3	11.61
SGC2197	SGC2196		Left ZF #5-DddA-G1333-C	Right ZF #6-DddA-G1333-N	NA	r4	12.16
SGC2197	SGC2196		Left ZF #5-DddA-G1333-C	Right ZF #6-DddA-G1333-N	NA	Average	12.305
SGC2197	SGC2196		Left ZF #5-DddA-G1333-C	Right ZF #6-DddA-G1333-N	NA	StDev	1.07686
SGC2197	SGC24480	SGC1743	Left ZF #5-DddA-G1333-C	Right ZF #6-DddA-G1333-N-FokI-D450N	Nickase ZF #3-FokI	r1	44.7
SGC2197	SGC24480	SGC1743	Left ZF #5-DddA-G1333-C	Right ZF #6-DddA-G1333-N-FokI-D450N	Nickase ZF #3-FokI	r2	42.39
SGC2197	SGC24480	SGC1743	Left ZF #5-DddA-G1333-C	Right ZF #6-DddA-G1333-N-FokI-D450N	Nickase ZF #3-FokI	r3	42.25
SGC2197	SGC24480	SGC1743	Left ZF #5-DddA-G1333-C	Right ZF #6-DddA-G1333-N-FokI-D450N	Nickase ZF #3-FokI	r4	32.07
SGC2197	SGC24480	SGC1743	Left ZF #5-DddA-G1333-C	Right ZF #6-DddA-G1333-N-FokI-D450N	Nickase ZF #3-FokI	Average	40.3525
SGC2197	SGC24480	SGC1743	Left ZF #5-DddA-G1333-C	Right ZF #6-DddA-G1333-N-FokI-D450N	Nickase ZF #3-FokI	StDev	5.63479
SGC24478	SGC24477		Left ZF #5-DddA-G1397-C	Right ZF #6-DddA-G1397-N	NA	r1	35.67
SGC24478	SGC24477		Left ZF #5-DddA-G1397-C	Right ZF #6-DddA-G1397-N	NA	r2	31.99
SGC24478	SGC24477		Left ZF #5-DddA-G1397-C	Right ZF #6-DddA-G1397-N	NA	r3	33.72
SGC24478	SGC24477		Left ZF #5-DddA-G1397-C	Right ZF #6-DddA-G1397-N	NA	r4	34.49
SGC24478	SGC24477		Left ZF #5-DddA-G1397-C	Right ZF #6-DddA-G1397-N	NA	Average	33.9675
SGC24478	SGC24477		Left ZF #5-DddA-G1397-C	Right ZF #6-DddA-G1397-N	NA	StDev	1.54308
SGC24478	SGC24479	SGC1743	Left ZF #5-DddA-G1397-C	Right ZF #6-DddA-G1397-N-FokI-D450N	Nickase ZF #3-FokI	r1	74.43
SGC24478	SGC24479	SGC1743	Left ZF #5-DddA-G1397-C	Right ZF #6-DddA-G1397-N-FokI-D450N	Nickase ZF #3-FokI	r2	69.94
SGC24478	SGC24479	SGC1743	Left ZF #5-DddA-G1397-C	Right ZF #6-DddA-G1397-N-FokI-D450N	Nickase ZF #3-FokI	r3	72.23
SGC24478	SGC24479	SGC1743	Left ZF #5-DddA-G1397-C	Right ZF #6-DddA-G1397-N-FokI-D450N	Nickase ZF #3-FokI	r4	68.01
SGC24478	SGC24479	SGC1743	Left ZF #5-DddA-G1397-C	Right ZF #6-DddA-G1397-N-FokI-D450N	Nickase ZF #3-FokI	Average	71.1525
SGC24478	SGC24479	SGC1743	Left ZF #5-DddA-G1397-C	Right ZF #6-DddA-G1397-N-FokI-D450N	Nickase ZF #3-FokI	StDev	2.78379
SGC1717	SGC1710		Left ZF #5-DddA-G1404-C	Right ZF #6-DddA-G1404-N	NA	r1	35.42
SGC1717	SGC1710		Left ZF #5-DddA-G1404-C	Right ZF #6-DddA-G1404-N	NA	r2	34.32
SGC1717	SGC1710		Left ZF #5-DddA-G1404-C	Right ZF #6-DddA-G1404-N	NA	r3	32.77
SGC1717	SGC1710		Left ZF #5-DddA-G1404-C	Right ZF #6-DddA-G1404-N	NA	r4	33.07
SGC1717	SGC1710		Left ZF #5-DddA-G1404-C	Right ZF #6-DddA-G1404-N	NA	Average	33.895
SGC1717	SGC1710		Left ZF #5-DddA-G1404-C	Right ZF #6-DddA-G1404-N	NA	StDev	1.21826
SGC1717	SGC1737	SGC1743	Left ZF #5-DddA-G1404-C	Right ZF #6-DddA-G1404-N-FokI-D450N	Nickase ZF #3-FokI	r1	79.33
SGC1717	SGC1737	SGC1743	Left ZF #5-DddA-G1404-C	Right ZF #6-DddA-G1404-N-FokI-D450N	Nickase ZF #3-FokI	r2	78.24
SGC1717	SGC1737	SGC1743	Left ZF #5-DddA-G1404-C	Right ZF #6-DddA-G1404-N-FokI-D450N	Nickase ZF #3-FokI	r3	77.86
SGC1717	SGC1737	SGC1743	Left ZF #5-DddA-G1404-C	Right ZF #6-DddA-G1404-N-FokI-D450N	Nickase ZF #3-FokI	r4	80.72
SGC1717	SGC1737	SGC1743	Left ZF #5-DddA-G1404-C	Right ZF #6-DddA-G1404-N-FokI-D450N	Nickase ZF #3-FokI	Average	79.0375
SGC1717	SGC1737	SGC1743	Left ZF #5-DddA-G1404-C	Right ZF #6-DddA-G1404-N-FokI-D450N	Nickase ZF #3-FokI	StDev	1.28308
SGC1938	SGC1930		Left ZF #5-TDD6-N	Right ZF #6-TDD6-C	NA	r1	44.17
SGC1938	SGC1930		Left ZF #5-TDD6-N	Right ZF #6-TDD6-C	NA	r2	44.84
SGC1938	SGC1930		Left ZF #5-TDD6-N	Right ZF #6-TDD6-C	NA	r3	44.59
SGC1938	SGC1930		Left ZF #5-TDD6-N	Right ZF #6-TDD6-C	NA	r4	44.39
SGC1938	SGC1930		Left ZF #5-TDD6-N	Right ZF #6-TDD6-C	NA	Average	44.4975
SGC1938	SGC1930		Left ZF #5-TDD6-N	Right ZF #6-TDD6-C	NA	StDev	0.285584
SGC1938	SGC2163	SGC1743	Left ZF #5-TDD6-N	Right ZF #6-TDD6-C-FokI-D450N	Nickase ZF #3-FokI	r1	61.02
SGC1938	SGC2163	SGC1743	Left ZF #5-TDD6-N	Right ZF #6-TDD6-C-FokI-D450N	Nickase ZF #3-FokI	r2	64.41
SGC1938	SGC2163	SGC1743	Left ZF #5-TDD6-N	Right ZF #6-TDD6-C-FokI-D450N	Nickase ZF #3-FokI	r3	63.11
SGC1938	SGC2163	SGC1743	Left ZF #5-TDD6-N	Right ZF #6-TDD6-C-FokI-D450N	Nickase ZF #3-FokI	r4	62.66
SGC1938	SGC2163	SGC1743	Left ZF #5-TDD6-N	Right ZF #6-TDD6-C-FokI-D450N	Nickase ZF #3-FokI	Average	62.8
SGC1938	SGC2163	SGC1743	Left ZF #5-TDD6-N	Right ZF #6-TDD6-C-FokI-D450N	Nickase ZF #3-FokI	StDev	1.39955
SGC1929	SGC1786		Left ZF #5-TDD14-L4-C	Right ZF #6-TDD14-L26-N	NA	r1	14.93
SGC1929	SGC1786		Left ZF #5-TDD14-L4-C	Right ZF #6-TDD14-L26-N	NA	r2	13.33
SGC1929	SGC1786		Left ZF #5-TDD14-L4-C	Right ZF #6-TDD14-L26-N	NA	r3	13.37
SGC1929	SGC1786		Left ZF #5-TDD14-L4-C	Right ZF #6-TDD14-L26-N	NA	r4	12.98
SGC1929	SGC1786		Left ZF #5-TDD14-L4-C	Right ZF #6-TDD14-L26-N	NA	Average	13.6525
SGC1929	SGC1786		Left ZF #5-TDD14-L4-C	Right ZF #6-TDD14-L26-N	NA	StDev	0.869497
SGC1929	SGC1928	SGC1743	Left ZF #5-TDD14-L4-C	Right ZF #6-TDD14-L26-N-FokI-D450N	Nickase ZF #3-FokI	r1	63.02
SGC1929	SGC1928	SGC1743	Left ZF #5-TDD14-L4-C	Right ZF #6-TDD14-L26-N-FokI-D450N	Nickase ZF #3-FokI	r2	64.02
SGC1929	SGC1928	SGC1743	Left ZF #5-TDD14-L4-C	Right ZF #6-TDD14-L26-N-FokI-D450N	Nickase ZF #3-FokI	r3	65.72
SGC1929	SGC1928	SGC1743	Left ZF #5-TDD14-L4-C	Right ZF #6-TDD14-L26-N-FokI-D450N	Nickase ZF #3-FokI	r4	66.72
SGC1929	SGC1928	SGC1743	Left ZF #5-TDD14-L4-C	Right ZF #6-TDD14-L26-N-FokI-D450N	Nickase ZF #3-FokI	Average	64.87
SGC1929	SGC1928	SGC1743	Left ZF #5-TDD14-L4-C	Right ZF #6-TDD14-L26-N-FokI-D450N	Nickase ZF #3-FokI	StDev	1.66233
					Control
					Untreated	r1	0.04
					Untreated	r2	0.04
					Untreated	r3	0.04
					Untreated	Average	0.04
					Untreated	StDev	0

## Sheet: Figure 4B
Figure 4B - Source Data. See Supplementary Data 11 for additional information.
		live cells/ml
Controls	harvest	r1	r2	r3	r4
Untreated	day 10	3560000	3030000	2990000	1270000
ZFN	day 10	2020000	2840000	2770000	2830000
ZF-CBE-Nickases	harvest
DddA-G1333	day 10	685000	384000	454000	412000
DddA-G1397	day 10	3910000	4100000	3730000	4010000
DddA-G1404	day 10	3370000	3380000	3200000	4380000
TDD6	day 10	2200000	2150000	1930000	1370000
TDD14-L4/L26	day 10	3120000	3460000	3160000	3840000

## Sheet: Figure 4C
Figure 4C - Source Data. See Supplementary Data 12 for additional information.
Construct IDs			ZF-CBE-Nickase
Left arm	Right arm	Nickase ZF	Left arm	Right arm	Nickase ZF	Harvest		%Stop
SGC24478	SGC24479	SGC1743	Left ZF #5-DddA-G1397-C	Right ZF #6-DddA-G1397-N-FokI-D450N	Nickase ZF #3-FokI	day 10	r1	68.7
SGC24478	SGC24479	SGC1743	Left ZF #5-DddA-G1397-C	Right ZF #6-DddA-G1397-N-FokI-D450N	Nickase ZF #3-FokI	day 10	r2	68.95
SGC24478	SGC24479	SGC1743	Left ZF #5-DddA-G1397-C	Right ZF #6-DddA-G1397-N-FokI-D450N	Nickase ZF #3-FokI	day 10	r3	67.89
SGC24478	SGC24479	SGC1743	Left ZF #5-DddA-G1397-C	Right ZF #6-DddA-G1397-N-FokI-D450N	Nickase ZF #3-FokI	day 10	r4	66.87
SGC24478	SGC24479	SGC1743	Left ZF #5-DddA-G1397-C	Right ZF #6-DddA-G1397-N-FokI-D450N	Nickase ZF #3-FokI	day 10	Average	68.1025
SGC24478	SGC24479	SGC1743	Left ZF #5-DddA-G1397-C	Right ZF #6-DddA-G1397-N-FokI-D450N	Nickase ZF #3-FokI	day 10	StDev	0.93799
SGC1717	SGC1737	SGC1743	Left ZF #5-DddA-G1404-C	Right ZF #6-DddA-G1404-N-FokI-D450N	Nickase ZF #3-FokI	day 10	r1	81.32
SGC1717	SGC1737	SGC1743	Left ZF #5-DddA-G1404-C	Right ZF #6-DddA-G1404-N-FokI-D450N	Nickase ZF #3-FokI	day 10	r2	80.47
SGC1717	SGC1737	SGC1743	Left ZF #5-DddA-G1404-C	Right ZF #6-DddA-G1404-N-FokI-D450N	Nickase ZF #3-FokI	day 10	r3	81.05
SGC1717	SGC1737	SGC1743	Left ZF #5-DddA-G1404-C	Right ZF #6-DddA-G1404-N-FokI-D450N	Nickase ZF #3-FokI	day 10	r4	80.41
SGC1717	SGC1737	SGC1743	Left ZF #5-DddA-G1404-C	Right ZF #6-DddA-G1404-N-FokI-D450N	Nickase ZF #3-FokI	day 10	Average	80.8125
SGC1717	SGC1737	SGC1743	Left ZF #5-DddA-G1404-C	Right ZF #6-DddA-G1404-N-FokI-D450N	Nickase ZF #3-FokI	day 10	StDev	0.4447
SGC1929	SGC1928	SGC1743	Left ZF #5-TDD14-L4-C	Right ZF #6-TDD14-L26-N-FokI-D450N	Nickase ZF #3-FokI	day 10	r1	73.5
SGC1929	SGC1928	SGC1743	Left ZF #5-TDD14-L4-C	Right ZF #6-TDD14-L26-N-FokI-D450N	Nickase ZF #3-FokI	day 10	r2	73.82
SGC1929	SGC1928	SGC1743	Left ZF #5-TDD14-L4-C	Right ZF #6-TDD14-L26-N-FokI-D450N	Nickase ZF #3-FokI	day 10	r3	73.44
SGC1929	SGC1928	SGC1743	Left ZF #5-TDD14-L4-C	Right ZF #6-TDD14-L26-N-FokI-D450N	Nickase ZF #3-FokI	day 10	r4	73.73
SGC1929	SGC1928	SGC1743	Left ZF #5-TDD14-L4-C	Right ZF #6-TDD14-L26-N-FokI-D450N	Nickase ZF #3-FokI	day 10	Average	73.6225
SGC1929	SGC1928	SGC1743	Left ZF #5-TDD14-L4-C	Right ZF #6-TDD14-L26-N-FokI-D450N	Nickase ZF #3-FokI	day 10	StDev	0.181544
					Control	Harvest		%Stop
					Untreated	day 10	r1	0.02
					Untreated	day 10	r2	0.03
					Untreated	day 10	r3	0.08
					Untreated	day 10	r4	0.03
					Untreated	day 10	Average	0.04
					Untreated	day 10	StDev	0.0270801
						Harvest		Indel %
					ZFN	day 10	r1	92.7099
					ZFN	day 10	r2	91.7629
					ZFN	day 10	r3	91.1393
					ZFN	day 10	r4	88.9099
					ZFN	day 10	Average	90.604
					ZFN	day 10	StDev	1.49993

## Sheet: Figure 4D
Figure 4D - Source Data. See Supplementary Data 13 for additional information.
		MHCII negative (%cells)
Controls	harvest	r1	r2	r3	r4
Untreated	day 10	36.5	34.2	39.7	36.9
ZFN	day 10	74.3	73.8	72.3	73.9
ZF-CBE-Nickases	harvest
DddA-G1397	day 10	71.4	72.2	70.5	69.6
DddA-G1404	day 10	81.8	81.2	83.3	82.1
TDD14-L4/L26	day 10	77.2	77.9	78.3	78.4

## Sheet: Figure 5B
Figure 5B - Source Data. See Supplementary Data 23-25 for additional information.
chr	start	end	5' score	read depth	score/depth	sample
chr1	228336732	228336733	12	53	0.226415	unedited
chr1	247438025	247438026	11	50	0.22	unedited
chr10	16718194	16718195	14	68	0.205882	unedited
chr10	125598257	125598258	10	45	0.222222	unedited
chr10	113113895	113113896	10	49	0.204082	unedited
chr10	112563443	112563444	11	51	0.215686	unedited
chr10	106266960	106266961	12	59	0.20339	unedited
chr11	102610121	102610122	13	58	0.224138	unedited
chr11	31894759	31894760	11	51	0.215686	unedited
chr11	23884548	23884549	10	42	0.238095	unedited
chr11	133635568	133635569	10	49	0.204082	unedited
chr12	38371258	38371259	11	49	0.22449	unedited
chr12	13379612	13379613	12	54	0.222222	unedited
chr12	73916454	73916455	10	49	0.204082	unedited
chr14	19099401	19099402	11	54	0.203704	unedited
chr14	83972643	83972644	11	39	0.282051	unedited
chr15	55242238	55242239	11	42	0.261905	unedited
chr16	34584621	34584622	11	11	1	unedited
chr16	46380683	46380684	30	45	0.666667	unedited
chr17	26885980	26885981	22	23	0.956522	unedited
chr17	39272889	39272890	10	43	0.232558	unedited
chr17	46549035	46549036	11	26	0.423077	unedited
chr17	64036770	64036771	10	48	0.208333	unedited
chr18	3835118	3835119	10	50	0.2	unedited
chr19	37224500	37224501	11	51	0.215686	unedited
chr2	223365754	223365755	11	51	0.215686	unedited
chr2	132835888	132835889	11	40	0.275	unedited
chr2	169025577	169025578	11	51	0.215686	unedited
chr2	223353266	223353267	12	52	0.230769	unedited
chr20	17691550	17691551	10	46	0.217391	unedited
chr20	8517296	8517297	10	49	0.204082	unedited
chr21	41964413	41964414	10	45	0.222222	unedited
chr3	187235583	187235584	12	59	0.20339	unedited
chr3	75669636	75669637	35	102	0.343137	unedited
chr3	75669635	75669636	28	129	0.217054	unedited
chr3	75029092	75029093	10	49	0.204082	unedited
chr3	73659196	73659197	12	58	0.206897	unedited
chr4	132392311	132392312	14	60	0.233333	unedited
chr4	104639017	104639018	11	47	0.234043	unedited
chr4	3788203	3788204	53	159	0.333333	unedited
chr4	3788204	3788205	18	73	0.246575	unedited
chr5	120081236	120081237	10	38	0.263158	unedited
chr5	49666172	49666173	35	113	0.309735	unedited
chr5	49666171	49666172	21	69	0.304348	unedited
chr5	49666170	49666171	29	41	0.707317	unedited
chr5	128057897	128057898	10	49	0.204082	unedited
chr5	8374530	8374531	11	44	0.25	unedited
chr5	34490852	34490853	10	27	0.37037	unedited
chr5	30398236	30398237	11	51	0.215686	unedited
chr6	148150323	148150324	10	50	0.2	unedited
chr6	71446325	71446326	10	47	0.212766	unedited
chr6	45121637	45121638	12	51	0.235294	unedited
chr7	141437679	141437680	10	50	0.2	unedited
chr7	122886890	122886891	10	43	0.232558	unedited
chr7	22976492	22976493	10	46	0.217391	unedited
chr8	97052732	97052733	10	50	0.2	unedited
chr8	91613879	91613880	10	40	0.25	unedited
chr8	46995407	46995408	12	54	0.222222	unedited
chr8	11846238	11846239	10	45	0.222222	unedited
chr8	11683987	11683988	13	57	0.22807	unedited
chr9	93588185	93588186	10	48	0.208333	unedited
chr9	103747251	103747252	11	50	0.22	unedited
chr9	116402988	116402989	10	49	0.204082	unedited
chrX	8679115	8679116	10	26	0.384615	unedited
chrX	29151282	29151283	10	29	0.344828	unedited
chr1	1070255	1070256	23	83	0.277108	DddA-G1404
chr1	2226902	2226903	18	48	0.375	DddA-G1404
chr1	3220707	3220708	31	121	0.256198	DddA-G1404
chr1	3220708	3220709	46	90	0.511111	DddA-G1404
chr1	4612440	4612441	20	82	0.243902	DddA-G1404
chr1	6334556	6334557	26	91	0.285714	DddA-G1404
chr1	8465934	8465935	22	88	0.25	DddA-G1404
chr1	10617866	10617867	24	97	0.247423	DddA-G1404
chr1	12523566	12523567	17	74	0.22973	DddA-G1404
chr1	15643583	15643584	24	93	0.258065	DddA-G1404
chr1	18876465	18876466	20	69	0.289855	DddA-G1404
chr1	20193573	20193574	15	73	0.205479	DddA-G1404
chr1	20305743	20305744	19	81	0.234568	DddA-G1404
chr1	27436946	27436947	19	87	0.218391	DddA-G1404
chr1	33523248	33523249	18	77	0.233766	DddA-G1404
chr1	44536991	44536992	18	64	0.28125	DddA-G1404
chr1	54745558	54745559	22	73	0.30137	DddA-G1404
chr1	66764885	66764886	18	89	0.202247	DddA-G1404
chr1	82865592	82865593	16	60	0.266667	DddA-G1404
chr1	87108337	87108338	32	95	0.336842	DddA-G1404
chr1	87765858	87765859	19	80	0.2375	DddA-G1404
chr1	97175743	97175744	53	122	0.434426	DddA-G1404
chr1	97329071	97329072	23	94	0.244681	DddA-G1404
chr1	100391889	100391890	36	93	0.387097	DddA-G1404
chr1	105016727	105016728	11	51	0.215686	DddA-G1404
chr1	110778600	110778601	28	110	0.254545	DddA-G1404
chr1	114133063	114133064	42	92	0.456522	DddA-G1404
chr1	119033133	119033134	20	83	0.240964	DddA-G1404
chr1	149927839	149927840	16	61	0.262295	DddA-G1404
chr1	165854295	165854296	19	69	0.275362	DddA-G1404
chr1	166094102	166094103	17	76	0.223684	DddA-G1404
chr1	168627864	168627865	32	98	0.326531	DddA-G1404
chr1	169710453	169710454	32	96	0.333333	DddA-G1404
chr1	176801874	176801875	14	62	0.225806	DddA-G1404
chr1	181844414	181844415	14	68	0.205882	DddA-G1404
chr1	197146727	197146728	21	87	0.241379	DddA-G1404
chr1	201680808	201680809	15	58	0.258621	DddA-G1404
chr1	202177548	202177549	13	59	0.220339	DddA-G1404
chr1	202185414	202185415	13	60	0.216667	DddA-G1404
chr1	202681622	202681623	17	68	0.25	DddA-G1404
chr1	205936394	205936395	25	88	0.284091	DddA-G1404
chr1	232340525	232340526	18	75	0.24	DddA-G1404
chr1	238480147	238480148	18	80	0.225	DddA-G1404
chr10	5185402	5185403	15	75	0.2	DddA-G1404
chr10	5530624	5530625	19	71	0.267606	DddA-G1404
chr10	15380157	15380158	11	52	0.211538	DddA-G1404
chr10	16961623	16961624	13	65	0.2	DddA-G1404
chr10	21327787	21327788	39	114	0.342105	DddA-G1404
chr10	26217321	26217322	67	117	0.57265	DddA-G1404
chr10	28471833	28471834	14	61	0.229508	DddA-G1404
chr10	35215186	35215187	15	66	0.227273	DddA-G1404
chr10	35837718	35837719	30	77	0.38961	DddA-G1404
chr10	43068180	43068181	11	49	0.22449	DddA-G1404
chr10	49175860	49175861	28	81	0.345679	DddA-G1404
chr10	60321007	60321008	15	59	0.254237	DddA-G1404
chr10	67019778	67019779	46	102	0.45098	DddA-G1404
chr10	70560276	70560277	13	58	0.224138	DddA-G1404
chr10	70588409	70588410	27	74	0.364865	DddA-G1404
chr10	73801246	73801247	18	86	0.209302	DddA-G1404
chr10	75432613	75432614	27	96	0.28125	DddA-G1404
chr10	80409401	80409402	35	65	0.538462	DddA-G1404
chr10	102078873	102078874	18	63	0.285714	DddA-G1404
chr10	104036761	104036762	10	39	0.25641	DddA-G1404
chr10	107915693	107915694	35	95	0.368421	DddA-G1404
chr10	120162500	120162501	28	92	0.304348	DddA-G1404
chr10	124117516	124117517	32	90	0.355556	DddA-G1404
chr10	124257652	124257653	13	54	0.240741	DddA-G1404
chr10	126235288	126235289	19	79	0.240506	DddA-G1404
chr10	132131071	132131072	15	60	0.25	DddA-G1404
chr10	132747220	132747221	77	123	0.626016	DddA-G1404
chr11	821168	821169	14	65	0.215385	DddA-G1404
chr11	7821931	7821932	24	88	0.272727	DddA-G1404
chr11	8061672	8061673	14	63	0.222222	DddA-G1404
chr11	14219111	14219112	18	83	0.216867	DddA-G1404
chr11	29703121	29703122	19	89	0.213483	DddA-G1404
chr11	34807023	34807024	15	75	0.2	DddA-G1404
chr11	38564181	38564182	24	92	0.26087	DddA-G1404
chr11	46297339	46297340	17	81	0.209877	DddA-G1404
chr11	46663458	46663459	32	85	0.376471	DddA-G1404
chr11	57301242	57301243	17	85	0.2	DddA-G1404
chr11	62753903	62753904	13	60	0.216667	DddA-G1404
chr11	65096472	65096473	18	49	0.367347	DddA-G1404
chr11	65625489	65625490	11	51	0.215686	DddA-G1404
chr11	66023389	66023390	12	49	0.244898	DddA-G1404
chr11	67269492	67269493	25	72	0.347222	DddA-G1404
chr11	68381368	68381369	13	56	0.232143	DddA-G1404
chr11	68716340	68716341	31	88	0.352273	DddA-G1404
chr11	69650825	69650826	13	51	0.254902	DddA-G1404
chr11	72717478	72717479	13	62	0.209677	DddA-G1404
chr11	77667020	77667021	18	85	0.211765	DddA-G1404
chr11	86244876	86244877	15	58	0.258621	DddA-G1404
chr11	95231483	95231484	23	77	0.298701	DddA-G1404
chr11	107334570	107334571	49	115	0.426087	DddA-G1404
chr11	109521980	109521981	22	91	0.241758	DddA-G1404
chr11	113206478	113206479	68	125	0.544	DddA-G1404
chr11	115871514	115871515	32	114	0.280702	DddA-G1404
chr11	116724107	116724108	24	58	0.413793	DddA-G1404
chr11	117724474	117724475	37	110	0.336364	DddA-G1404
chr11	122357976	122357977	35	86	0.406977	DddA-G1404
chr11	124742062	124742063	14	63	0.222222	DddA-G1404
chr12	2353886	2353887	10	47	0.212766	DddA-G1404
chr12	2557920	2557921	24	105	0.228571	DddA-G1404
chr12	5571047	5571048	28	82	0.341463	DddA-G1404
chr12	6136856	6136857	16	76	0.210526	DddA-G1404
chr12	11774488	11774489	45	95	0.473684	DddA-G1404
chr12	12521616	12521617	19	83	0.228916	DddA-G1404
chr12	41258165	41258166	29	83	0.349398	DddA-G1404
chr12	41446901	41446902	23	75	0.306667	DddA-G1404
chr12	47910915	47910916	17	82	0.207317	DddA-G1404
chr12	49949363	49949364	21	65	0.323077	DddA-G1404
chr12	51423576	51423577	20	67	0.298507	DddA-G1404
chr12	52960879	52960880	17	71	0.239437	DddA-G1404
chr12	57096355	57096356	22	70	0.314286	DddA-G1404
chr12	57620328	57620329	18	63	0.285714	DddA-G1404
chr12	58540889	58540890	19	83	0.228916	DddA-G1404
chr12	58846168	58846169	19	90	0.211111	DddA-G1404
chr12	61459704	61459705	43	89	0.483146	DddA-G1404
chr12	66745979	66745980	18	81	0.222222	DddA-G1404
chr12	90437416	90437417	15	71	0.211268	DddA-G1404
chr12	98784439	98784440	18	79	0.227848	DddA-G1404
chr12	113828593	113828594	15	51	0.294118	DddA-G1404
chr12	114163506	114163507	15	65	0.230769	DddA-G1404
chr12	114220833	114220834	17	77	0.220779	DddA-G1404
chr12	114813886	114813887	21	51	0.411765	DddA-G1404
chr12	120970523	120970524	38	95	0.4	DddA-G1404
chr12	122136200	122136201	14	66	0.212121	DddA-G1404
chr12	128705960	128705961	27	94	0.287234	DddA-G1404
chr13	26527312	26527313	21	95	0.221053	DddA-G1404
chr13	26736223	26736224	21	88	0.238636	DddA-G1404
chr13	27471697	27471698	29	66	0.439394	DddA-G1404
chr13	29549404	29549405	26	75	0.346667	DddA-G1404
chr13	37107910	37107911	22	94	0.234043	DddA-G1404
chr13	78562528	78562529	40	115	0.347826	DddA-G1404
chr13	84559684	84559685	37	86	0.430233	DddA-G1404
chr13	96404719	96404720	23	82	0.280488	DddA-G1404
chr13	97246167	97246168	19	90	0.211111	DddA-G1404
chr13	101066551	101066552	31	94	0.329787	DddA-G1404
chr13	106681003	106681004	24	88	0.272727	DddA-G1404
chr13	107261614	107261615	12	59	0.20339	DddA-G1404
chr13	108215492	108215493	11	44	0.25	DddA-G1404
chr13	109293065	109293066	42	92	0.456522	DddA-G1404
chr13	111401327	111401328	27	86	0.313953	DddA-G1404
chr13	113776025	113776026	25	91	0.274725	DddA-G1404
chr13	114025348	114025349	20	76	0.263158	DddA-G1404
chr14	29150564	29150565	23	79	0.291139	DddA-G1404
chr14	36127198	36127199	15	75	0.2	DddA-G1404
chr14	40406052	40406053	39	96	0.40625	DddA-G1404
chr14	55255165	55255166	23	84	0.27381	DddA-G1404
chr14	61008907	61008908	34	121	0.280992	DddA-G1404
chr14	61477079	61477080	37	94	0.393617	DddA-G1404
chr14	72802124	72802125	24	90	0.266667	DddA-G1404
chr14	75954986	75954987	17	75	0.226667	DddA-G1404
chr14	78054729	78054730	27	76	0.355263	DddA-G1404
chr14	78168586	78168587	13	58	0.224138	DddA-G1404
chr14	85175667	85175668	13	52	0.25	DddA-G1404
chr14	88312818	88312819	18	71	0.253521	DddA-G1404
chr14	93929062	93929063	24	77	0.311688	DddA-G1404
chr14	96502326	96502327	12	57	0.210526	DddA-G1404
chr14	97939433	97939434	11	52	0.211538	DddA-G1404
chr14	99195461	99195462	12	46	0.26087	DddA-G1404
chr14	101601076	101601077	21	73	0.287671	DddA-G1404
chr14	104450984	104450985	25	83	0.301205	DddA-G1404
chr14	104601210	104601211	25	77	0.324675	DddA-G1404
chr15	31484653	31484654	13	56	0.232143	DddA-G1404
chr15	40274606	40274607	19	68	0.279412	DddA-G1404
chr15	47097352	47097353	16	72	0.222222	DddA-G1404
chr15	49621105	49621106	15	74	0.202703	DddA-G1404
chr15	50075975	50075976	17	82	0.207317	DddA-G1404
chr15	50848762	50848763	25	98	0.255102	DddA-G1404
chr15	60886315	60886316	17	73	0.232877	DddA-G1404
chr15	61623997	61623998	37	102	0.362745	DddA-G1404
chr15	65396766	65396767	12	59	0.20339	DddA-G1404
chr15	68331625	68331626	17	55	0.309091	DddA-G1404
chr15	73728815	73728816	85	145	0.586207	DddA-G1404
chr15	77611616	77611617	16	60	0.266667	DddA-G1404
chr15	88453015	88453016	35	100	0.35	DddA-G1404
chr15	92115032	92115033	13	65	0.2	DddA-G1404
chr15	94088450	94088451	65	124	0.524194	DddA-G1404
chr16	910975	910976	18	71	0.253521	DddA-G1404
chr16	2457494	2457495	19	75	0.253333	DddA-G1404
chr16	2884051	2884052	13	64	0.203125	DddA-G1404
chr16	10901549	10901550	41	123	0.333333	DddA-G1404
chr16	15228473	15228474	46	58	0.793103	DddA-G1404
chr16	18140102	18140103	11	14	0.785714	DddA-G1404
chr16	19655092	19655093	27	83	0.325301	DddA-G1404
chr16	27268640	27268641	15	63	0.238095	DddA-G1404
chr16	28944168	28944169	28	84	0.333333	DddA-G1404
chr16	29090599	29090600	10	30	0.333333	DddA-G1404
chr16	46380682	46380683	13	14	0.928571	DddA-G1404
chr16	54566403	54566404	13	64	0.203125	DddA-G1404
chr16	55510434	55510435	10	37	0.27027	DddA-G1404
chr16	55930065	55930066	42	88	0.477273	DddA-G1404
chr16	57567664	57567665	12	47	0.255319	DddA-G1404
chr16	58283294	58283295	52	106	0.490566	DddA-G1404
chr16	69939690	69939691	10	50	0.2	DddA-G1404
chr16	73231575	73231576	13	49	0.265306	DddA-G1404
chr16	88700175	88700176	16	76	0.210526	DddA-G1404
chr17	2800705	2800706	72	115	0.626087	DddA-G1404
chr17	3668275	3668276	19	75	0.253333	DddA-G1404
chr17	6086956	6086957	12	59	0.20339	DddA-G1404
chr17	7601439	7601440	15	65	0.230769	DddA-G1404
chr17	14715890	14715891	93	142	0.65493	DddA-G1404
chr17	34598574	34598575	23	80	0.2875	DddA-G1404
chr17	35807015	35807016	19	82	0.231707	DddA-G1404
chr17	38809645	38809646	38	89	0.426966	DddA-G1404
chr17	48973895	48973896	18	79	0.227848	DddA-G1404
chr17	49716149	49716150	16	76	0.210526	DddA-G1404
chr17	49967327	49967328	21	77	0.272727	DddA-G1404
chr17	50149965	50149966	19	63	0.301587	DddA-G1404
chr17	50966680	50966681	49	102	0.480392	DddA-G1404
chr17	73782855	73782856	20	80	0.25	DddA-G1404
chr17	74328496	74328497	45	92	0.48913	DddA-G1404
chr17	75009007	75009008	12	54	0.222222	DddA-G1404
chr17	75705259	75705260	18	74	0.243243	DddA-G1404
chr17	77034837	77034838	16	75	0.213333	DddA-G1404
chr17	77691905	77691906	24	87	0.275862	DddA-G1404
chr17	81191475	81191476	13	64	0.203125	DddA-G1404
chr17	81429182	81429183	19	79	0.240506	DddA-G1404
chr17	82061649	82061650	22	71	0.309859	DddA-G1404
chr17	82393395	82393396	36	98	0.367347	DddA-G1404
chr17	82957190	82957191	20	79	0.253165	DddA-G1404
chr18	11110592	11110593	33	101	0.326733	DddA-G1404
chr18	14998675	14998676	10	46	0.217391	DddA-G1404
chr18	23857768	23857769	35	96	0.364583	DddA-G1404
chr18	24735361	24735362	17	78	0.217949	DddA-G1404
chr18	25434892	25434893	32	90	0.355556	DddA-G1404
chr18	26863835	26863836	22	76	0.289474	DddA-G1404
chr18	29246337	29246338	20	79	0.253165	DddA-G1404
chr18	33633048	33633049	21	82	0.256098	DddA-G1404
chr18	34315545	34315546	15	75	0.2	DddA-G1404
chr18	34414101	34414102	16	67	0.238806	DddA-G1404
chr18	34493460	34493461	12	60	0.2	DddA-G1404
chr18	40863606	40863607	16	72	0.222222	DddA-G1404
chr18	43474469	43474470	23	79	0.291139	DddA-G1404
chr18	49627195	49627196	13	61	0.213115	DddA-G1404
chr18	55861571	55861572	57	106	0.537736	DddA-G1404
chr18	57636538	57636539	49	89	0.550562	DddA-G1404
chr18	61894098	61894099	10	30	0.333333	DddA-G1404
chr18	75568269	75568270	15	71	0.211268	DddA-G1404
chr18	76219959	76219960	16	73	0.219178	DddA-G1404
chr19	1316251	1316252	15	68	0.220588	DddA-G1404
chr19	1465905	1465906	21	56	0.375	DddA-G1404
chr19	2184885	2184886	15	68	0.220588	DddA-G1404
chr19	4633845	4633846	14	67	0.208955	DddA-G1404
chr19	6022816	6022817	31	87	0.356322	DddA-G1404
chr19	6109423	6109424	14	42	0.333333	DddA-G1404
chr19	7637016	7637017	20	72	0.277778	DddA-G1404
chr19	11739257	11739258	31	71	0.43662	DddA-G1404
chr19	12046843	12046844	17	73	0.232877	DddA-G1404
chr19	13412929	13412930	49	93	0.526882	DddA-G1404
chr19	14134738	14134739	14	61	0.229508	DddA-G1404
chr19	15380362	15380363	17	69	0.246377	DddA-G1404
chr19	16097616	16097617	19	69	0.275362	DddA-G1404
chr19	18169626	18169627	31	87	0.356322	DddA-G1404
chr19	18410484	18410485	45	103	0.436893	DddA-G1404
chr19	19004891	19004892	20	87	0.229885	DddA-G1404
chr19	32141232	32141233	25	86	0.290698	DddA-G1404
chr19	33207356	33207357	12	46	0.26087	DddA-G1404
chr19	33698553	33698554	26	90	0.288889	DddA-G1404
chr19	35060341	35060342	34	88	0.386364	DddA-G1404
chr19	35295810	35295811	27	107	0.252336	DddA-G1404
chr19	37293352	37293353	10	33	0.30303	DddA-G1404
chr19	57559840	57559841	17	84	0.202381	DddA-G1404
chr19	58186023	58186024	15	55	0.272727	DddA-G1404
chr2	2168262	2168263	19	74	0.256757	DddA-G1404
chr2	9365190	9365191	28	95	0.294737	DddA-G1404
chr2	11620356	11620357	15	66	0.227273	DddA-G1404
chr2	16033248	16033249	19	73	0.260274	DddA-G1404
chr2	16162047	16162048	14	69	0.202899	DddA-G1404
chr2	18052454	18052455	14	58	0.241379	DddA-G1404
chr2	22928501	22928502	16	77	0.207792	DddA-G1404
chr2	26730133	26730134	20	75	0.266667	DddA-G1404
chr2	31189304	31189305	26	74	0.351351	DddA-G1404
chr2	32770512	32770513	25	84	0.297619	DddA-G1404
chr2	32855793	32855794	27	92	0.293478	DddA-G1404
chr2	41540484	41540485	10	48	0.208333	DddA-G1404
chr2	60505375	60505376	19	87	0.218391	DddA-G1404
chr2	70293853	70293854	24	94	0.255319	DddA-G1404
chr2	71810717	71810718	43	105	0.409524	DddA-G1404
chr2	76616739	76616740	25	67	0.373134	DddA-G1404
chr2	85647757	85647758	19	75	0.253333	DddA-G1404
chr2	98378135	98378136	29	87	0.333333	DddA-G1404
chr2	98789979	98789980	46	110	0.418182	DddA-G1404
chr2	102525393	102525394	17	48	0.354167	DddA-G1404
chr2	103961122	103961123	26	83	0.313253	DddA-G1404
chr2	117604824	117604825	86	139	0.618705	DddA-G1404
chr2	131286051	131286052	16	54	0.296296	DddA-G1404
chr2	131513081	131513082	25	72	0.347222	DddA-G1404
chr2	132278550	132278551	17	77	0.220779	DddA-G1404
chr2	150181316	150181317	16	78	0.205128	DddA-G1404
chr2	160122643	160122644	37	90	0.411111	DddA-G1404
chr2	165115915	165115916	12	56	0.214286	DddA-G1404
chr2	201410666	201410667	14	67	0.208955	DddA-G1404
chr2	201962887	201962888	30	80	0.375	DddA-G1404
chr2	218001556	218001557	14	63	0.222222	DddA-G1404
chr2	231910320	231910321	20	80	0.25	DddA-G1404
chr2	235470875	235470876	17	63	0.269841	DddA-G1404
chr2	236600552	236600553	17	69	0.246377	DddA-G1404
chr2	237550178	237550179	18	75	0.24	DddA-G1404
chr20	1438070	1438071	13	44	0.295455	DddA-G1404
chr20	1646220	1646221	24	89	0.269663	DddA-G1404
chr20	1675027	1675028	15	74	0.202703	DddA-G1404
chr20	7885808	7885809	21	95	0.221053	DddA-G1404
chr20	17948556	17948557	20	70	0.285714	DddA-G1404
chr20	22690923	22690924	22	64	0.34375	DddA-G1404
chr20	25309333	25309334	18	75	0.24	DddA-G1404
chr20	31591374	31591375	12	54	0.222222	DddA-G1404
chr20	33577515	33577516	29	115	0.252174	DddA-G1404
chr20	33770324	33770325	60	98	0.612245	DddA-G1404
chr20	35511369	35511370	13	63	0.206349	DddA-G1404
chr20	37603853	37603854	31	79	0.392405	DddA-G1404
chr20	40796871	40796872	32	93	0.344086	DddA-G1404
chr20	46074707	46074708	29	99	0.292929	DddA-G1404
chr20	50566414	50566415	15	75	0.2	DddA-G1404
chr20	57588532	57588533	10	35	0.285714	DddA-G1404
chr20	57892846	57892847	17	79	0.21519	DddA-G1404
chr20	62392789	62392790	23	84	0.27381	DddA-G1404
chr20	62489144	62489145	24	75	0.32	DddA-G1404
chr21	9991433	9991434	10	15	0.666667	DddA-G1404
chr21	15088772	15088773	25	87	0.287356	DddA-G1404
chr21	19865460	19865461	49	109	0.449541	DddA-G1404
chr21	34266830	34266831	16	79	0.202532	DddA-G1404
chr21	35217653	35217654	25	78	0.320513	DddA-G1404
chr21	39082888	39082889	13	52	0.25	DddA-G1404
chr21	41120797	41120798	37	98	0.377551	DddA-G1404
chr21	41416712	41416713	12	52	0.230769	DddA-G1404
chr21	41728628	41728629	50	88	0.568182	DddA-G1404
chr21	45391344	45391345	13	64	0.203125	DddA-G1404
chr22	10749456	10749457	15	37	0.405405	DddA-G1404
chr22	23896419	23896420	10	46	0.217391	DddA-G1404
chr22	24313163	24313164	52	144	0.361111	DddA-G1404
chr22	24952954	24952955	22	68	0.323529	DddA-G1404
chr22	26503711	26503712	67	118	0.567797	DddA-G1404
chr22	27268690	27268691	13	59	0.220339	DddA-G1404
chr22	37064204	37064205	24	94	0.255319	DddA-G1404
chr22	37621837	37621838	14	61	0.229508	DddA-G1404
chr22	46118284	46118285	26	58	0.448276	DddA-G1404
chr22	46503072	46503073	12	50	0.24	DddA-G1404
chr22	48864180	48864181	27	85	0.317647	DddA-G1404
chr22	50734130	50734131	13	57	0.22807	DddA-G1404
chr3	4905493	4905494	24	99	0.242424	DddA-G1404
chr3	10290075	10290076	25	81	0.308642	DddA-G1404
chr3	22901133	22901134	16	75	0.213333	DddA-G1404
chr3	30525329	30525330	29	97	0.298969	DddA-G1404
chr3	33886176	33886177	20	79	0.253165	DddA-G1404
chr3	45758850	45758851	17	78	0.217949	DddA-G1404
chr3	46610612	46610613	12	58	0.206897	DddA-G1404
chr3	46990143	46990144	14	68	0.205882	DddA-G1404
chr3	50183752	50183753	13	58	0.224138	DddA-G1404
chr3	50334943	50334944	24	94	0.255319	DddA-G1404
chr3	53675106	53675107	13	56	0.232143	DddA-G1404
chr3	53833548	53833549	13	59	0.220339	DddA-G1404
chr3	75592622	75592623	26	84	0.309524	DddA-G1404
chr3	76495661	76495662	15	70	0.214286	DddA-G1404
chr3	96727182	96727183	21	62	0.33871	DddA-G1404
chr3	105867419	105867420	18	73	0.246575	DddA-G1404
chr3	113446305	113446306	49	115	0.426087	DddA-G1404
chr3	119414999	119415000	36	86	0.418605	DddA-G1404
chr3	121621419	121621420	31	108	0.287037	DddA-G1404
chr3	122283336	122283337	31	79	0.392405	DddA-G1404
chr3	122916001	122916002	14	66	0.212121	DddA-G1404
chr3	123347565	123347566	17	76	0.223684	DddA-G1404
chr3	124401596	124401597	35	85	0.411765	DddA-G1404
chr3	131940891	131940892	49	131	0.374046	DddA-G1404
chr3	132781611	132781612	22	99	0.222222	DddA-G1404
chr3	134419010	134419011	46	108	0.425926	DddA-G1404
chr3	138115917	138115918	37	83	0.445783	DddA-G1404
chr3	141805957	141805958	16	78	0.205128	DddA-G1404
chr3	183187813	183187814	20	89	0.224719	DddA-G1404
chr3	184590748	184590749	22	91	0.241758	DddA-G1404
chr3	194975070	194975071	26	86	0.302326	DddA-G1404
chr3	195159495	195159496	23	78	0.294872	DddA-G1404
chr3	195825296	195825297	11	44	0.25	DddA-G1404
chr3	198046120	198046121	19	74	0.256757	DddA-G1404
chr4	1789559	1789560	12	57	0.210526	DddA-G1404
chr4	3285430	3285431	13	65	0.2	DddA-G1404
chr4	6135654	6135655	16	67	0.238806	DddA-G1404
chr4	7357024	7357025	52	127	0.409449	DddA-G1404
chr4	22739701	22739702	16	75	0.213333	DddA-G1404
chr4	26207860	26207861	22	96	0.229167	DddA-G1404
chr4	38559759	38559760	28	89	0.314607	DddA-G1404
chr4	40746642	40746643	14	67	0.208955	DddA-G1404
chr4	41434060	41434061	28	86	0.325581	DddA-G1404
chr4	82750723	82750724	26	78	0.333333	DddA-G1404
chr4	96288441	96288442	31	108	0.287037	DddA-G1404
chr4	99652801	99652802	13	64	0.203125	DddA-G1404
chr4	101605351	101605352	83	129	0.643411	DddA-G1404
chr4	113613854	113613855	24	95	0.252632	DddA-G1404
chr4	124162073	124162074	16	77	0.207792	DddA-G1404
chr4	141608128	141608129	15	72	0.208333	DddA-G1404
chr4	148332598	148332599	16	78	0.205128	DddA-G1404
chr4	149202083	149202084	16	76	0.210526	DddA-G1404
chr4	154328638	154328639	21	89	0.235955	DddA-G1404
chr4	168662829	168662830	18	85	0.211765	DddA-G1404
chr4	184238691	184238692	19	82	0.231707	DddA-G1404
chr4	187733097	187733098	19	94	0.202128	DddA-G1404
chr4	189071475	189071476	40	115	0.347826	DddA-G1404
chr5	113185	113186	13	62	0.209677	DddA-G1404
chr5	878528	878529	18	54	0.333333	DddA-G1404
chr5	1457791	1457792	21	83	0.253012	DddA-G1404
chr5	1926190	1926191	11	53	0.207547	DddA-G1404
chr5	2284623	2284624	18	83	0.216867	DddA-G1404
chr5	6937661	6937662	17	71	0.239437	DddA-G1404
chr5	15972014	15972015	15	58	0.258621	DddA-G1404
chr5	17526791	17526792	16	20	0.8	DddA-G1404
chr5	17805967	17805968	12	58	0.206897	DddA-G1404
chr5	22637665	22637666	13	65	0.2	DddA-G1404
chr5	29469404	29469405	35	107	0.327103	DddA-G1404
chr5	35772697	35772698	71	135	0.525926	DddA-G1404
chr5	49661871	49661872	13	34	0.382353	DddA-G1404
chr5	59427264	59427265	11	54	0.203704	DddA-G1404
chr5	61409183	61409184	16	58	0.275862	DddA-G1404
chr5	63811066	63811067	12	56	0.214286	DddA-G1404
chr5	65686196	65686197	17	72	0.236111	DddA-G1404
chr5	66336866	66336867	30	112	0.267857	DddA-G1404
chr5	68230886	68230887	23	82	0.280488	DddA-G1404
chr5	78559068	78559069	31	97	0.319588	DddA-G1404
chr5	80614106	80614107	10	50	0.2	DddA-G1404
chr5	84357557	84357558	56	108	0.518519	DddA-G1404
chr5	89826456	89826457	25	93	0.268817	DddA-G1404
chr5	90728720	90728721	19	69	0.275362	DddA-G1404
chr5	92803978	92803979	19	84	0.22619	DddA-G1404
chr5	108841773	108841774	32	90	0.355556	DddA-G1404
chr5	111109407	111109408	17	80	0.2125	DddA-G1404
chr5	117940568	117940569	19	82	0.231707	DddA-G1404
chr5	120731376	120731377	31	96	0.322917	DddA-G1404
chr5	122386938	122386939	26	76	0.342105	DddA-G1404
chr5	124469542	124469543	13	64	0.203125	DddA-G1404
chr5	137216039	137216040	20	81	0.246914	DddA-G1404
chr5	141327887	141327888	17	76	0.223684	DddA-G1404
chr5	144431238	144431239	16	70	0.228571	DddA-G1404
chr5	159985698	159985699	17	80	0.2125	DddA-G1404
chr5	170838857	170838858	68	126	0.539683	DddA-G1404
chr5	178509999	178510000	18	85	0.211765	DddA-G1404
chr5	179776756	179776757	25	88	0.284091	DddA-G1404
chr5	179903410	179903411	14	63	0.222222	DddA-G1404
chr5	180625250	180625251	22	86	0.255814	DddA-G1404
chr5	181245808	181245809	17	59	0.288136	DddA-G1404
chr6	1700139	1700140	26	89	0.292135	DddA-G1404
chr6	10099359	10099360	22	79	0.278481	DddA-G1404
chr6	15462939	15462940	25	87	0.287356	DddA-G1404
chr6	26970984	26970985	10	38	0.263158	DddA-G1404
chr6	32772469	32772470	16	73	0.219178	DddA-G1404
chr6	33076617	33076618	17	70	0.242857	DddA-G1404
chr6	39620636	39620637	25	96	0.260417	DddA-G1404
chr6	41631742	41631743	12	52	0.230769	DddA-G1404
chr6	41805888	41805889	23	65	0.353846	DddA-G1404
chr6	43853659	43853660	16	73	0.219178	DddA-G1404
chr6	52908903	52908904	36	104	0.346154	DddA-G1404
chr6	57593031	57593032	10	38	0.263158	DddA-G1404
chr6	70234865	70234866	73	112	0.651786	DddA-G1404
chr6	73174675	73174676	21	92	0.228261	DddA-G1404
chr6	73371236	73371237	18	83	0.216867	DddA-G1404
chr6	75527564	75527565	26	88	0.295455	DddA-G1404
chr6	84153259	84153260	22	98	0.22449	DddA-G1404
chr6	88149676	88149677	77	136	0.566176	DddA-G1404
chr6	96699778	96699779	21	79	0.265823	DddA-G1404
chr6	119079058	119079059	11	51	0.215686	DddA-G1404
chr6	124440247	124440248	13	57	0.22807	DddA-G1404
chr6	127901032	127901033	14	70	0.2	DddA-G1404
chr6	134414899	134414900	40	102	0.392157	DddA-G1404
chr6	147093122	147093123	22	89	0.247191	DddA-G1404
chr6	148454555	148454556	23	74	0.310811	DddA-G1404
chr6	148961303	148961304	47	101	0.465347	DddA-G1404
chr6	150142107	150142108	17	79	0.21519	DddA-G1404
chr6	162353077	162353078	18	79	0.227848	DddA-G1404
chr6	167268492	167268493	16	79	0.202532	DddA-G1404
chr6	168258311	168258312	17	79	0.21519	DddA-G1404
chr6	169367956	169367957	16	66	0.242424	DddA-G1404
chr6	170286668	170286669	16	77	0.207792	DddA-G1404
chr7	485335	485336	13	64	0.203125	DddA-G1404
chr7	14073841	14073842	19	75	0.253333	DddA-G1404
chr7	18971960	18971961	17	85	0.2	DddA-G1404
chr7	22402523	22402524	20	61	0.327869	DddA-G1404
chr7	23928696	23928697	16	62	0.258065	DddA-G1404
chr7	24228236	24228237	28	91	0.307692	DddA-G1404
chr7	29095236	29095237	21	70	0.3	DddA-G1404
chr7	35230775	35230776	15	63	0.238095	DddA-G1404
chr7	39922233	39922234	15	73	0.205479	DddA-G1404
chr7	42087361	42087362	14	66	0.212121	DddA-G1404
chr7	43244108	43244109	17	79	0.21519	DddA-G1404
chr7	45715765	45715766	45	100	0.45	DddA-G1404
chr7	48876008	48876009	19	54	0.351852	DddA-G1404
chr7	51658134	51658135	50	106	0.471698	DddA-G1404
chr7	52270517	52270518	18	80	0.225	DddA-G1404
chr7	56081683	56081684	14	66	0.212121	DddA-G1404
chr7	57061229	57061230	14	30	0.466667	DddA-G1404
chr7	57805765	57805766	18	67	0.268657	DddA-G1404
chr7	63233679	63233680	18	61	0.295082	DddA-G1404
chr7	67788906	67788907	20	83	0.240964	DddA-G1404
chr7	69314367	69314368	17	53	0.320755	DddA-G1404
chr7	72396672	72396673	25	90	0.277778	DddA-G1404
chr7	82600506	82600507	14	64	0.21875	DddA-G1404
chr7	85464842	85464843	45	101	0.445545	DddA-G1404
chr7	100081715	100081716	29	97	0.298969	DddA-G1404
chr7	101236297	101236298	18	73	0.246575	DddA-G1404
chr7	102314419	102314420	16	78	0.205128	DddA-G1404
chr7	107577284	107577285	15	64	0.234375	DddA-G1404
chr7	108810149	108810150	18	87	0.206897	DddA-G1404
chr7	118868013	118868014	10	46	0.217391	DddA-G1404
chr7	128830116	128830117	18	54	0.333333	DddA-G1404
chr7	132604067	132604068	39	86	0.453488	DddA-G1404
chr7	135304963	135304964	95	153	0.620915	DddA-G1404
chr7	137996747	137996748	24	90	0.266667	DddA-G1404
chr7	139740673	139740674	42	95	0.442105	DddA-G1404
chr7	140834616	140834617	22	89	0.247191	DddA-G1404
chr7	151872038	151872039	19	70	0.271429	DddA-G1404
chr7	157371416	157371417	25	82	0.304878	DddA-G1404
chr7	157387330	157387331	15	71	0.211268	DddA-G1404
chr7	158000497	158000498	30	118	0.254237	DddA-G1404
chr8	7041500	7041501	19	76	0.25	DddA-G1404
chr8	8281982	8281983	28	83	0.337349	DddA-G1404
chr8	14694493	14694494	18	79	0.227848	DddA-G1404
chr8	18195473	18195474	17	73	0.232877	DddA-G1404
chr8	23027816	23027817	34	97	0.350515	DddA-G1404
chr8	28193414	28193415	20	66	0.30303	DddA-G1404
chr8	29027259	29027260	22	88	0.25	DddA-G1404
chr8	40988396	40988397	17	85	0.2	DddA-G1404
chr8	41292116	41292117	20	66	0.30303	DddA-G1404
chr8	42536437	42536438	15	71	0.211268	DddA-G1404
chr8	52076085	52076086	17	80	0.2125	DddA-G1404
chr8	53228350	53228351	56	122	0.459016	DddA-G1404
chr8	85647750	85647751	11	27	0.407407	DddA-G1404
chr8	88108567	88108568	18	75	0.24	DddA-G1404
chr8	95612611	95612612	24	80	0.3	DddA-G1404
chr8	97934151	97934152	11	47	0.234043	DddA-G1404
chr8	105141864	105141865	20	71	0.28169	DddA-G1404
chr8	106079668	106079669	12	58	0.206897	DddA-G1404
chr8	109903099	109903100	25	86	0.290698	DddA-G1404
chr8	116159649	116159650	33	106	0.311321	DddA-G1404
chr8	124973372	124973373	16	58	0.275862	DddA-G1404
chr8	127659684	127659685	37	97	0.381443	DddA-G1404
chr8	133907620	133907621	28	93	0.301075	DddA-G1404
chr8	135626483	135626484	16	65	0.246154	DddA-G1404
chr9	8622308	8622309	19	78	0.24359	DddA-G1404
chr9	20674467	20674468	27	80	0.3375	DddA-G1404
chr9	35509272	35509273	31	97	0.319588	DddA-G1404
chr9	72053052	72053053	24	95	0.252632	DddA-G1404
chr9	73538804	73538805	24	88	0.272727	DddA-G1404
chr9	75027815	75027816	27	69	0.391304	DddA-G1404
chr9	88237224	88237225	14	62	0.225806	DddA-G1404
chr9	89436782	89436783	45	124	0.362903	DddA-G1404
chr9	92134636	92134637	17	65	0.261538	DddA-G1404
chr9	92253402	92253403	23	87	0.264368	DddA-G1404
chr9	101511649	101511650	10	47	0.212766	DddA-G1404
chr9	102182058	102182059	29	92	0.315217	DddA-G1404
chr9	109412211	109412212	26	88	0.295455	DddA-G1404
chr9	115170873	115170874	25	87	0.287356	DddA-G1404
chr9	120048639	120048640	29	102	0.284314	DddA-G1404
chr9	124291797	124291798	16	77	0.207792	DddA-G1404
chr9	127745486	127745487	11	51	0.215686	DddA-G1404
chr9	128685425	128685426	22	87	0.252874	DddA-G1404
chr9	132753812	132753813	18	90	0.2	DddA-G1404
chr9	133138323	133138324	24	85	0.282353	DddA-G1404
chr9	135133398	135133399	14	62	0.225806	DddA-G1404
chr9	136454867	136454868	26	92	0.282609	DddA-G1404
chr9	137226859	137226860	22	82	0.268293	DddA-G1404
chr9	137256553	137256554	15	70	0.214286	DddA-G1404
chr9	137398361	137398362	56	120	0.466667	DddA-G1404
chr9	137506170	137506171	12	56	0.214286	DddA-G1404
chr9	137626380	137626381	18	57	0.315789	DddA-G1404
chrX	11705065	11705066	13	44	0.295455	DddA-G1404
chrX	14832727	14832728	11	41	0.268293	DddA-G1404
chrX	40010977	40010978	12	39	0.307692	DddA-G1404
chrX	66918349	66918350	23	56	0.410714	DddA-G1404
chrX	72569207	72569208	10	38	0.263158	DddA-G1404
chrX	84587346	84587347	10	37	0.27027	DddA-G1404
chrX	87847795	87847796	10	34	0.294118	DddA-G1404
chrX	103160739	103160740	15	42	0.357143	DddA-G1404
chrX	120822893	120822894	10	42	0.238095	DddA-G1404
chrX	126536425	126536426	10	45	0.222222	DddA-G1404
chrX	131795702	131795703	12	32	0.375	DddA-G1404
chrX	147529343	147529344	10	41	0.243902	DddA-G1404
chrX	153303674	153303675	10	43	0.232558	DddA-G1404
chrY	8625735	8625736	19	47	0.404255	DddA-G1404
chr1	20305743	20305744	47	116	0.405172	TDD14-L4/L26
chr1	114133063	114133064	13	63	0.206349	TDD14-L4/L26
chr1	207610671	207610672	20	82	0.243902	TDD14-L4/L26
chr10	76833511	76833512	10	10	1	TDD14-L4/L26
chr11	107334570	107334571	33	109	0.302752	TDD14-L4/L26
chr11	113206478	113206479	50	113	0.442478	TDD14-L4/L26
chr11	131866306	131866307	10	50	0.2	TDD14-L4/L26
chr12	3345685	3345686	11	55	0.2	TDD14-L4/L26
chr12	3842432	3842433	10	48	0.208333	TDD14-L4/L26
chr12	11774488	11774489	23	89	0.258427	TDD14-L4/L26
chr12	13367107	13367108	25	83	0.301205	TDD14-L4/L26
chr12	50138487	50138488	19	87	0.218391	TDD14-L4/L26
chr12	84875789	84875790	10	42	0.238095	TDD14-L4/L26
chr12	100192467	100192468	11	55	0.2	TDD14-L4/L26
chr12	114163506	114163507	22	66	0.333333	TDD14-L4/L26
chr12	114813886	114813887	10	38	0.263158	TDD14-L4/L26
chr12	128986484	128986485	10	50	0.2	TDD14-L4/L26
chr12	131431982	131431983	10	50	0.2	TDD14-L4/L26
chr13	26736223	26736224	22	86	0.255814	TDD14-L4/L26
chr13	84559684	84559685	21	96	0.21875	TDD14-L4/L26
chr13	97137320	97137321	10	43	0.232558	TDD14-L4/L26
chr13	101066551	101066552	16	74	0.216216	TDD14-L4/L26
chr13	114121527	114121528	33	94	0.351064	TDD14-L4/L26
chr14	85321916	85321917	18	80	0.225	TDD14-L4/L26
chr14	102203708	102203709	47	122	0.385246	TDD14-L4/L26
chr15	63912192	63912193	21	101	0.207921	TDD14-L4/L26
chr15	78753254	78753255	14	69	0.202899	TDD14-L4/L26
chr15	94088450	94088451	26	105	0.247619	TDD14-L4/L26
chr16	10901550	10901551	44	96	0.458333	TDD14-L4/L26
chr16	32917882	32917883	10	28	0.357143	TDD14-L4/L26
chr16	33935990	33935991	10	43	0.232558	TDD14-L4/L26
chr16	34571510	34571511	12	12	1	TDD14-L4/L26
chr16	70076503	70076504	11	39	0.282051	TDD14-L4/L26
chr16	76635233	76635234	22	84	0.261905	TDD14-L4/L26
chr16	88154078	88154079	21	84	0.25	TDD14-L4/L26
chr17	3668275	3668276	15	64	0.234375	TDD14-L4/L26
chr17	14715890	14715891	20	90	0.222222	TDD14-L4/L26
chr17	40703486	40703487	10	45	0.222222	TDD14-L4/L26
chr17	74592571	74592572	17	80	0.2125	TDD14-L4/L26
chr17	77691905	77691906	21	68	0.308824	TDD14-L4/L26
chr19	4633845	4633846	16	56	0.285714	TDD14-L4/L26
chr19	5895320	5895321	15	66	0.227273	TDD14-L4/L26
chr19	18169626	18169627	19	72	0.263889	TDD14-L4/L26
chr19	35060341	35060342	18	74	0.243243	TDD14-L4/L26
chr19	37293352	37293353	10	30	0.333333	TDD14-L4/L26
chr2	19874575	19874576	21	85	0.247059	TDD14-L4/L26
chr2	48517613	48517614	35	102	0.343137	TDD14-L4/L26
chr2	66699607	66699608	10	46	0.217391	TDD14-L4/L26
chr2	71810717	71810718	14	58	0.241379	TDD14-L4/L26
chr2	95858831	95858832	11	19	0.578947	TDD14-L4/L26
chr2	130848064	130848065	12	55	0.218182	TDD14-L4/L26
chr2	201962887	201962888	45	106	0.424528	TDD14-L4/L26
chr2	237525981	237525982	27	95	0.284211	TDD14-L4/L26
chr2	241200532	241200533	14	64	0.21875	TDD14-L4/L26
chr20	31570610	31570611	34	83	0.409639	TDD14-L4/L26
chr20	33770324	33770325	18	49	0.367347	TDD14-L4/L26
chr20	37603853	37603854	21	59	0.355932	TDD14-L4/L26
chr20	57892846	57892847	29	86	0.337209	TDD14-L4/L26
chr21	10356080	10356081	17	49	0.346939	TDD14-L4/L26
chr21	10368410	10368411	19	82	0.231707	TDD14-L4/L26
chr22	10740848	10740849	13	65	0.2	TDD14-L4/L26
chr22	10749456	10749457	20	59	0.338983	TDD14-L4/L26
chr22	24313163	24313164	25	108	0.231481	TDD14-L4/L26
chr3	4905493	4905494	42	119	0.352941	TDD14-L4/L26
chr3	58436148	58436149	12	42	0.285714	TDD14-L4/L26
chr3	115474607	115474608	10	40	0.25	TDD14-L4/L26
chr3	186185530	186185531	13	64	0.203125	TDD14-L4/L26
chr3	197655731	197655732	13	63	0.206349	TDD14-L4/L26
chr4	119471027	119471028	11	26	0.423077	TDD14-L4/L26
chr4	176145472	176145473	21	96	0.21875	TDD14-L4/L26
chr4	188682003	188682004	16	80	0.2	TDD14-L4/L26
chr5	13281233	13281234	63	143	0.440559	TDD14-L4/L26
chr5	17526791	17526792	16	23	0.695652	TDD14-L4/L26
chr5	49661871	49661872	19	53	0.358491	TDD14-L4/L26
chr5	125903582	125903583	23	93	0.247312	TDD14-L4/L26
chr5	134963307	134963308	16	76	0.210526	TDD14-L4/L26
chr5	170838857	170838858	60	145	0.413793	TDD14-L4/L26
chr6	1645503	1645504	16	73	0.219178	TDD14-L4/L26
chr6	16297587	16297588	21	103	0.203883	TDD14-L4/L26
chr6	70234865	70234866	63	121	0.520661	TDD14-L4/L26
chr6	88149676	88149677	74	162	0.45679	TDD14-L4/L26
chr7	82222	82223	21	80	0.2625	TDD14-L4/L26
chr7	32891543	32891544	10	31	0.322581	TDD14-L4/L26
chr7	45715765	45715766	33	80	0.4125	TDD14-L4/L26
chr7	48876008	48876009	16	46	0.347826	TDD14-L4/L26
chr7	64884720	64884721	21	93	0.225806	TDD14-L4/L26
chr7	102532455	102532456	10	19	0.526316	TDD14-L4/L26
chr7	151962554	151962555	16	79	0.202532	TDD14-L4/L26
chr7	155386439	155386440	15	71	0.211268	TDD14-L4/L26
chr7	158000496	158000497	39	125	0.312	TDD14-L4/L26
chr8	1272666	1272667	32	99	0.323232	TDD14-L4/L26
chr8	52846436	52846437	12	57	0.210526	TDD14-L4/L26
chr8	85647750	85647751	10	32	0.3125	TDD14-L4/L26
chr8	98575563	98575564	18	87	0.206897	TDD14-L4/L26
chr9	75027815	75027816	16	53	0.301887	TDD14-L4/L26
chr9	129061345	129061346	12	60	0.2	TDD14-L4/L26
chr9	130470402	130470403	52	95	0.547368	TDD14-L4/L26
chrX	145830000	145830001	10	48	0.208333	TDD14-L4/L26

## Sheet: Figure 5C
Figure 5C - Source Data. rhAmpSeq data processed for analysis of highest edited A or T per amplicon for base editing and nicking samples. See Supplementary Data 26 for non-processed rhAmpSeq results.
ortholog	sample	name	base	position	on_target	change_to_control_perc
DddA-G1397	base-editing-nicking	DddA_52_TDD14_10	A	94	on_target	68.745
DddA-G1404	base-editing-nicking	DddA_52_TDD14_10	A	94	on_target	80.635
TDD14	base-editing-nicking	DddA_52_TDD14_10	A	94	on_target	72.775
DddA-G1397	base-editing-nicking	DddA_1	A	70	off_target	8.965
DddA-G1397	base-editing-nicking	DddA_10	T	102	off_target	1.5175
DddA-G1397	base-editing-nicking	DddA_101	T	107	off_target	0.306667
DddA-G1397	base-editing-nicking	DddA_102	T	89	off_target	6.665
DddA-G1397	base-editing-nicking	DddA_103	T	143	off_target	6.9325
DddA-G1397	base-editing-nicking	DddA_104	T	143	off_target	0.615
DddA-G1397	base-editing-nicking	DddA_105	T	91	off_target	3.145
DddA-G1397	base-editing-nicking	DddA_107	A	98	off_target	0.8025
DddA-G1397	base-editing-nicking	DddA_109	A	81	off_target	1.965
DddA-G1397	base-editing-nicking	DddA_111	A	93	off_target	8.8275
DddA-G1397	base-editing-nicking	DddA_112	A	83	off_target	2.81083
DddA-G1397	base-editing-nicking	DddA_113	A	97	off_target	4.705
DddA-G1397	base-editing-nicking	DddA_114	T	92	off_target	3.035
DddA-G1397	base-editing-nicking	DddA_115	A	89	off_target	5.3975
DddA-G1397	base-editing-nicking	DddA_116	A	126	off_target	5.94833
DddA-G1397	base-editing-nicking	DddA_117	A	117	off_target	3.2425
DddA-G1397	base-editing-nicking	DddA_118	T	66	off_target	4.03
DddA-G1397	base-editing-nicking	DddA_120	A	105	off_target	8.6075
DddA-G1397	base-editing-nicking	DddA_121	A	90	off_target	6.21
DddA-G1397	base-editing-nicking	DddA_122	T	170	off_target	0.7675
DddA-G1397	base-editing-nicking	DddA_123	A	101	off_target	3.275
DddA-G1397	base-editing-nicking	DddA_124	A	106	off_target	0.58
DddA-G1397	base-editing-nicking	DddA_125	A	67	off_target	1.105
DddA-G1397	base-editing-nicking	DddA_126	T	111	off_target	0.105
DddA-G1397	base-editing-nicking	DddA_127	T	86	off_target	3.82
DddA-G1397	base-editing-nicking	DddA_128	T	88	off_target	5.65
DddA-G1397	base-editing-nicking	DddA_129	T	141	off_target	7.065
DddA-G1397	base-editing-nicking	DddA_130	T	70	off_target	8.825
DddA-G1397	base-editing-nicking	DddA_132	T	107	off_target	1.0025
DddA-G1397	base-editing-nicking	DddA_133	T	93	off_target	5.425
DddA-G1397	base-editing-nicking	DddA_134	A	84	off_target	1.18167
DddA-G1397	base-editing-nicking	DddA_135	A	84	off_target	0.77
DddA-G1397	base-editing-nicking	DddA_136	T	103	off_target	18.5075
DddA-G1397	base-editing-nicking	DddA_137	T	94	off_target	5.94583
DddA-G1397	base-editing-nicking	DddA_138	A	88	off_target	6.145
DddA-G1397	base-editing-nicking	DddA_139	T	68	off_target	4.5675
DddA-G1397	base-editing-nicking	DddA_14	A	99	off_target	12.2175
DddA-G1397	base-editing-nicking	DddA_140	A	73	off_target	8.1025
DddA-G1397	base-editing-nicking	DddA_141	T	69	off_target	7.1275
DddA-G1397	base-editing-nicking	DddA_142	T	73	off_target	5.25
DddA-G1397	base-editing-nicking	DddA_143	A	116	off_target	1.1275
DddA-G1397	base-editing-nicking	DddA_144	T	153	off_target	2.8375
DddA-G1397	base-editing-nicking	DddA_145	A	73	off_target	1.09
DddA-G1397	base-editing-nicking	DddA_146	A	118	off_target	6.79667
DddA-G1397	base-editing-nicking	DddA_147	T	77	off_target	0.5875
DddA-G1397	base-editing-nicking	DddA_148	T	91	off_target	0.375
DddA-G1397	base-editing-nicking	DddA_149	A	116	off_target	7.8875
DddA-G1397	base-editing-nicking	DddA_150	T	165	off_target	0.22
DddA-G1397	base-editing-nicking	DddA_152	T	112	off_target	1.97333
DddA-G1397	base-editing-nicking	DddA_153	A	134	off_target	3.215
DddA-G1397	base-editing-nicking	DddA_154	A	83	off_target	2.4775
DddA-G1397	base-editing-nicking	DddA_156	T	137	off_target	1.83583
DddA-G1397	base-editing-nicking	DddA_157	T	70	off_target	7.545
DddA-G1397	base-editing-nicking	DddA_158	A	74	off_target	4.26
DddA-G1397	base-editing-nicking	DddA_159	T	85	off_target	4.4225
DddA-G1397	base-editing-nicking	DddA_160	T	116	off_target	30.0425
DddA-G1397	base-editing-nicking	DddA_161	A	98	off_target	7.53083
DddA-G1397	base-editing-nicking	DddA_162	A	113	off_target	4.3375
DddA-G1397	base-editing-nicking	DddA_163	T	70	off_target	4.09
DddA-G1397	base-editing-nicking	DddA_164	T	104	off_target	4.2325
DddA-G1397	base-editing-nicking	DddA_165	T	87	off_target	23.825
DddA-G1397	base-editing-nicking	DddA_166	T	118	off_target	1.51667
DddA-G1397	base-editing-nicking	DddA_167	A	84	off_target	2.5375
DddA-G1397	base-editing-nicking	DddA_168	T	83	off_target	0.4125
DddA-G1397	base-editing-nicking	DddA_169	T	93	off_target	1.07917
DddA-G1397	base-editing-nicking	DddA_170	A	133	off_target	1.7575
DddA-G1397	base-editing-nicking	DddA_171	T	105	off_target	2.5025
DddA-G1397	base-editing-nicking	DddA_172	T	156	off_target	0.54
DddA-G1397	base-editing-nicking	DddA_173	A	115	off_target	4.3775
DddA-G1397	base-editing-nicking	DddA_174	A	102	off_target	1.9975
DddA-G1397	base-editing-nicking	DddA_175	A	82	off_target	1.2375
DddA-G1397	base-editing-nicking	DddA_176	A	117	off_target	2.1825
DddA-G1397	base-editing-nicking	DddA_177	T	100	off_target	13.6
DddA-G1397	base-editing-nicking	DddA_178	A	72	off_target	5.35667
DddA-G1397	base-editing-nicking	DddA_18	T	77	off_target	4.22
DddA-G1397	base-editing-nicking	DddA_180	A	113	off_target	0.4525
DddA-G1397	base-editing-nicking	DddA_181	T	120	off_target	2.94
DddA-G1397	base-editing-nicking	DddA_185	A	72	off_target	0.453333
DddA-G1397	base-editing-nicking	DddA_186	T	69	off_target	3.3775
DddA-G1397	base-editing-nicking	DddA_187	A	95	off_target	5.575
DddA-G1397	base-editing-nicking	DddA_188	A	92	off_target	6.5875
DddA-G1397	base-editing-nicking	DddA_189	A	71	off_target	1
DddA-G1397	base-editing-nicking	DddA_19	A	68	off_target	24.4325
DddA-G1397	base-editing-nicking	DddA_190	A	89	off_target	5.11
DddA-G1397	base-editing-nicking	DddA_191	A	96	off_target	4.82
DddA-G1397	base-editing-nicking	DddA_192	T	75	off_target	2.69667
DddA-G1397	base-editing-nicking	DddA_194	A	168	off_target	0.81
DddA-G1397	base-editing-nicking	DddA_195	A	90	off_target	1.29
DddA-G1397	base-editing-nicking	DddA_198	A	75	off_target	2.3775
DddA-G1397	base-editing-nicking	DddA_199	A	121	off_target	4.555
DddA-G1397	base-editing-nicking	DddA_20	A	169	off_target	10.6417
DddA-G1397	base-editing-nicking	DddA_201	A	86	off_target	10.5825
DddA-G1397	base-editing-nicking	DddA_202	T	114	off_target	0.3225
DddA-G1397	base-editing-nicking	DddA_203	A	116	off_target	1.76667
DddA-G1397	base-editing-nicking	DddA_204	A	106	off_target	8.1875
DddA-G1397	base-editing-nicking	DddA_205	A	74	off_target	0.24
DddA-G1397	base-editing-nicking	DddA_206	A	87	off_target	0.865
DddA-G1397	base-editing-nicking	DddA_207	A	76	off_target	3.8125
DddA-G1397	base-editing-nicking	DddA_208	A	84	off_target	0.405
DddA-G1397	base-editing-nicking	DddA_209	A	105	off_target	1.01
DddA-G1397	base-editing-nicking	DddA_21	T	84	off_target	1.1475
DddA-G1397	base-editing-nicking	DddA_211	A	127	off_target	3.97
DddA-G1397	base-editing-nicking	DddA_212	T	66	off_target	4.4
DddA-G1397	base-editing-nicking	DddA_213	T	67	off_target	0.48
DddA-G1397	base-editing-nicking	DddA_215	A	107	off_target	1.39
DddA-G1397	base-editing-nicking	DddA_217	A	151	off_target	11.93
DddA-G1397	base-editing-nicking	DddA_218	T	84	off_target	7.92167
DddA-G1397	base-editing-nicking	DddA_219	T	104	off_target	9.7925
DddA-G1397	base-editing-nicking	DddA_22	A	78	off_target	1.85
DddA-G1397	base-editing-nicking	DddA_220	A	94	off_target	7.345
DddA-G1397	base-editing-nicking	DddA_221	A	72	off_target	14.225
DddA-G1397	base-editing-nicking	DddA_223	T	69	off_target	6.34
DddA-G1397	base-editing-nicking	DddA_224	A	99	off_target	3.005
DddA-G1397	base-editing-nicking	DddA_225	T	122	off_target	7.95333
DddA-G1397	base-editing-nicking	DddA_226	T	88	off_target	0.32
DddA-G1397	base-editing-nicking	DddA_227	T	70	off_target	1.7775
DddA-G1397	base-editing-nicking	DddA_229	A	142	off_target	0.591667
DddA-G1397	base-editing-nicking	DddA_23	A	83	off_target	9.105
DddA-G1397	base-editing-nicking	DddA_230	A	101	off_target	2.74
DddA-G1397	base-editing-nicking	DddA_231	T	126	off_target	1.53
DddA-G1397	base-editing-nicking	DddA_232	T	94	off_target	0.38
DddA-G1397	base-editing-nicking	DddA_233	T	70	off_target	7.895
DddA-G1397	base-editing-nicking	DddA_234	A	96	off_target	3.9475
DddA-G1397	base-editing-nicking	DddA_237	T	68	off_target	2.6775
DddA-G1397	base-editing-nicking	DddA_238	T	88	off_target	23.09
DddA-G1397	base-editing-nicking	DddA_239	T	110	off_target	3.87667
DddA-G1397	base-editing-nicking	DddA_240	A	86	off_target	11.145
DddA-G1397	base-editing-nicking	DddA_241	T	78	off_target	2.6
DddA-G1397	base-editing-nicking	DddA_242	T	78	off_target	0.8275
DddA-G1397	base-editing-nicking	DddA_243	T	78	off_target	4.445
DddA-G1397	base-editing-nicking	DddA_244	T	111	off_target	7.375
DddA-G1397	base-editing-nicking	DddA_245	A	91	off_target	2.2525
DddA-G1397	base-editing-nicking	DddA_247	T	96	off_target	0.365
DddA-G1397	base-editing-nicking	DddA_248	T	89	off_target	4.445
DddA-G1397	base-editing-nicking	DddA_249	T	67	off_target	13.5275
DddA-G1397	base-editing-nicking	DddA_250	T	109	off_target	2.795
DddA-G1397	base-editing-nicking	DddA_251	T	109	off_target	9.8375
DddA-G1397	base-editing-nicking	DddA_252	T	82	off_target	0.7675
DddA-G1397	base-editing-nicking	DddA_253	A	75	off_target	11.82
DddA-G1397	base-editing-nicking	DddA_254	A	100	off_target	1.17
DddA-G1397	base-editing-nicking	DddA_256	T	70	off_target	0.8725
DddA-G1397	base-editing-nicking	DddA_259	A	111	off_target	10.855
DddA-G1397	base-editing-nicking	DddA_26	T	90	off_target	1.5175
DddA-G1397	base-editing-nicking	DddA_261	T	74	off_target	9.26
DddA-G1397	base-editing-nicking	DddA_262	T	106	off_target	1.1325
DddA-G1397	base-editing-nicking	DddA_263	T	71	off_target	2.095
DddA-G1397	base-editing-nicking	DddA_264	T	86	off_target	4.9425
DddA-G1397	base-editing-nicking	DddA_266	T	81	off_target	0.4075
DddA-G1397	base-editing-nicking	DddA_267	T	102	off_target	2.515
DddA-G1397	base-editing-nicking	DddA_268	T	79	off_target	4.71
DddA-G1397	base-editing-nicking	DddA_27	T	105	off_target	4.3025
DddA-G1397	base-editing-nicking	DddA_270	A	136	off_target	6.2575
DddA-G1397	base-editing-nicking	DddA_271	T	129	off_target	1.57
DddA-G1397	base-editing-nicking	DddA_272	T	84	off_target	1.68583
DddA-G1397	base-editing-nicking	DddA_275	T	164	off_target	2.49417
DddA-G1397	base-editing-nicking	DddA_276	A	77	off_target	1.255
DddA-G1397	base-editing-nicking	DddA_278	T	79	off_target	3.365
DddA-G1397	base-editing-nicking	DddA_279	T	116	off_target	15.53
DddA-G1397	base-editing-nicking	DddA_28	A	99	off_target	1.0625
DddA-G1397	base-editing-nicking	DddA_280	T	85	off_target	16.1825
DddA-G1397	base-editing-nicking	DddA_281	T	80	off_target	0.46
DddA-G1397	base-editing-nicking	DddA_282	A	115	off_target	2.0375
DddA-G1397	base-editing-nicking	DddA_283	A	99	off_target	5.01
DddA-G1397	base-editing-nicking	DddA_284	T	85	off_target	6.1425
DddA-G1397	base-editing-nicking	DddA_286	A	59	off_target	0.758333
DddA-G1397	base-editing-nicking	DddA_287	A	83	off_target	1.895
DddA-G1397	base-editing-nicking	DddA_288	A	83	off_target	1.7
DddA-G1397	base-editing-nicking	DddA_289	A	83	off_target	0.725
DddA-G1397	base-editing-nicking	DddA_290	A	96	off_target	2.1575
DddA-G1397	base-editing-nicking	DddA_291	A	83	off_target	23.9658
DddA-G1397	base-editing-nicking	DddA_292	A	87	off_target	0.384167
DddA-G1397	base-editing-nicking	DddA_294	A	119	off_target	0.3925
DddA-G1397	base-editing-nicking	DddA_295	T	95	off_target	2.8325
DddA-G1397	base-editing-nicking	DddA_296	A	85	off_target	0.69
DddA-G1397	base-editing-nicking	DddA_297	T	111	off_target	4.3025
DddA-G1397	base-editing-nicking	DddA_3	A	108	off_target	4.49
DddA-G1397	base-editing-nicking	DddA_304	T	84	off_target	0.47
DddA-G1397	base-editing-nicking	DddA_305	A	111	off_target	11.105
DddA-G1397	base-editing-nicking	DddA_306	T	153	off_target	2.05
DddA-G1397	base-editing-nicking	DddA_308	A	112	off_target	3.575
DddA-G1397	base-editing-nicking	DddA_316	A	80	off_target	0.6025
DddA-G1397	base-editing-nicking	DddA_317	A	125	off_target	1.7475
DddA-G1397	base-editing-nicking	DddA_318	T	70	off_target	4.75167
DddA-G1397	base-editing-nicking	DddA_319	T	77	off_target	6.07
DddA-G1397	base-editing-nicking	DddA_320	T	137	off_target	8.03
DddA-G1397	base-editing-nicking	DddA_328	T	122	off_target	1.03
DddA-G1397	base-editing-nicking	DddA_329	T	128	off_target	4.085
DddA-G1397	base-editing-nicking	DddA_33	T	92	off_target	1.39
DddA-G1397	base-editing-nicking	DddA_330	A	149	off_target	1.0175
DddA-G1397	base-editing-nicking	DddA_331	A	163	off_target	2.6225
DddA-G1397	base-editing-nicking	DddA_339	A	67	off_target	39.1433
DddA-G1397	base-editing-nicking	DddA_34	A	107	off_target	1.0475
DddA-G1397	base-editing-nicking	DddA_341	A	95	off_target	0.4625
DddA-G1397	base-editing-nicking	DddA_342	A	100	off_target	3.03
DddA-G1397	base-editing-nicking	DddA_351	T	82	off_target	4.16
DddA-G1397	base-editing-nicking	DddA_352	A	69	off_target	3.0325
DddA-G1397	base-editing-nicking	DddA_354	A	77	off_target	7.31
DddA-G1397	base-editing-nicking	DddA_361	A	120	off_target	6.15
DddA-G1397	base-editing-nicking	DddA_362	T	108	off_target	13.5625
DddA-G1397	base-editing-nicking	DddA_363	T	73	off_target	6.5275
DddA-G1397	base-editing-nicking	DddA_364	T	80	off_target	0.7725
DddA-G1397	base-editing-nicking	DddA_365	T	71	off_target	11.575
DddA-G1397	base-editing-nicking	DddA_374	T	92	off_target	1.56
DddA-G1397	base-editing-nicking	DddA_375	A	96	off_target	2.89
DddA-G1397	base-editing-nicking	DddA_378	A	40	off_target	1.4575
DddA-G1397	base-editing-nicking	DddA_38	A	109	off_target	4.54917
DddA-G1397	base-editing-nicking	DddA_386	A	92	off_target	0.91
DddA-G1397	base-editing-nicking	DddA_387	T	91	off_target	2.0575
DddA-G1397	base-editing-nicking	DddA_388	T	86	off_target	0.175
DddA-G1397	base-editing-nicking	DddA_389	A	111	off_target	1.4075
DddA-G1397	base-editing-nicking	DddA_39	A	96	off_target	11.755
DddA-G1397	base-editing-nicking	DddA_391	T	86	off_target	7.1475
DddA-G1397	base-editing-nicking	DddA_392	T	145	off_target	0.9825
DddA-G1397	base-editing-nicking	DddA_394	T	72	off_target	0.2175
DddA-G1397	base-editing-nicking	DddA_395	A	74	off_target	0.2425
DddA-G1397	base-editing-nicking	DddA_396	T	129	off_target	2.405
DddA-G1397	base-editing-nicking	DddA_397	A	104	off_target	0.7925
DddA-G1397	base-editing-nicking	DddA_398	T	74	off_target	5.4975
DddA-G1397	base-editing-nicking	DddA_399	A	101	off_target	6.65
DddA-G1397	base-editing-nicking	DddA_4	T	69	off_target	11.83
DddA-G1397	base-editing-nicking	DddA_400	T	90	off_target	0.2925
DddA-G1397	base-editing-nicking	DddA_402	T	128	off_target	0.6175
DddA-G1397	base-editing-nicking	DddA_403	T	118	off_target	2.505
DddA-G1397	base-editing-nicking	DddA_404	T	116	off_target	4.45333
DddA-G1397	base-editing-nicking	DddA_406	A	91	off_target	2.89
DddA-G1397	base-editing-nicking	DddA_407	T	91	off_target	4.115
DddA-G1397	base-editing-nicking	DddA_408	T	76	off_target	3.7025
DddA-G1397	base-editing-nicking	DddA_409	A	72	off_target	10.545
DddA-G1397	base-editing-nicking	DddA_410	T	83	off_target	13.93
DddA-G1397	base-editing-nicking	DddA_411	T	82	off_target	0.345
DddA-G1397	base-editing-nicking	DddA_412	T	91	off_target	2.81
DddA-G1397	base-editing-nicking	DddA_413	T	110	off_target	0.52
DddA-G1397	base-editing-nicking	DddA_414	A	103	off_target	1.0725
DddA-G1397	base-editing-nicking	DddA_416	A	124	off_target	8.0025
DddA-G1397	base-editing-nicking	DddA_418	A	78	off_target	10.435
DddA-G1397	base-editing-nicking	DddA_420	A	118	off_target	5.5725
DddA-G1397	base-editing-nicking	DddA_421	A	112	off_target	3.39
DddA-G1397	base-editing-nicking	DddA_422	A	126	off_target	18.305
DddA-G1397	base-editing-nicking	DddA_423	T	99	off_target	1.15
DddA-G1397	base-editing-nicking	DddA_424	A	131	off_target	0.589167
DddA-G1397	base-editing-nicking	DddA_430	A	68	off_target	1.0775
DddA-G1397	base-editing-nicking	DddA_431	T	72	off_target	2.245
DddA-G1397	base-editing-nicking	DddA_432	A	113	off_target	0.1375
DddA-G1397	base-editing-nicking	DddA_433	T	84	off_target	19.4625
DddA-G1397	base-editing-nicking	DddA_434	A	79	off_target	0.62
DddA-G1397	base-editing-nicking	DddA_435	A	157	off_target	0.52
DddA-G1397	base-editing-nicking	DddA_436	T	75	off_target	3.49167
DddA-G1397	base-editing-nicking	DddA_437	A	89	off_target	1.885
DddA-G1397	base-editing-nicking	DddA_438	T	86	off_target	3.39667
DddA-G1397	base-editing-nicking	DddA_439	A	74	off_target	13.3775
DddA-G1397	base-editing-nicking	DddA_440	A	99	off_target	10.3225
DddA-G1397	base-editing-nicking	DddA_441	A	88	off_target	5.2275
DddA-G1397	base-editing-nicking	DddA_442	A	81	off_target	1.4325
DddA-G1397	base-editing-nicking	DddA_443	A	103	off_target	1.4275
DddA-G1397	base-editing-nicking	DddA_444	A	129	off_target	87.1092
DddA-G1397	base-editing-nicking	DddA_446	T	116	off_target	0.7575
DddA-G1397	base-editing-nicking	DddA_447	T	138	off_target	2.445
DddA-G1397	base-editing-nicking	DddA_448	T	90	off_target	0.65
DddA-G1397	base-editing-nicking	DddA_449	A	105	off_target	2.6375
DddA-G1397	base-editing-nicking	DddA_45	T	71	off_target	14.6025
DddA-G1397	base-editing-nicking	DddA_450	T	140	off_target	4.05
DddA-G1397	base-editing-nicking	DddA_453	T	103	off_target	3.8525
DddA-G1397	base-editing-nicking	DddA_454	T	67	off_target	3.895
DddA-G1397	base-editing-nicking	DddA_455	T	70	off_target	1.31833
DddA-G1397	base-editing-nicking	DddA_456	A	72	off_target	6.99
DddA-G1397	base-editing-nicking	DddA_457	T	132	off_target	8.86
DddA-G1397	base-editing-nicking	DddA_458	A	124	off_target	12.1525
DddA-G1397	base-editing-nicking	DddA_459	A	85	off_target	5.12
DddA-G1397	base-editing-nicking	DddA_46	T	71	off_target	0.48
DddA-G1397	base-editing-nicking	DddA_460	A	99	off_target	7.375
DddA-G1397	base-editing-nicking	DddA_461	T	85	off_target	7.0375
DddA-G1397	base-editing-nicking	DddA_462	T	80	off_target	4.415
DddA-G1397	base-editing-nicking	DddA_463	A	82	off_target	0.903333
DddA-G1397	base-editing-nicking	DddA_464	A	82	off_target	0.3775
DddA-G1397	base-editing-nicking	DddA_465	A	109	off_target	2.74917
DddA-G1397	base-editing-nicking	DddA_466	A	95	off_target	1.59
DddA-G1397	base-editing-nicking	DddA_467	T	74	off_target	0.505
DddA-G1397	base-editing-nicking	DddA_468	A	93	off_target	1.695
DddA-G1397	base-editing-nicking	DddA_471	T	142	off_target	0.52
DddA-G1397	base-editing-nicking	DddA_472	T	71	off_target	1.0275
DddA-G1397	base-editing-nicking	DddA_473	A	91	off_target	2.36333
DddA-G1397	base-editing-nicking	DddA_474	A	109	off_target	12.8083
DddA-G1397	base-editing-nicking	DddA_475	T	99	off_target	6.675
DddA-G1397	base-editing-nicking	DddA_476	T	94	off_target	17.9825
DddA-G1397	base-editing-nicking	DddA_48	T	73	off_target	6.275
DddA-G1397	base-editing-nicking	DddA_480	T	62	off_target	2.3
DddA-G1397	base-editing-nicking	DddA_481	A	88	off_target	12.83
DddA-G1397	base-editing-nicking	DddA_483	T	88	off_target	1.32667
DddA-G1397	base-editing-nicking	DddA_485	T	127	off_target	2.11
DddA-G1397	base-editing-nicking	DddA_487	T	65	off_target	3.385
DddA-G1397	base-editing-nicking	DddA_488	A	79	off_target	1.5
DddA-G1397	base-editing-nicking	DddA_489	T	85	off_target	7.58333
DddA-G1397	base-editing-nicking	DddA_490	T	67	off_target	0.4425
DddA-G1397	base-editing-nicking	DddA_491	A	93	off_target	1.6475
DddA-G1397	base-editing-nicking	DddA_492	A	92	off_target	0.695
DddA-G1397	base-editing-nicking	DddA_493	A	70	off_target	0.26
DddA-G1397	base-editing-nicking	DddA_494	T	67	off_target	1.5225
DddA-G1397	base-editing-nicking	DddA_495	T	138	off_target	0.405
DddA-G1397	base-editing-nicking	DddA_496	A	94	off_target	3.555
DddA-G1397	base-editing-nicking	DddA_499	A	73	off_target	6.5825
DddA-G1397	base-editing-nicking	DddA_5	A	92	off_target	3.8975
DddA-G1397	base-editing-nicking	DddA_50	A	92	off_target	3.035
DddA-G1397	base-editing-nicking	DddA_500	T	123	off_target	5.6675
DddA-G1397	base-editing-nicking	DddA_501	A	90	off_target	1.5975
DddA-G1397	base-editing-nicking	DddA_502	T	65	off_target	1.99
DddA-G1397	base-editing-nicking	DddA_503	T	98	off_target	4.7425
DddA-G1397	base-editing-nicking	DddA_504	A	78	off_target	2.8675
DddA-G1397	base-editing-nicking	DddA_505	T	165	off_target	1.17667
DddA-G1397	base-editing-nicking	DddA_506	T	76	off_target	1.9775
DddA-G1397	base-editing-nicking	DddA_507	T	82	off_target	1.445
DddA-G1397	base-editing-nicking	DddA_508	T	117	off_target	2.13
DddA-G1397	base-editing-nicking	DddA_509	A	80	off_target	26.0675
DddA-G1397	base-editing-nicking	DddA_51	T	84	off_target	6.43
DddA-G1397	base-editing-nicking	DddA_510	A	133	off_target	0.11
DddA-G1397	base-editing-nicking	DddA_512	A	90	off_target	3.71
DddA-G1397	base-editing-nicking	DddA_513	A	121	off_target	0.32
DddA-G1397	base-editing-nicking	DddA_514	T	102	off_target	2.84833
DddA-G1397	base-editing-nicking	DddA_515	A	80	off_target	4.755
DddA-G1397	base-editing-nicking	DddA_516	T	88	off_target	4.435
DddA-G1397	base-editing-nicking	DddA_517	A	69	off_target	9.435
DddA-G1397	base-editing-nicking	DddA_519	A	80	off_target	3.635
DddA-G1397	base-editing-nicking	DddA_520	T	97	off_target	0.655
DddA-G1397	base-editing-nicking	DddA_522	T	96	off_target	0.7
DddA-G1397	base-editing-nicking	DddA_524	T	101	off_target	1.48
DddA-G1397	base-editing-nicking	DddA_525	A	112	off_target	0.8975
DddA-G1397	base-editing-nicking	DddA_526	A	91	off_target	0.97
DddA-G1397	base-editing-nicking	DddA_527	T	72	off_target	0.93
DddA-G1397	base-editing-nicking	DddA_528	A	106	off_target	7.30833
DddA-G1397	base-editing-nicking	DddA_529	T	113	off_target	3.37
DddA-G1397	base-editing-nicking	DddA_53	A	122	off_target	3.81667
DddA-G1397	base-editing-nicking	DddA_530	A	72	off_target	2.035
DddA-G1397	base-editing-nicking	DddA_531	A	103	off_target	0.145
DddA-G1397	base-editing-nicking	DddA_532	A	70	off_target	1.04
DddA-G1397	base-editing-nicking	DddA_533	A	109	off_target	0.6725
DddA-G1397	base-editing-nicking	DddA_534	T	80	off_target	7.565
DddA-G1397	base-editing-nicking	DddA_535	A	86	off_target	2.2925
DddA-G1397	base-editing-nicking	DddA_536	T	146	off_target	6.9225
DddA-G1397	base-editing-nicking	DddA_539	A	143	off_target	4.14333
DddA-G1397	base-editing-nicking	DddA_54	A	88	off_target	13.26
DddA-G1397	base-editing-nicking	DddA_541	T	80	off_target	1.28667
DddA-G1397	base-editing-nicking	DddA_542	A	32	off_target	0.0625
DddA-G1397	base-editing-nicking	DddA_544	T	137	off_target	0.055
DddA-G1397	base-editing-nicking	DddA_546	T	72	off_target	4.825
DddA-G1397	base-editing-nicking	DddA_548	A	82	off_target	2.945
DddA-G1397	base-editing-nicking	DddA_549	T	112	off_target	1.0125
DddA-G1397	base-editing-nicking	DddA_55	T	143	off_target	0.8375
DddA-G1397	base-editing-nicking	DddA_551	A	153	off_target	0.18
DddA-G1397	base-editing-nicking	DddA_552	T	43	off_target	0.38
DddA-G1397	base-editing-nicking	DddA_556	T	108	off_target	0.503333
DddA-G1397	base-editing-nicking	DddA_559	A	135	off_target	0.816667
DddA-G1397	base-editing-nicking	DddA_560	T	161	off_target	0.284167
DddA-G1397	base-editing-nicking	DddA_564	T	120	off_target	0.435
DddA-G1397	base-editing-nicking	DddA_565	A	60	off_target	0.1525
DddA-G1397	base-editing-nicking	DddA_566	T	88	off_target	2.37
DddA-G1397	base-editing-nicking	DddA_567	T	76	off_target	0.5
DddA-G1397	base-editing-nicking	DddA_569	T	128	off_target	0.225833
DddA-G1397	base-editing-nicking	DddA_570	A	71	off_target	0.18
DddA-G1397	base-editing-nicking	DddA_571	T	90	off_target	7.665
DddA-G1397	base-editing-nicking	DddA_572	A	79	off_target	0.065
DddA-G1397	base-editing-nicking	DddA_573	A	89	off_target	3.835
DddA-G1397	base-editing-nicking	DddA_575	T	95	off_target	0.223333
DddA-G1397	base-editing-nicking	DddA_58	T	95	off_target	1.4925
DddA-G1397	base-editing-nicking	DddA_59	T	93	off_target	3.48
DddA-G1397	base-editing-nicking	DddA_6	A	78	off_target	12.2025
DddA-G1397	base-editing-nicking	DddA_60	A	83	off_target	2.485
DddA-G1397	base-editing-nicking	DddA_61	T	86	off_target	15.4225
DddA-G1397	base-editing-nicking	DddA_63	T	96	off_target	2.5975
DddA-G1397	base-editing-nicking	DddA_64	T	117	off_target	8.44
DddA-G1397	base-editing-nicking	DddA_65	T	91	off_target	1.47
DddA-G1397	base-editing-nicking	DddA_67	T	144	off_target	2.095
DddA-G1397	base-editing-nicking	DddA_68	T	113	off_target	2.03083
DddA-G1397	base-editing-nicking	DddA_69	A	73	off_target	4.715
DddA-G1397	base-editing-nicking	DddA_70	T	81	off_target	50.5967
DddA-G1397	base-editing-nicking	DddA_71	T	78	off_target	28.0925
DddA-G1397	base-editing-nicking	DddA_72	T	84	off_target	7.3625
DddA-G1397	base-editing-nicking	DddA_73	T	80	off_target	9.6825
DddA-G1397	base-editing-nicking	DddA_75	T	107	off_target	1.34
DddA-G1397	base-editing-nicking	DddA_76	T	134	off_target	4.405
DddA-G1397	base-editing-nicking	DddA_77	T	97	off_target	0.1175
DddA-G1397	base-editing-nicking	DddA_78	A	91	off_target	3.915
DddA-G1397	base-editing-nicking	DddA_79	T	116	off_target	4.9275
DddA-G1397	base-editing-nicking	DddA_81	A	106	off_target	6.9425
DddA-G1397	base-editing-nicking	DddA_82	A	101	off_target	1.45
DddA-G1397	base-editing-nicking	DddA_83	A	109	off_target	5.8225
DddA-G1397	base-editing-nicking	DddA_84	T	82	off_target	5.1525
DddA-G1397	base-editing-nicking	DddA_85	T	84	off_target	2.105
DddA-G1397	base-editing-nicking	DddA_86	T	126	off_target	3.6825
DddA-G1397	base-editing-nicking	DddA_87	T	140	off_target	4.5475
DddA-G1397	base-editing-nicking	DddA_88	A	105	off_target	2.8525
DddA-G1397	base-editing-nicking	DddA_89	T	91	off_target	4.4525
DddA-G1397	base-editing-nicking	DddA_9	A	134	off_target	3.95
DddA-G1397	base-editing-nicking	DddA_92	T	107	off_target	3.0575
DddA-G1397	base-editing-nicking	DddA_93	A	115	off_target	10.8075
DddA-G1397	base-editing-nicking	DddA_94	A	74	off_target	1.945
DddA-G1397	base-editing-nicking	DddA_96	A	110	off_target	5.8975
DddA-G1397	base-editing-nicking	DddA_98	T	141	off_target	7.0125
DddA-G1397	base-editing-nicking	DddA_100_TDD14_57	A	99	off_target	4.1275
DddA-G1397	base-editing-nicking	DddA_108_TDD14_9	T	68	off_target	9.145
DddA-G1397	base-editing-nicking	DddA_110_TDD14_12	T	102	off_target	24.745
DddA-G1397	base-editing-nicking	DddA_11_TDD14_6	T	92	off_target	1.415
DddA-G1397	base-editing-nicking	DddA_182_TDD14_30	A	94	off_target	6.14
DddA-G1397	base-editing-nicking	DddA_197_TDD14_11	T	100	off_target	6.4025
DddA-G1397	base-editing-nicking	DddA_246_TDD14_28	T	90	off_target	3.47
DddA-G1397	base-editing-nicking	DddA_24_TDD14_23	A	98	off_target	3.02
DddA-G1397	base-editing-nicking	DddA_2_TDD14_41	T	69	off_target	5.4775
DddA-G1397	base-editing-nicking	DddA_31_TDD14_17	T	95	off_target	9.925
DddA-G1397	base-editing-nicking	DddA_368_TDD14_19	T	102	off_target	15.3975
DddA-G1397	base-editing-nicking	DddA_417_TDD14_39	T	209	off_target	0.1175
DddA-G1397	base-editing-nicking	DddA_41_TDD14_24	T	87	off_target	7.27
DddA-G1397	base-editing-nicking	DddA_42_TDD14_15	A	137	off_target	8.175
DddA-G1397	base-editing-nicking	DddA_470_TDD14_55	T	77	off_target	1.3675
DddA-G1397	base-editing-nicking	DddA_49_TDD14_67	T	88	off_target	5.9875
DddA-G1397	base-editing-nicking	DddA_538_TDD14_86	T	205	off_target	2.2475
DddA-G1397	base-editing-nicking	DddA_555_TDD14_84	A	101	off_target	0.135
DddA-G1397	base-editing-nicking	DddA_7_TDD14_1	T	85	off_target	4.985
DddA-G1397	base-editing-nicking	DddA_80_TDD14_47	T	95	off_target	2.8375
DddA-G1397	base-editing-nicking	DddA_97_TDD14_43	T	79	off_target	7.0275
DddA-G1397	base-editing-nicking	TDD14_14	A	80	off_target	1.48
DddA-G1397	base-editing-nicking	TDD14_16	T	69	off_target	0.8625
DddA-G1397	base-editing-nicking	TDD14_18	A	72	off_target	4.35
DddA-G1397	base-editing-nicking	TDD14_20	A	86	off_target	2.8425
DddA-G1397	base-editing-nicking	TDD14_22	A	62	off_target	0.1925
DddA-G1397	base-editing-nicking	TDD14_25	A	126	off_target	0.9575
DddA-G1397	base-editing-nicking	TDD14_27	A	86	off_target	0.635
DddA-G1397	base-editing-nicking	TDD14_3	A	131	off_target	0.165
DddA-G1397	base-editing-nicking	TDD14_31	A	133	off_target	3.9375
DddA-G1397	base-editing-nicking	TDD14_33	A	100	off_target	0.1025
DddA-G1397	base-editing-nicking	TDD14_34	A	124	off_target	0.0825
DddA-G1397	base-editing-nicking	TDD14_36	A	95	off_target	3.525
DddA-G1397	base-editing-nicking	TDD14_37	T	93	off_target	7.3575
DddA-G1397	base-editing-nicking	TDD14_38	T	89	off_target	0.6625
DddA-G1397	base-editing-nicking	TDD14_40	A	165	off_target	1.57
DddA-G1397	base-editing-nicking	TDD14_44	A	175	off_target	0.07
DddA-G1397	base-editing-nicking	TDD14_45	T	140	off_target	0.3325
DddA-G1397	base-editing-nicking	TDD14_48	T	94	off_target	0.0925
DddA-G1397	base-editing-nicking	TDD14_5	T	107	off_target	3.4325
DddA-G1397	base-editing-nicking	TDD14_50	A	139	off_target	0.1225
DddA-G1397	base-editing-nicking	TDD14_51	A	90	off_target	2.2625
DddA-G1397	base-editing-nicking	TDD14_56	T	83	off_target	0.93
DddA-G1397	base-editing-nicking	TDD14_58	A	146	off_target	5.8925
DddA-G1397	base-editing-nicking	TDD14_60	T	123	off_target	0.0775
DddA-G1397	base-editing-nicking	TDD14_62	A	88	off_target	2.0275
DddA-G1397	base-editing-nicking	TDD14_63	T	108	off_target	3.71
DddA-G1397	base-editing-nicking	TDD14_65	A	148	off_target	2.17
DddA-G1397	base-editing-nicking	TDD14_66	A	73	off_target	0.6475
DddA-G1397	base-editing-nicking	TDD14_69	A	101	off_target	8.27
DddA-G1397	base-editing-nicking	TDD14_70	A	122	off_target	0.09
DddA-G1397	base-editing-nicking	TDD14_72	A	76	off_target	0.0425
DddA-G1397	base-editing-nicking	TDD14_74	T	156	off_target	2.4625
DddA-G1397	base-editing-nicking	TDD14_76	A	61	off_target	0.065
DddA-G1397	base-editing-nicking	TDD14_77	T	211	off_target	0.06
DddA-G1397	base-editing-nicking	TDD14_78	T	101	off_target	0.085
DddA-G1397	base-editing-nicking	TDD14_8	A	71	off_target	1.6425
DddA-G1397	base-editing-nicking	TDD14_80	T	32	off_target	0.08
DddA-G1397	base-editing-nicking	TDD14_81	T	50	off_target	0.1975
DddA-G1397	base-editing-nicking	TDD14_90	T	108	off_target	0.035
DddA-G1397	base-editing-nicking	TDD14_94	A	36	off_target	0.03
DddA-G1397	base-editing-nicking	TDD14_97	A	28	off_target	0.0625
DddA-G1404	base-editing-nicking	DddA_1	A	70	off_target	13.6375
DddA-G1404	base-editing-nicking	DddA_10	T	102	off_target	1.5225
DddA-G1404	base-editing-nicking	DddA_101	A	44	off_target	0.286667
DddA-G1404	base-editing-nicking	DddA_102	T	89	off_target	14.125
DddA-G1404	base-editing-nicking	DddA_103	T	143	off_target	6.165
DddA-G1404	base-editing-nicking	DddA_104	T	143	off_target	0.635
DddA-G1404	base-editing-nicking	DddA_105	T	91	off_target	4.315
DddA-G1404	base-editing-nicking	DddA_107	A	98	off_target	0.7025
DddA-G1404	base-editing-nicking	DddA_109	A	81	off_target	1.955
DddA-G1404	base-editing-nicking	DddA_111	A	93	off_target	8.8475
DddA-G1404	base-editing-nicking	DddA_112	A	83	off_target	1.62417
DddA-G1404	base-editing-nicking	DddA_113	A	97	off_target	3.9625
DddA-G1404	base-editing-nicking	DddA_114	T	92	off_target	1.1925
DddA-G1404	base-editing-nicking	DddA_115	A	89	off_target	3.97
DddA-G1404	base-editing-nicking	DddA_116	A	126	off_target	10.215
DddA-G1404	base-editing-nicking	DddA_117	A	117	off_target	1.59
DddA-G1404	base-editing-nicking	DddA_118	T	66	off_target	5.3325
DddA-G1404	base-editing-nicking	DddA_120	A	105	off_target	8.8175
DddA-G1404	base-editing-nicking	DddA_121	A	90	off_target	3.0275
DddA-G1404	base-editing-nicking	DddA_122	T	170	off_target	1.105
DddA-G1404	base-editing-nicking	DddA_123	A	101	off_target	6.22
DddA-G1404	base-editing-nicking	DddA_124	A	106	off_target	0.545
DddA-G1404	base-editing-nicking	DddA_125	A	67	off_target	1.405
DddA-G1404	base-editing-nicking	DddA_126	T	58	off_target	0.105
DddA-G1404	base-editing-nicking	DddA_127	T	86	off_target	4.975
DddA-G1404	base-editing-nicking	DddA_128	T	88	off_target	4.5675
DddA-G1404	base-editing-nicking	DddA_129	T	141	off_target	7.71
DddA-G1404	base-editing-nicking	DddA_130	T	70	off_target	6.6325
DddA-G1404	base-editing-nicking	DddA_132	T	107	off_target	0.505
DddA-G1404	base-editing-nicking	DddA_133	T	93	off_target	7.18
DddA-G1404	base-editing-nicking	DddA_134	A	84	off_target	1.7625
DddA-G1404	base-editing-nicking	DddA_135	A	84	off_target	1.02
DddA-G1404	base-editing-nicking	DddA_136	A	107	off_target	6.5825
DddA-G1404	base-editing-nicking	DddA_137	T	94	off_target	4.5625
DddA-G1404	base-editing-nicking	DddA_138	A	88	off_target	4.6075
DddA-G1404	base-editing-nicking	DddA_139	T	68	off_target	3.06
DddA-G1404	base-editing-nicking	DddA_14	A	99	off_target	10.785
DddA-G1404	base-editing-nicking	DddA_140	A	73	off_target	5.44
DddA-G1404	base-editing-nicking	DddA_141	T	69	off_target	5.6125
DddA-G1404	base-editing-nicking	DddA_142	T	73	off_target	6.285
DddA-G1404	base-editing-nicking	DddA_143	A	116	off_target	0.4825
DddA-G1404	base-editing-nicking	DddA_144	T	153	off_target	1.135
DddA-G1404	base-editing-nicking	DddA_145	A	73	off_target	1.3475
DddA-G1404	base-editing-nicking	DddA_146	A	118	off_target	10.2133
DddA-G1404	base-editing-nicking	DddA_147	T	77	off_target	0.5
DddA-G1404	base-editing-nicking	DddA_148	T	91	off_target	0.3875
DddA-G1404	base-editing-nicking	DddA_149	A	116	off_target	7.785
DddA-G1404	base-editing-nicking	DddA_150	A	112	off_target	0.18
DddA-G1404	base-editing-nicking	DddA_152	T	112	off_target	2.435
DddA-G1404	base-editing-nicking	DddA_153	A	134	off_target	2.615
DddA-G1404	base-editing-nicking	DddA_154	A	83	off_target	2.4125
DddA-G1404	base-editing-nicking	DddA_156	T	137	off_target	0.8825
DddA-G1404	base-editing-nicking	DddA_157	T	70	off_target	5.9575
DddA-G1404	base-editing-nicking	DddA_158	A	74	off_target	2.7875
DddA-G1404	base-editing-nicking	DddA_159	T	85	off_target	8.13
DddA-G1404	base-editing-nicking	DddA_160	T	116	off_target	16.5725
DddA-G1404	base-editing-nicking	DddA_161	A	98	off_target	7.2925
DddA-G1404	base-editing-nicking	DddA_162	A	113	off_target	7.3775
DddA-G1404	base-editing-nicking	DddA_163	T	70	off_target	3.5525
DddA-G1404	base-editing-nicking	DddA_164	T	104	off_target	4.18
DddA-G1404	base-editing-nicking	DddA_165	A	92	off_target	21.2225
DddA-G1404	base-editing-nicking	DddA_166	T	118	off_target	0.606667
DddA-G1404	base-editing-nicking	DddA_167	A	84	off_target	2.9175
DddA-G1404	base-editing-nicking	DddA_168	T	83	off_target	0.2825
DddA-G1404	base-editing-nicking	DddA_169	T	93	off_target	0.536667
DddA-G1404	base-editing-nicking	DddA_170	A	133	off_target	1.98
DddA-G1404	base-editing-nicking	DddA_171	T	105	off_target	2.46
DddA-G1404	base-editing-nicking	DddA_172	A	74	off_target	0.54
DddA-G1404	base-editing-nicking	DddA_173	A	115	off_target	2.7775
DddA-G1404	base-editing-nicking	DddA_174	A	102	off_target	1.245
DddA-G1404	base-editing-nicking	DddA_175	A	82	off_target	1.14
DddA-G1404	base-editing-nicking	DddA_176	A	117	off_target	3.34
DddA-G1404	base-editing-nicking	DddA_177	T	100	off_target	15.38
DddA-G1404	base-editing-nicking	DddA_178	A	72	off_target	2.7125
DddA-G1404	base-editing-nicking	DddA_18	T	77	off_target	6.885
DddA-G1404	base-editing-nicking	DddA_180	A	113	off_target	0.205
DddA-G1404	base-editing-nicking	DddA_181	T	120	off_target	5.065
DddA-G1404	base-editing-nicking	DddA_185	A	72	off_target	0.735
DddA-G1404	base-editing-nicking	DddA_186	T	69	off_target	3.135
DddA-G1404	base-editing-nicking	DddA_187	A	95	off_target	9.115
DddA-G1404	base-editing-nicking	DddA_188	T	88	off_target	2.57
DddA-G1404	base-editing-nicking	DddA_189	A	71	off_target	0.18
DddA-G1404	base-editing-nicking	DddA_19	A	68	off_target	11.755
DddA-G1404	base-editing-nicking	DddA_190	A	89	off_target	5.445
DddA-G1404	base-editing-nicking	DddA_191	A	96	off_target	3.6575
DddA-G1404	base-editing-nicking	DddA_192	T	75	off_target	1.36
DddA-G1404	base-editing-nicking	DddA_194	A	112	off_target	0.815
DddA-G1404	base-editing-nicking	DddA_195	A	90	off_target	1.2725
DddA-G1404	base-editing-nicking	DddA_198	A	75	off_target	2.3225
DddA-G1404	base-editing-nicking	DddA_199	A	121	off_target	4.4375
DddA-G1404	base-editing-nicking	DddA_20	A	169	off_target	12.5317
DddA-G1404	base-editing-nicking	DddA_201	A	86	off_target	10.0625
DddA-G1404	base-editing-nicking	DddA_202	T	114	off_target	0.225
DddA-G1404	base-editing-nicking	DddA_203	A	116	off_target	0.62
DddA-G1404	base-editing-nicking	DddA_204	A	106	off_target	4.2225
DddA-G1404	base-editing-nicking	DddA_205	A	74	off_target	0.185
DddA-G1404	base-editing-nicking	DddA_206	A	87	off_target	0.57
DddA-G1404	base-editing-nicking	DddA_207	A	76	off_target	3.8625
DddA-G1404	base-editing-nicking	DddA_208	A	84	off_target	0.365
DddA-G1404	base-editing-nicking	DddA_209	A	105	off_target	0.6875
DddA-G1404	base-editing-nicking	DddA_21	T	84	off_target	1.5225
DddA-G1404	base-editing-nicking	DddA_211	A	127	off_target	3.17
DddA-G1404	base-editing-nicking	DddA_212	T	66	off_target	2.61333
DddA-G1404	base-editing-nicking	DddA_213	T	67	off_target	0.305
DddA-G1404	base-editing-nicking	DddA_215	A	107	off_target	1.05
DddA-G1404	base-editing-nicking	DddA_217	A	151	off_target	6.43833
DddA-G1404	base-editing-nicking	DddA_218	T	84	off_target	6.16167
DddA-G1404	base-editing-nicking	DddA_219	T	104	off_target	7.3525
DddA-G1404	base-editing-nicking	DddA_22	A	78	off_target	1.065
DddA-G1404	base-editing-nicking	DddA_220	A	94	off_target	10.3775
DddA-G1404	base-editing-nicking	DddA_221	A	72	off_target	9.6
DddA-G1404	base-editing-nicking	DddA_223	T	69	off_target	6.4475
DddA-G1404	base-editing-nicking	DddA_224	A	89	off_target	1.045
DddA-G1404	base-editing-nicking	DddA_225	T	122	off_target	7.54
DddA-G1404	base-editing-nicking	DddA_226	T	88	off_target	0.49
DddA-G1404	base-editing-nicking	DddA_227	T	70	off_target	2.9225
DddA-G1404	base-editing-nicking	DddA_229	A	142	off_target	0.31
DddA-G1404	base-editing-nicking	DddA_23	A	83	off_target	10.235
DddA-G1404	base-editing-nicking	DddA_230	A	101	off_target	1.80667
DddA-G1404	base-editing-nicking	DddA_231	T	126	off_target	1.7025
DddA-G1404	base-editing-nicking	DddA_232	T	94	off_target	0.1275
DddA-G1404	base-editing-nicking	DddA_233	T	70	off_target	3.7875
DddA-G1404	base-editing-nicking	DddA_234	A	96	off_target	1.51
DddA-G1404	base-editing-nicking	DddA_237	T	68	off_target	3.28
DddA-G1404	base-editing-nicking	DddA_238	T	88	off_target	13.4967
DddA-G1404	base-editing-nicking	DddA_239	T	110	off_target	2.56
DddA-G1404	base-editing-nicking	DddA_240	A	86	off_target	8.54
DddA-G1404	base-editing-nicking	DddA_241	T	78	off_target	2.1875
DddA-G1404	base-editing-nicking	DddA_242	T	78	off_target	0.875
DddA-G1404	base-editing-nicking	DddA_243	T	78	off_target	4.84167
DddA-G1404	base-editing-nicking	DddA_244	T	111	off_target	4.605
DddA-G1404	base-editing-nicking	DddA_245	A	91	off_target	1.425
DddA-G1404	base-editing-nicking	DddA_247	T	96	off_target	0.4425
DddA-G1404	base-editing-nicking	DddA_248	T	89	off_target	3.2425
DddA-G1404	base-editing-nicking	DddA_249	T	67	off_target	12.815
DddA-G1404	base-editing-nicking	DddA_250	T	109	off_target	3.21
DddA-G1404	base-editing-nicking	DddA_251	T	109	off_target	14.6375
DddA-G1404	base-editing-nicking	DddA_252	T	82	off_target	0.7525
DddA-G1404	base-editing-nicking	DddA_253	A	75	off_target	8.75
DddA-G1404	base-editing-nicking	DddA_254	A	100	off_target	0.63
DddA-G1404	base-editing-nicking	DddA_256	T	70	off_target	1.1175
DddA-G1404	base-editing-nicking	DddA_259	A	111	off_target	10.4875
DddA-G1404	base-editing-nicking	DddA_26	T	90	off_target	1.035
DddA-G1404	base-editing-nicking	DddA_261	T	74	off_target	7.9975
DddA-G1404	base-editing-nicking	DddA_262	T	106	off_target	0.5525
DddA-G1404	base-editing-nicking	DddA_263	T	71	off_target	2.6525
DddA-G1404	base-editing-nicking	DddA_264	T	78	off_target	1.66
DddA-G1404	base-editing-nicking	DddA_266	T	81	off_target	0.24
DddA-G1404	base-editing-nicking	DddA_267	T	102	off_target	2.015
DddA-G1404	base-editing-nicking	DddA_268	T	79	off_target	2.505
DddA-G1404	base-editing-nicking	DddA_27	T	105	off_target	4.845
DddA-G1404	base-editing-nicking	DddA_270	A	136	off_target	5.3525
DddA-G1404	base-editing-nicking	DddA_271	T	129	off_target	1.0475
DddA-G1404	base-editing-nicking	DddA_272	T	84	off_target	2.17833
DddA-G1404	base-editing-nicking	DddA_275	T	164	off_target	2.645
DddA-G1404	base-editing-nicking	DddA_276	A	77	off_target	0.7025
DddA-G1404	base-editing-nicking	DddA_278	T	79	off_target	2.8875
DddA-G1404	base-editing-nicking	DddA_279	T	116	off_target	8.525
DddA-G1404	base-editing-nicking	DddA_28	A	99	off_target	1.2175
DddA-G1404	base-editing-nicking	DddA_280	T	85	off_target	4.555
DddA-G1404	base-editing-nicking	DddA_281	T	80	off_target	0.58
DddA-G1404	base-editing-nicking	DddA_282	A	115	off_target	0.8725
DddA-G1404	base-editing-nicking	DddA_283	A	99	off_target	7.53667
DddA-G1404	base-editing-nicking	DddA_284	T	85	off_target	2.4725
DddA-G1404	base-editing-nicking	DddA_286	A	65	off_target	0.595
DddA-G1404	base-editing-nicking	DddA_287	A	83	off_target	2.01
DddA-G1404	base-editing-nicking	DddA_288	A	83	off_target	2.09
DddA-G1404	base-editing-nicking	DddA_289	A	83	off_target	0.5325
DddA-G1404	base-editing-nicking	DddA_290	A	96	off_target	1.4875
DddA-G1404	base-editing-nicking	DddA_291	A	83	off_target	34.6425
DddA-G1404	base-editing-nicking	DddA_292	A	87	off_target	0.235
DddA-G1404	base-editing-nicking	DddA_294	A	119	off_target	0.3475
DddA-G1404	base-editing-nicking	DddA_295	T	95	off_target	3.8475
DddA-G1404	base-editing-nicking	DddA_296	A	85	off_target	0.5375
DddA-G1404	base-editing-nicking	DddA_297	T	111	off_target	3.885
DddA-G1404	base-editing-nicking	DddA_3	A	108	off_target	7.5625
DddA-G1404	base-editing-nicking	DddA_304	T	84	off_target	0.5225
DddA-G1404	base-editing-nicking	DddA_305	A	111	off_target	7.8975
DddA-G1404	base-editing-nicking	DddA_306	T	153	off_target	1.76
DddA-G1404	base-editing-nicking	DddA_308	A	112	off_target	2.525
DddA-G1404	base-editing-nicking	DddA_316	A	80	off_target	0.535
DddA-G1404	base-editing-nicking	DddA_317	A	115	off_target	1.89
DddA-G1404	base-editing-nicking	DddA_318	T	70	off_target	7.79167
DddA-G1404	base-editing-nicking	DddA_319	T	77	off_target	4.9675
DddA-G1404	base-editing-nicking	DddA_320	T	137	off_target	5.6575
DddA-G1404	base-editing-nicking	DddA_328	T	122	off_target	0.695
DddA-G1404	base-editing-nicking	DddA_329	T	128	off_target	2.715
DddA-G1404	base-editing-nicking	DddA_33	T	92	off_target	1.39
DddA-G1404	base-editing-nicking	DddA_330	A	149	off_target	0.5925
DddA-G1404	base-editing-nicking	DddA_331	A	163	off_target	1.1125
DddA-G1404	base-editing-nicking	DddA_339	A	67	off_target	29.5
DddA-G1404	base-editing-nicking	DddA_34	A	107	off_target	1.035
DddA-G1404	base-editing-nicking	DddA_341	A	95	off_target	0.5
DddA-G1404	base-editing-nicking	DddA_342	A	100	off_target	3.86
DddA-G1404	base-editing-nicking	DddA_351	T	82	off_target	6.34
DddA-G1404	base-editing-nicking	DddA_352	A	69	off_target	3.02
DddA-G1404	base-editing-nicking	DddA_354	A	77	off_target	5.16
DddA-G1404	base-editing-nicking	DddA_361	A	120	off_target	5.9175
DddA-G1404	base-editing-nicking	DddA_362	T	108	off_target	23.1492
DddA-G1404	base-editing-nicking	DddA_363	T	73	off_target	3.9025
DddA-G1404	base-editing-nicking	DddA_364	A	92	off_target	0.4225
DddA-G1404	base-editing-nicking	DddA_365	T	71	off_target	9.105
DddA-G1404	base-editing-nicking	DddA_374	T	92	off_target	0.465
DddA-G1404	base-editing-nicking	DddA_375	A	96	off_target	2.8
DddA-G1404	base-editing-nicking	DddA_378	T	65	off_target	0.635
DddA-G1404	base-editing-nicking	DddA_38	A	109	off_target	2.28
DddA-G1404	base-editing-nicking	DddA_386	A	92	off_target	0.965
DddA-G1404	base-editing-nicking	DddA_387	T	91	off_target	1.84
DddA-G1404	base-editing-nicking	DddA_388	A	126	off_target	0.348333
DddA-G1404	base-editing-nicking	DddA_389	A	111	off_target	1.6175
DddA-G1404	base-editing-nicking	DddA_39	A	96	off_target	6.555
DddA-G1404	base-editing-nicking	DddA_391	T	86	off_target	7.4725
DddA-G1404	base-editing-nicking	DddA_392	T	145	off_target	0.405
DddA-G1404	base-editing-nicking	DddA_394	T	59	off_target	0.1875
DddA-G1404	base-editing-nicking	DddA_395	A	46	off_target	0.2225
DddA-G1404	base-editing-nicking	DddA_396	T	129	off_target	2.135
DddA-G1404	base-editing-nicking	DddA_397	A	104	off_target	0.685
DddA-G1404	base-editing-nicking	DddA_398	T	74	off_target	3.3475
DddA-G1404	base-editing-nicking	DddA_399	A	101	off_target	5.6
DddA-G1404	base-editing-nicking	DddA_4	T	69	off_target	15.3975
DddA-G1404	base-editing-nicking	DddA_400	T	90	off_target	0.4675
DddA-G1404	base-editing-nicking	DddA_402	T	128	off_target	0.1675
DddA-G1404	base-editing-nicking	DddA_403	T	118	off_target	2.25
DddA-G1404	base-editing-nicking	DddA_404	T	116	off_target	4.2025
DddA-G1404	base-editing-nicking	DddA_406	A	91	off_target	1.315
DddA-G1404	base-editing-nicking	DddA_407	T	91	off_target	3.3025
DddA-G1404	base-editing-nicking	DddA_408	T	76	off_target	1.5325
DddA-G1404	base-editing-nicking	DddA_409	A	72	off_target	8.4125
DddA-G1404	base-editing-nicking	DddA_410	T	83	off_target	10.1875
DddA-G1404	base-editing-nicking	DddA_411	T	82	off_target	0.3725
DddA-G1404	base-editing-nicking	DddA_412	T	91	off_target	1.255
DddA-G1404	base-editing-nicking	DddA_413	T	110	off_target	0.3875
DddA-G1404	base-editing-nicking	DddA_414	A	103	off_target	0.93
DddA-G1404	base-editing-nicking	DddA_416	A	124	off_target	2.29
DddA-G1404	base-editing-nicking	DddA_418	A	78	off_target	8.3325
DddA-G1404	base-editing-nicking	DddA_420	A	118	off_target	1.5525
DddA-G1404	base-editing-nicking	DddA_421	A	112	off_target	3.855
DddA-G1404	base-editing-nicking	DddA_422	A	126	off_target	5.0775
DddA-G1404	base-editing-nicking	DddA_423	T	99	off_target	0.875
DddA-G1404	base-editing-nicking	DddA_424	A	131	off_target	0.8575
DddA-G1404	base-editing-nicking	DddA_430	A	164	off_target	0.5975
DddA-G1404	base-editing-nicking	DddA_431	T	72	off_target	1.97
DddA-G1404	base-editing-nicking	DddA_432	A	113	off_target	0.235
DddA-G1404	base-editing-nicking	DddA_433	T	84	off_target	12.365
DddA-G1404	base-editing-nicking	DddA_434	A	79	off_target	0.44
DddA-G1404	base-editing-nicking	DddA_435	A	157	off_target	0.35
DddA-G1404	base-editing-nicking	DddA_436	T	75	off_target	2.9075
DddA-G1404	base-editing-nicking	DddA_437	A	89	off_target	1.5925
DddA-G1404	base-editing-nicking	DddA_438	T	86	off_target	2.10667
DddA-G1404	base-editing-nicking	DddA_439	A	74	off_target	11.915
DddA-G1404	base-editing-nicking	DddA_440	A	99	off_target	5.7425
DddA-G1404	base-editing-nicking	DddA_441	A	88	off_target	2.585
DddA-G1404	base-editing-nicking	DddA_442	A	81	off_target	1.555
DddA-G1404	base-editing-nicking	DddA_443	A	103	off_target	1.6225
DddA-G1404	base-editing-nicking	DddA_444	A	129	off_target	62.4
DddA-G1404	base-editing-nicking	DddA_446	T	116	off_target	1.1075
DddA-G1404	base-editing-nicking	DddA_447	T	138	off_target	1.4225
DddA-G1404	base-editing-nicking	DddA_448	T	90	off_target	0.38
DddA-G1404	base-editing-nicking	DddA_449	A	105	off_target	2.6875
DddA-G1404	base-editing-nicking	DddA_45	T	71	off_target	10.975
DddA-G1404	base-editing-nicking	DddA_450	T	140	off_target	3.8925
DddA-G1404	base-editing-nicking	DddA_453	T	103	off_target	1.8475
DddA-G1404	base-editing-nicking	DddA_454	T	67	off_target	3.17
DddA-G1404	base-editing-nicking	DddA_455	T	70	off_target	0.6225
DddA-G1404	base-editing-nicking	DddA_456	A	72	off_target	6.3125
DddA-G1404	base-editing-nicking	DddA_457	T	132	off_target	3.38
DddA-G1404	base-editing-nicking	DddA_458	A	124	off_target	13.3975
DddA-G1404	base-editing-nicking	DddA_459	A	85	off_target	3.9825
DddA-G1404	base-editing-nicking	DddA_46	T	71	off_target	0.72
DddA-G1404	base-editing-nicking	DddA_460	A	99	off_target	4.96
DddA-G1404	base-editing-nicking	DddA_461	T	85	off_target	7.1925
DddA-G1404	base-editing-nicking	DddA_462	T	80	off_target	4.9225
DddA-G1404	base-editing-nicking	DddA_463	A	82	off_target	0.676667
DddA-G1404	base-editing-nicking	DddA_464	A	82	off_target	0.255
DddA-G1404	base-editing-nicking	DddA_465	A	109	off_target	0.8725
DddA-G1404	base-editing-nicking	DddA_466	A	95	off_target	2.1925
DddA-G1404	base-editing-nicking	DddA_467	T	74	off_target	0.525
DddA-G1404	base-editing-nicking	DddA_468	A	93	off_target	0.63
DddA-G1404	base-editing-nicking	DddA_471	T	142	off_target	0.3875
DddA-G1404	base-editing-nicking	DddA_472	T	71	off_target	0.8125
DddA-G1404	base-editing-nicking	DddA_473	A	91	off_target	2.66667
DddA-G1404	base-editing-nicking	DddA_474	A	109	off_target	8.495
DddA-G1404	base-editing-nicking	DddA_475	T	99	off_target	4.29
DddA-G1404	base-editing-nicking	DddA_476	T	94	off_target	10.155
DddA-G1404	base-editing-nicking	DddA_48	T	73	off_target	7.805
DddA-G1404	base-editing-nicking	DddA_480	T	62	off_target	0.8075
DddA-G1404	base-editing-nicking	DddA_481	T	83	off_target	4.61
DddA-G1404	base-editing-nicking	DddA_483	T	88	off_target	1.2575
DddA-G1404	base-editing-nicking	DddA_485	T	127	off_target	3.35
DddA-G1404	base-editing-nicking	DddA_487	T	65	off_target	3.2725
DddA-G1404	base-editing-nicking	DddA_488	A	79	off_target	0.9525
DddA-G1404	base-editing-nicking	DddA_489	T	85	off_target	5.0025
DddA-G1404	base-editing-nicking	DddA_490	T	67	off_target	0.3925
DddA-G1404	base-editing-nicking	DddA_491	A	93	off_target	3.0375
DddA-G1404	base-editing-nicking	DddA_492	A	92	off_target	0.6775
DddA-G1404	base-editing-nicking	DddA_493	A	70	off_target	0.3525
DddA-G1404	base-editing-nicking	DddA_494	T	67	off_target	1.075
DddA-G1404	base-editing-nicking	DddA_495	T	138	off_target	0.305
DddA-G1404	base-editing-nicking	DddA_496	A	94	off_target	2.73
DddA-G1404	base-editing-nicking	DddA_499	A	73	off_target	5.12
DddA-G1404	base-editing-nicking	DddA_5	A	92	off_target	4.75
DddA-G1404	base-editing-nicking	DddA_50	A	92	off_target	3.265
DddA-G1404	base-editing-nicking	DddA_500	T	123	off_target	3.92
DddA-G1404	base-editing-nicking	DddA_501	A	90	off_target	1.575
DddA-G1404	base-editing-nicking	DddA_502	T	65	off_target	1.44
DddA-G1404	base-editing-nicking	DddA_503	T	98	off_target	4.25083
DddA-G1404	base-editing-nicking	DddA_504	A	78	off_target	1.4425
DddA-G1404	base-editing-nicking	DddA_505	T	165	off_target	1.50667
DddA-G1404	base-editing-nicking	DddA_506	T	76	off_target	3.3525
DddA-G1404	base-editing-nicking	DddA_507	T	82	off_target	1.4375
DddA-G1404	base-editing-nicking	DddA_508	T	117	off_target	2.8525
DddA-G1404	base-editing-nicking	DddA_509	A	80	off_target	5.0075
DddA-G1404	base-editing-nicking	DddA_51	T	84	off_target	5.135
DddA-G1404	base-editing-nicking	DddA_510	A	133	off_target	0.095
DddA-G1404	base-editing-nicking	DddA_512	A	90	off_target	3.8775
DddA-G1404	base-editing-nicking	DddA_513	A	121	off_target	0.3375
DddA-G1404	base-editing-nicking	DddA_514	T	102	off_target	2.79333
DddA-G1404	base-editing-nicking	DddA_515	A	80	off_target	6.1225
DddA-G1404	base-editing-nicking	DddA_516	T	88	off_target	3.4275
DddA-G1404	base-editing-nicking	DddA_517	A	69	off_target	7.235
DddA-G1404	base-editing-nicking	DddA_519	A	80	off_target	4.245
DddA-G1404	base-editing-nicking	DddA_520	T	97	off_target	0.5825
DddA-G1404	base-editing-nicking	DddA_522	T	96	off_target	0.6325
DddA-G1404	base-editing-nicking	DddA_524	T	101	off_target	0.72
DddA-G1404	base-editing-nicking	DddA_525	A	112	off_target	0.5375
DddA-G1404	base-editing-nicking	DddA_526	T	171	off_target	0.7025
DddA-G1404	base-editing-nicking	DddA_527	T	72	off_target	0.685
DddA-G1404	base-editing-nicking	DddA_528	A	106	off_target	5.815
DddA-G1404	base-editing-nicking	DddA_529	T	113	off_target	2.485
DddA-G1404	base-editing-nicking	DddA_53	A	122	off_target	3.37667
DddA-G1404	base-editing-nicking	DddA_530	A	72	off_target	2.3075
DddA-G1404	base-editing-nicking	DddA_531	A	103	off_target	0.135
DddA-G1404	base-editing-nicking	DddA_532	A	70	off_target	0.36
DddA-G1404	base-editing-nicking	DddA_533	A	109	off_target	0.7175
DddA-G1404	base-editing-nicking	DddA_534	T	80	off_target	7.425
DddA-G1404	base-editing-nicking	DddA_535	A	86	off_target	0.8175
DddA-G1404	base-editing-nicking	DddA_536	A	102	off_target	3.89
DddA-G1404	base-editing-nicking	DddA_539	A	143	off_target	3.3575
DddA-G1404	base-editing-nicking	DddA_54	A	88	off_target	7.7575
DddA-G1404	base-editing-nicking	DddA_541	T	80	off_target	0.94
DddA-G1404	base-editing-nicking	DddA_542	A	130	off_target	0.0875
DddA-G1404	base-editing-nicking	DddA_544	T	130	off_target	0.0675
DddA-G1404	base-editing-nicking	DddA_546	T	69	off_target	2.35
DddA-G1404	base-editing-nicking	DddA_548	A	82	off_target	1.4625
DddA-G1404	base-editing-nicking	DddA_549	T	112	off_target	0.4925
DddA-G1404	base-editing-nicking	DddA_55	T	143	off_target	0.326667
DddA-G1404	base-editing-nicking	DddA_551	A	161	off_target	0.135
DddA-G1404	base-editing-nicking	DddA_552	T	159	off_target	0.365
DddA-G1404	base-editing-nicking	DddA_556	T	108	off_target	0.536667
DddA-G1404	base-editing-nicking	DddA_559	A	135	off_target	0.325
DddA-G1404	base-editing-nicking	DddA_560	T	161	off_target	0.235
DddA-G1404	base-editing-nicking	DddA_564	T	120	off_target	0.2625
DddA-G1404	base-editing-nicking	DddA_565	A	60	off_target	0.165
DddA-G1404	base-editing-nicking	DddA_566	T	88	off_target	2.5525
DddA-G1404	base-editing-nicking	DddA_567	T	76	off_target	0.7125
DddA-G1404	base-editing-nicking	DddA_569	A	29	off_target	0.26
DddA-G1404	base-editing-nicking	DddA_570	T	156	off_target	0.1625
DddA-G1404	base-editing-nicking	DddA_571	T	90	off_target	3.335
DddA-G1404	base-editing-nicking	DddA_572	T	40	off_target	0.085
DddA-G1404	base-editing-nicking	DddA_573	A	89	off_target	5.5175
DddA-G1404	base-editing-nicking	DddA_575	T	96	off_target	0.225833
DddA-G1404	base-editing-nicking	DddA_58	T	95	off_target	1.08
DddA-G1404	base-editing-nicking	DddA_59	T	93	off_target	6.58
DddA-G1404	base-editing-nicking	DddA_6	A	78	off_target	15.1975
DddA-G1404	base-editing-nicking	DddA_60	A	83	off_target	3.95
DddA-G1404	base-editing-nicking	DddA_61	T	86	off_target	10.2825
DddA-G1404	base-editing-nicking	DddA_63	T	96	off_target	3.8125
DddA-G1404	base-editing-nicking	DddA_64	T	117	off_target	5.1275
DddA-G1404	base-editing-nicking	DddA_65	T	91	off_target	1.225
DddA-G1404	base-editing-nicking	DddA_67	T	144	off_target	1.1325
DddA-G1404	base-editing-nicking	DddA_68	T	113	off_target	2.02417
DddA-G1404	base-editing-nicking	DddA_69	A	73	off_target	3.545
DddA-G1404	base-editing-nicking	DddA_70	T	81	off_target	17.8733
DddA-G1404	base-editing-nicking	DddA_71	T	78	off_target	16.02
DddA-G1404	base-editing-nicking	DddA_72	T	84	off_target	7.54
DddA-G1404	base-editing-nicking	DddA_73	T	80	off_target	11.055
DddA-G1404	base-editing-nicking	DddA_75	T	107	off_target	1.2625
DddA-G1404	base-editing-nicking	DddA_76	T	134	off_target	3.065
DddA-G1404	base-editing-nicking	DddA_77	T	97	off_target	0.085
DddA-G1404	base-editing-nicking	DddA_78	A	91	off_target	3.5175
DddA-G1404	base-editing-nicking	DddA_79	T	116	off_target	6.0225
DddA-G1404	base-editing-nicking	DddA_81	A	106	off_target	8.0475
DddA-G1404	base-editing-nicking	DddA_82	A	101	off_target	1.545
DddA-G1404	base-editing-nicking	DddA_83	A	109	off_target	3.84
DddA-G1404	base-editing-nicking	DddA_84	T	82	off_target	3.69
DddA-G1404	base-editing-nicking	DddA_85	T	84	off_target	2.42
DddA-G1404	base-editing-nicking	DddA_86	T	126	off_target	5.18
DddA-G1404	base-editing-nicking	DddA_87	T	140	off_target	5.915
DddA-G1404	base-editing-nicking	DddA_88	A	105	off_target	2.41
DddA-G1404	base-editing-nicking	DddA_89	T	91	off_target	4.695
DddA-G1404	base-editing-nicking	DddA_9	A	134	off_target	3.4825
DddA-G1404	base-editing-nicking	DddA_92	T	107	off_target	1.6925
DddA-G1404	base-editing-nicking	DddA_93	A	115	off_target	10.8775
DddA-G1404	base-editing-nicking	DddA_94	A	74	off_target	1.485
DddA-G1404	base-editing-nicking	DddA_96	A	110	off_target	3.385
DddA-G1404	base-editing-nicking	DddA_98	T	141	off_target	4.2375
DddA-G1404	base-editing-nicking	DddA_100_TDD14_57	A	99	off_target	1.56
DddA-G1404	base-editing-nicking	DddA_108_TDD14_9	T	68	off_target	11.59
DddA-G1404	base-editing-nicking	DddA_110_TDD14_12	T	102	off_target	19.72
DddA-G1404	base-editing-nicking	DddA_11_TDD14_6	T	92	off_target	1.1525
DddA-G1404	base-editing-nicking	DddA_182_TDD14_30	A	94	off_target	6.9075
DddA-G1404	base-editing-nicking	DddA_197_TDD14_11	T	100	off_target	5.655
DddA-G1404	base-editing-nicking	DddA_246_TDD14_28	T	90	off_target	1.8875
DddA-G1404	base-editing-nicking	DddA_24_TDD14_23	A	98	off_target	4.38
DddA-G1404	base-editing-nicking	DddA_2_TDD14_41	T	69	off_target	8.0875
DddA-G1404	base-editing-nicking	DddA_31_TDD14_17	T	95	off_target	9.7875
DddA-G1404	base-editing-nicking	DddA_368_TDD14_19	T	102	off_target	14.3025
DddA-G1404	base-editing-nicking	DddA_417_TDD14_39	A	110	off_target	0.1375
DddA-G1404	base-editing-nicking	DddA_41_TDD14_24	T	87	off_target	6.835
DddA-G1404	base-editing-nicking	DddA_42_TDD14_15	A	137	off_target	10.845
DddA-G1404	base-editing-nicking	DddA_470_TDD14_55	T	77	off_target	1.2975
DddA-G1404	base-editing-nicking	DddA_49_TDD14_67	T	88	off_target	8.195
DddA-G1404	base-editing-nicking	DddA_538_TDD14_86	T	205	off_target	1.2675
DddA-G1404	base-editing-nicking	DddA_555_TDD14_84	A	73	off_target	0.13
DddA-G1404	base-editing-nicking	DddA_7_TDD14_1	T	97	off_target	4.1625
DddA-G1404	base-editing-nicking	DddA_80_TDD14_47	T	95	off_target	3.705
DddA-G1404	base-editing-nicking	DddA_97_TDD14_43	T	79	off_target	6.9175
DddA-G1404	base-editing-nicking	TDD14_14	A	80	off_target	0.625
DddA-G1404	base-editing-nicking	TDD14_16	T	69	off_target	0.2925
DddA-G1404	base-editing-nicking	TDD14_18	A	72	off_target	3.725
DddA-G1404	base-editing-nicking	TDD14_20	A	86	off_target	1.575
DddA-G1404	base-editing-nicking	TDD14_22	T	129	off_target	0.256667
DddA-G1404	base-editing-nicking	TDD14_25	A	126	off_target	1.0075
DddA-G1404	base-editing-nicking	TDD14_27	A	86	off_target	0.7475
DddA-G1404	base-editing-nicking	TDD14_3	A	131	off_target	0.145
DddA-G1404	base-editing-nicking	TDD14_31	A	133	off_target	0.7025
DddA-G1404	base-editing-nicking	TDD14_33	T	111	off_target	0.065
DddA-G1404	base-editing-nicking	TDD14_34	T	149	off_target	0.1
DddA-G1404	base-editing-nicking	TDD14_36	A	95	off_target	2.03
DddA-G1404	base-editing-nicking	TDD14_37	T	93	off_target	6.34
DddA-G1404	base-editing-nicking	TDD14_38	T	89	off_target	0.435
DddA-G1404	base-editing-nicking	TDD14_40	T	159	off_target	1.0125
DddA-G1404	base-editing-nicking	TDD14_44	A	58	off_target	0.0425
DddA-G1404	base-editing-nicking	TDD14_45	T	114	off_target	0.41
DddA-G1404	base-editing-nicking	TDD14_48	T	94	off_target	0.0525
DddA-G1404	base-editing-nicking	TDD14_5	T	107	off_target	4.0375
DddA-G1404	base-editing-nicking	TDD14_50	A	56	off_target	0.1125
DddA-G1404	base-editing-nicking	TDD14_51	A	90	off_target	1.79
DddA-G1404	base-editing-nicking	TDD14_56	T	83	off_target	1.1325
DddA-G1404	base-editing-nicking	TDD14_58	A	146	off_target	6.3825
DddA-G1404	base-editing-nicking	TDD14_60	T	128	off_target	0.0825
DddA-G1404	base-editing-nicking	TDD14_62	A	91	off_target	0.96
DddA-G1404	base-editing-nicking	TDD14_63	T	108	off_target	4.38
DddA-G1404	base-editing-nicking	TDD14_65	A	148	off_target	1.4
DddA-G1404	base-editing-nicking	TDD14_66	A	73	off_target	0.49
DddA-G1404	base-editing-nicking	TDD14_69	A	98	off_target	2.4975
DddA-G1404	base-editing-nicking	TDD14_70	T	57	off_target	0.0775
DddA-G1404	base-editing-nicking	TDD14_72	T	115	off_target	0.05
DddA-G1404	base-editing-nicking	TDD14_74	T	156	off_target	0.9675
DddA-G1404	base-editing-nicking	TDD14_76	A	176	off_target	0.08
DddA-G1404	base-editing-nicking	TDD14_77	T	59	off_target	0.075
DddA-G1404	base-editing-nicking	TDD14_78	T	142	off_target	0.085
DddA-G1404	base-editing-nicking	TDD14_8	T	85	off_target	0.64
DddA-G1404	base-editing-nicking	TDD14_80	T	61	off_target	0.1225
DddA-G1404	base-editing-nicking	TDD14_81	A	118	off_target	0.1275
DddA-G1404	base-editing-nicking	TDD14_90	T	133	off_target	0.06
DddA-G1404	base-editing-nicking	TDD14_94	A	82	off_target	0.0525
DddA-G1404	base-editing-nicking	TDD14_97	A	28	off_target	0.0925
TDD14	base-editing-nicking	DddA_1	A	70	off_target	2.185
TDD14	base-editing-nicking	DddA_10	T	139	off_target	0.0925
TDD14	base-editing-nicking	DddA_101	T	136	off_target	0.1825
TDD14	base-editing-nicking	DddA_102	T	89	off_target	1.51
TDD14	base-editing-nicking	DddA_103	T	143	off_target	1.2325
TDD14	base-editing-nicking	DddA_104	A	186	off_target	0.1175
TDD14	base-editing-nicking	DddA_105	T	91	off_target	0.935
TDD14	base-editing-nicking	DddA_107	A	98	off_target	0.1625
TDD14	base-editing-nicking	DddA_109	A	81	off_target	0.8825
TDD14	base-editing-nicking	DddA_111	T	106	off_target	0.1025
TDD14	base-editing-nicking	DddA_112	A	83	off_target	0.145
TDD14	base-editing-nicking	DddA_113	A	97	off_target	1.955
TDD14	base-editing-nicking	DddA_114	T	92	off_target	0.1725
TDD14	base-editing-nicking	DddA_115	A	44	off_target	0.065
TDD14	base-editing-nicking	DddA_116	A	126	off_target	0.941667
TDD14	base-editing-nicking	DddA_117	A	117	off_target	0.2125
TDD14	base-editing-nicking	DddA_118	A	132	off_target	0.055
TDD14	base-editing-nicking	DddA_120	A	105	off_target	2.0875
TDD14	base-editing-nicking	DddA_121	A	90	off_target	0.2575
TDD14	base-editing-nicking	DddA_122	T	170	off_target	0.785
TDD14	base-editing-nicking	DddA_123	A	101	off_target	2.2925
TDD14	base-editing-nicking	DddA_124	A	41	off_target	0.0925
TDD14	base-editing-nicking	DddA_125	A	67	off_target	0.185
TDD14	base-editing-nicking	DddA_126	T	111	off_target	0.0725
TDD14	base-editing-nicking	DddA_127	T	86	off_target	0.1375
TDD14	base-editing-nicking	DddA_128	T	88	off_target	1.655
TDD14	base-editing-nicking	DddA_129	T	141	off_target	3.91333
TDD14	base-editing-nicking	DddA_130	T	70	off_target	0.805
TDD14	base-editing-nicking	DddA_132	T	107	off_target	0.6925
TDD14	base-editing-nicking	DddA_133	T	93	off_target	2.6825
TDD14	base-editing-nicking	DddA_134	T	86	off_target	0.5125
TDD14	base-editing-nicking	DddA_135	A	84	off_target	0.14
TDD14	base-editing-nicking	DddA_136	A	107	off_target	3.16
TDD14	base-editing-nicking	DddA_137	T	94	off_target	2.4025
TDD14	base-editing-nicking	DddA_138	A	88	off_target	1.6
TDD14	base-editing-nicking	DddA_139	A	51	off_target	0.195
TDD14	base-editing-nicking	DddA_14	A	99	off_target	0.945
TDD14	base-editing-nicking	DddA_140	A	73	off_target	0.305
TDD14	base-editing-nicking	DddA_141	T	69	off_target	0.1625
TDD14	base-editing-nicking	DddA_142	T	73	off_target	2.45333
TDD14	base-editing-nicking	DddA_143	A	116	off_target	0.3375
TDD14	base-editing-nicking	DddA_144	A	28	off_target	0.295
TDD14	base-editing-nicking	DddA_145	A	73	off_target	0.2275
TDD14	base-editing-nicking	DddA_146	A	118	off_target	2.4075
TDD14	base-editing-nicking	DddA_147	A	72	off_target	0.0325
TDD14	base-editing-nicking	DddA_148	T	91	off_target	0.14
TDD14	base-editing-nicking	DddA_149	A	116	off_target	0.5675
TDD14	base-editing-nicking	DddA_150	A	103	off_target	0.16
TDD14	base-editing-nicking	DddA_152	T	112	off_target	0.45
TDD14	base-editing-nicking	DddA_153	A	134	off_target	1.065
TDD14	base-editing-nicking	DddA_154	A	83	off_target	1.7775
TDD14	base-editing-nicking	DddA_156	T	137	off_target	0.4125
TDD14	base-editing-nicking	DddA_157	T	70	off_target	3.14
TDD14	base-editing-nicking	DddA_158	A	53	off_target	0.1825
TDD14	base-editing-nicking	DddA_159	T	76	off_target	1.4125
TDD14	base-editing-nicking	DddA_160	T	116	off_target	4.8925
TDD14	base-editing-nicking	DddA_161	A	98	off_target	1.965
TDD14	base-editing-nicking	DddA_162	A	113	off_target	1.7675
TDD14	base-editing-nicking	DddA_163	T	70	off_target	0.645
TDD14	base-editing-nicking	DddA_164	T	104	off_target	0.8525
TDD14	base-editing-nicking	DddA_165	A	92	off_target	3.3625
TDD14	base-editing-nicking	DddA_166	A	48	off_target	0.2075
TDD14	base-editing-nicking	DddA_167	A	84	off_target	0.41
TDD14	base-editing-nicking	DddA_168	T	66	off_target	0.09
TDD14	base-editing-nicking	DddA_169	T	93	off_target	0.174167
TDD14	base-editing-nicking	DddA_170	A	133	off_target	0.5275
TDD14	base-editing-nicking	DddA_171	T	105	off_target	0.8375
TDD14	base-editing-nicking	DddA_172	A	167	off_target	0.39
TDD14	base-editing-nicking	DddA_173	A	115	off_target	0.09
TDD14	base-editing-nicking	DddA_174	A	102	off_target	0.0625
TDD14	base-editing-nicking	DddA_175	A	82	off_target	0.45
TDD14	base-editing-nicking	DddA_176	A	117	off_target	0.4125
TDD14	base-editing-nicking	DddA_177	T	100	off_target	9.8425
TDD14	base-editing-nicking	DddA_178	A	72	off_target	0.3075
TDD14	base-editing-nicking	DddA_18	T	109	off_target	0.285
TDD14	base-editing-nicking	DddA_180	A	113	off_target	0.095
TDD14	base-editing-nicking	DddA_181	T	120	off_target	1.21
TDD14	base-editing-nicking	DddA_185	A	31	off_target	0.38
TDD14	base-editing-nicking	DddA_186	T	69	off_target	0.9775
TDD14	base-editing-nicking	DddA_187	A	95	off_target	3.64
TDD14	base-editing-nicking	DddA_188	T	88	off_target	1.4175
TDD14	base-editing-nicking	DddA_189	T	36	off_target	0.0875
TDD14	base-editing-nicking	DddA_19	T	81	off_target	1.34
TDD14	base-editing-nicking	DddA_190	A	89	off_target	5.7525
TDD14	base-editing-nicking	DddA_191	A	96	off_target	0.8175
TDD14	base-editing-nicking	DddA_192	T	75	off_target	0.621667
TDD14	base-editing-nicking	DddA_194	A	168	off_target	0.7725
TDD14	base-editing-nicking	DddA_195	A	90	off_target	0.21
TDD14	base-editing-nicking	DddA_198	A	75	off_target	0.54
TDD14	base-editing-nicking	DddA_199	A	121	off_target	0.82
TDD14	base-editing-nicking	DddA_20	A	169	off_target	1.01
TDD14	base-editing-nicking	DddA_201	A	86	off_target	1.3375
TDD14	base-editing-nicking	DddA_202	T	132	off_target	0.1075
TDD14	base-editing-nicking	DddA_203	A	175	off_target	0.4125
TDD14	base-editing-nicking	DddA_204	A	106	off_target	0.605
TDD14	base-editing-nicking	DddA_205	T	67	off_target	0.0775
TDD14	base-editing-nicking	DddA_206	T	204	off_target	0.05
TDD14	base-editing-nicking	DddA_207	T	78	off_target	1.235
TDD14	base-editing-nicking	DddA_208	A	84	off_target	0.0775
TDD14	base-editing-nicking	DddA_209	A	105	off_target	0.035
TDD14	base-editing-nicking	DddA_21	T	84	off_target	0.06
TDD14	base-editing-nicking	DddA_211	A	62	off_target	0.336667
TDD14	base-editing-nicking	DddA_212	T	66	off_target	1.58833
TDD14	base-editing-nicking	DddA_213	T	67	off_target	0.07
TDD14	base-editing-nicking	DddA_215	A	107	off_target	0.725
TDD14	base-editing-nicking	DddA_217	A	151	off_target	0.805833
TDD14	base-editing-nicking	DddA_218	T	84	off_target	3.1375
TDD14	base-editing-nicking	DddA_219	T	95	off_target	2.6025
TDD14	base-editing-nicking	DddA_22	A	78	off_target	0.455
TDD14	base-editing-nicking	DddA_220	A	94	off_target	12.0825
TDD14	base-editing-nicking	DddA_221	A	75	off_target	0.535
TDD14	base-editing-nicking	DddA_223	T	69	off_target	1.8725
TDD14	base-editing-nicking	DddA_224	A	89	off_target	0.13
TDD14	base-editing-nicking	DddA_225	T	122	off_target	4.68
TDD14	base-editing-nicking	DddA_226	T	88	off_target	0.25
TDD14	base-editing-nicking	DddA_227	T	70	off_target	0.295
TDD14	base-editing-nicking	DddA_229	A	142	off_target	0.3175
TDD14	base-editing-nicking	DddA_23	A	83	off_target	4.5375
TDD14	base-editing-nicking	DddA_230	A	101	off_target	0.73
TDD14	base-editing-nicking	DddA_231	T	126	off_target	0.1325
TDD14	base-editing-nicking	DddA_232	T	94	off_target	0.4725
TDD14	base-editing-nicking	DddA_233	T	70	off_target	0.78
TDD14	base-editing-nicking	DddA_234	T	158	off_target	0.0625
TDD14	base-editing-nicking	DddA_237	T	68	off_target	0.43
TDD14	base-editing-nicking	DddA_238	T	88	off_target	2.655
TDD14	base-editing-nicking	DddA_239	T	110	off_target	0.621667
TDD14	base-editing-nicking	DddA_240	A	86	off_target	2.1525
TDD14	base-editing-nicking	DddA_241	T	78	off_target	1.4725
TDD14	base-editing-nicking	DddA_242	T	78	off_target	0.21
TDD14	base-editing-nicking	DddA_243	T	78	off_target	1.3425
TDD14	base-editing-nicking	DddA_244	A	31	off_target	0.27
TDD14	base-editing-nicking	DddA_245	A	84	off_target	0.055
TDD14	base-editing-nicking	DddA_247	T	96	off_target	0.37
TDD14	base-editing-nicking	DddA_248	T	89	off_target	0.405
TDD14	base-editing-nicking	DddA_249	T	67	off_target	1.1325
TDD14	base-editing-nicking	DddA_250	T	109	off_target	0.1275
TDD14	base-editing-nicking	DddA_251	T	109	off_target	2.5525
TDD14	base-editing-nicking	DddA_252	T	82	off_target	0.3325
TDD14	base-editing-nicking	DddA_253	A	75	off_target	0.9475
TDD14	base-editing-nicking	DddA_254	A	100	off_target	0.145
TDD14	base-editing-nicking	DddA_256	T	70	off_target	0.105
TDD14	base-editing-nicking	DddA_259	A	111	off_target	3.1275
TDD14	base-editing-nicking	DddA_26	T	90	off_target	0.1175
TDD14	base-editing-nicking	DddA_261	T	74	off_target	1.085
TDD14	base-editing-nicking	DddA_262	A	158	off_target	0.255
TDD14	base-editing-nicking	DddA_263	A	65	off_target	0.1075
TDD14	base-editing-nicking	DddA_264	T	78	off_target	0.7375
TDD14	base-editing-nicking	DddA_266	T	81	off_target	0.2175
TDD14	base-editing-nicking	DddA_267	T	102	off_target	0.5225
TDD14	base-editing-nicking	DddA_268	T	79	off_target	0.51
TDD14	base-editing-nicking	DddA_27	T	105	off_target	3.925
TDD14	base-editing-nicking	DddA_270	A	136	off_target	0.955
TDD14	base-editing-nicking	DddA_271	T	129	off_target	0.805
TDD14	base-editing-nicking	DddA_272	T	84	off_target	0.570833
TDD14	base-editing-nicking	DddA_275	T	164	off_target	0.3425
TDD14	base-editing-nicking	DddA_276	A	77	off_target	0.18
TDD14	base-editing-nicking	DddA_278	T	79	off_target	0.1575
TDD14	base-editing-nicking	DddA_279	T	116	off_target	0.88
TDD14	base-editing-nicking	DddA_28	T	154	off_target	0.1525
TDD14	base-editing-nicking	DddA_280	T	85	off_target	0.435
TDD14	base-editing-nicking	DddA_281	T	80	off_target	0.2175
TDD14	base-editing-nicking	DddA_282	T	136	off_target	0.035
TDD14	base-editing-nicking	DddA_283	A	99	off_target	2.77
TDD14	base-editing-nicking	DddA_284	T	85	off_target	0.435
TDD14	base-editing-nicking	DddA_286	A	59	off_target	0.7575
TDD14	base-editing-nicking	DddA_287	T	136	off_target	0.1225
TDD14	base-editing-nicking	DddA_288	A	83	off_target	0.22
TDD14	base-editing-nicking	DddA_289	T	33	off_target	0.0975
TDD14	base-editing-nicking	DddA_290	T	102	off_target	0.09
TDD14	base-editing-nicking	DddA_291	A	83	off_target	11.855
TDD14	base-editing-nicking	DddA_292	A	164	off_target	0.0975
TDD14	base-editing-nicking	DddA_294	A	119	off_target	0.115
TDD14	base-editing-nicking	DddA_295	T	95	off_target	0.29
TDD14	base-editing-nicking	DddA_296	A	112	off_target	0.17
TDD14	base-editing-nicking	DddA_297	T	111	off_target	0.885
TDD14	base-editing-nicking	DddA_3	A	108	off_target	1.755
TDD14	base-editing-nicking	DddA_304	T	84	off_target	0.345
TDD14	base-editing-nicking	DddA_305	A	111	off_target	2.46
TDD14	base-editing-nicking	DddA_306	T	153	off_target	0.67
TDD14	base-editing-nicking	DddA_308	A	108	off_target	0.76
TDD14	base-editing-nicking	DddA_316	T	58	off_target	0.0575
TDD14	base-editing-nicking	DddA_317	A	115	off_target	0.195
TDD14	base-editing-nicking	DddA_318	T	70	off_target	0.5675
TDD14	base-editing-nicking	DddA_319	T	77	off_target	1.435
TDD14	base-editing-nicking	DddA_320	T	143	off_target	1.56083
TDD14	base-editing-nicking	DddA_328	T	122	off_target	0.23
TDD14	base-editing-nicking	DddA_329	T	128	off_target	0.115
TDD14	base-editing-nicking	DddA_33	T	92	off_target	0.345
TDD14	base-editing-nicking	DddA_330	T	74	off_target	0.34
TDD14	base-editing-nicking	DddA_331	A	163	off_target	0.18
TDD14	base-editing-nicking	DddA_339	A	67	off_target	2.60833
TDD14	base-editing-nicking	DddA_34	A	107	off_target	0.4075
TDD14	base-editing-nicking	DddA_341	A	95	off_target	0.18
TDD14	base-editing-nicking	DddA_342	A	100	off_target	2.0625
TDD14	base-editing-nicking	DddA_351	T	82	off_target	0.59
TDD14	base-editing-nicking	DddA_352	A	69	off_target	1.15
TDD14	base-editing-nicking	DddA_354	A	77	off_target	1.9575
TDD14	base-editing-nicking	DddA_361	A	120	off_target	0.335
TDD14	base-editing-nicking	DddA_362	T	108	off_target	8.3
TDD14	base-editing-nicking	DddA_363	T	73	off_target	0.0675
TDD14	base-editing-nicking	DddA_364	A	92	off_target	0.045
TDD14	base-editing-nicking	DddA_365	T	71	off_target	2.0675
TDD14	base-editing-nicking	DddA_374	T	92	off_target	0.125
TDD14	base-editing-nicking	DddA_375	A	96	off_target	1.695
TDD14	base-editing-nicking	DddA_378	T	65	off_target	0.165
TDD14	base-editing-nicking	DddA_38	A	109	off_target	0.5
TDD14	base-editing-nicking	DddA_386	A	39	off_target	0.5575
TDD14	base-editing-nicking	DddA_387	T	91	off_target	0.2425
TDD14	base-editing-nicking	DddA_388	T	67	off_target	0.2825
TDD14	base-editing-nicking	DddA_389	A	111	off_target	0.23
TDD14	base-editing-nicking	DddA_39	A	96	off_target	6.4
TDD14	base-editing-nicking	DddA_391	T	86	off_target	2.8175
TDD14	base-editing-nicking	DddA_392	T	73	off_target	0.26
TDD14	base-editing-nicking	DddA_394	A	86	off_target	0.145
TDD14	base-editing-nicking	DddA_395	A	46	off_target	0.16
TDD14	base-editing-nicking	DddA_396	T	77	off_target	0.1925
TDD14	base-editing-nicking	DddA_397	A	104	off_target	0.3025
TDD14	base-editing-nicking	DddA_398	T	74	off_target	0.4
TDD14	base-editing-nicking	DddA_399	A	101	off_target	0.9625
TDD14	base-editing-nicking	DddA_4	T	69	off_target	4.9925
TDD14	base-editing-nicking	DddA_400	T	90	off_target	0.295
TDD14	base-editing-nicking	DddA_402	A	155	off_target	0.0875
TDD14	base-editing-nicking	DddA_403	T	118	off_target	0.6125
TDD14	base-editing-nicking	DddA_404	T	116	off_target	1.8675
TDD14	base-editing-nicking	DddA_406	A	91	off_target	0.0875
TDD14	base-editing-nicking	DddA_407	T	91	off_target	1.3725
TDD14	base-editing-nicking	DddA_408	T	76	off_target	0.12
TDD14	base-editing-nicking	DddA_409	A	72	off_target	5.295
TDD14	base-editing-nicking	DddA_410	A	81	off_target	0.7075
TDD14	base-editing-nicking	DddA_411	T	67	off_target	0.0425
TDD14	base-editing-nicking	DddA_412	T	154	off_target	0.0725
TDD14	base-editing-nicking	DddA_413	T	37	off_target	0.0925
TDD14	base-editing-nicking	DddA_414	A	103	off_target	0.25
TDD14	base-editing-nicking	DddA_416	A	124	off_target	0.1525
TDD14	base-editing-nicking	DddA_418	A	78	off_target	1.4475
TDD14	base-editing-nicking	DddA_420	T	131	off_target	0.3475
TDD14	base-editing-nicking	DddA_421	A	112	off_target	2.3725
TDD14	base-editing-nicking	DddA_422	A	126	off_target	2.975
TDD14	base-editing-nicking	DddA_423	A	146	off_target	0.1575
TDD14	base-editing-nicking	DddA_424	A	175	off_target	0.1825
TDD14	base-editing-nicking	DddA_430	A	164	off_target	0.705
TDD14	base-editing-nicking	DddA_431	T	72	off_target	1.1925
TDD14	base-editing-nicking	DddA_432	T	148	off_target	0.0725
TDD14	base-editing-nicking	DddA_433	T	84	off_target	4.4425
TDD14	base-editing-nicking	DddA_434	A	69	off_target	0.0475
TDD14	base-editing-nicking	DddA_435	A	163	off_target	0.1525
TDD14	base-editing-nicking	DddA_436	T	75	off_target	0.1375
TDD14	base-editing-nicking	DddA_437	A	89	off_target	0.7175
TDD14	base-editing-nicking	DddA_438	T	86	off_target	0.446667
TDD14	base-editing-nicking	DddA_439	A	74	off_target	5.2425
TDD14	base-editing-nicking	DddA_440	A	99	off_target	2.7525
TDD14	base-editing-nicking	DddA_441	A	123	off_target	0.0625
TDD14	base-editing-nicking	DddA_442	A	81	off_target	0.5325
TDD14	base-editing-nicking	DddA_443	T	69	off_target	0.675
TDD14	base-editing-nicking	DddA_444	A	129	off_target	15.7475
TDD14	base-editing-nicking	DddA_446	T	116	off_target	0.1175
TDD14	base-editing-nicking	DddA_447	T	138	off_target	0.2375
TDD14	base-editing-nicking	DddA_448	T	90	off_target	0.155
TDD14	base-editing-nicking	DddA_449	A	105	off_target	0.9525
TDD14	base-editing-nicking	DddA_45	T	71	off_target	2.0325
TDD14	base-editing-nicking	DddA_450	T	150	off_target	0.285
TDD14	base-editing-nicking	DddA_453	T	103	off_target	0.8925
TDD14	base-editing-nicking	DddA_454	T	67	off_target	1.0775
TDD14	base-editing-nicking	DddA_455	A	50	off_target	0.245
TDD14	base-editing-nicking	DddA_456	A	72	off_target	1.895
TDD14	base-editing-nicking	DddA_457	T	141	off_target	2.46
TDD14	base-editing-nicking	DddA_458	A	124	off_target	4.0275
TDD14	base-editing-nicking	DddA_459	A	85	off_target	0.9025
TDD14	base-editing-nicking	DddA_46	T	74	off_target	0.1225
TDD14	base-editing-nicking	DddA_460	T	43	off_target	0.2225
TDD14	base-editing-nicking	DddA_461	T	85	off_target	2.325
TDD14	base-editing-nicking	DddA_462	T	80	off_target	1.5225
TDD14	base-editing-nicking	DddA_463	T	70	off_target	0.14
TDD14	base-editing-nicking	DddA_464	A	82	off_target	0.065
TDD14	base-editing-nicking	DddA_465	A	109	off_target	0.94
TDD14	base-editing-nicking	DddA_466	A	95	off_target	1.205
TDD14	base-editing-nicking	DddA_467	T	42	off_target	0.3
TDD14	base-editing-nicking	DddA_468	A	85	off_target	0.0425
TDD14	base-editing-nicking	DddA_471	T	142	off_target	0.28
TDD14	base-editing-nicking	DddA_472	T	61	off_target	0.26
TDD14	base-editing-nicking	DddA_473	A	91	off_target	0.68
TDD14	base-editing-nicking	DddA_474	A	109	off_target	2.4875
TDD14	base-editing-nicking	DddA_475	T	99	off_target	0.63
TDD14	base-editing-nicking	DddA_476	T	94	off_target	4.6275
TDD14	base-editing-nicking	DddA_48	T	73	off_target	1.42
TDD14	base-editing-nicking	DddA_480	T	52	off_target	0.1525
TDD14	base-editing-nicking	DddA_481	T	83	off_target	0.9125
TDD14	base-editing-nicking	DddA_483	T	124	off_target	0.1925
TDD14	base-editing-nicking	DddA_485	T	90	off_target	0.35
TDD14	base-editing-nicking	DddA_487	T	65	off_target	0.07
TDD14	base-editing-nicking	DddA_488	A	79	off_target	0.0925
TDD14	base-editing-nicking	DddA_489	T	85	off_target	1.145
TDD14	base-editing-nicking	DddA_490	T	122	off_target	0.1
TDD14	base-editing-nicking	DddA_491	A	93	off_target	1.285
TDD14	base-editing-nicking	DddA_492	A	92	off_target	0.215
TDD14	base-editing-nicking	DddA_493	A	70	off_target	0.1575
TDD14	base-editing-nicking	DddA_494	T	67	off_target	1.2225
TDD14	base-editing-nicking	DddA_495	T	206	off_target	0.115
TDD14	base-editing-nicking	DddA_496	A	94	off_target	0.345
TDD14	base-editing-nicking	DddA_499	A	73	off_target	1.6675
TDD14	base-editing-nicking	DddA_5	T	63	off_target	0.3
TDD14	base-editing-nicking	DddA_50	A	92	off_target	1.815
TDD14	base-editing-nicking	DddA_500	T	123	off_target	0.365
TDD14	base-editing-nicking	DddA_501	A	90	off_target	0.145
TDD14	base-editing-nicking	DddA_502	T	48	off_target	0.2075
TDD14	base-editing-nicking	DddA_503	T	98	off_target	1.2975
TDD14	base-editing-nicking	DddA_504	A	78	off_target	0.1525
TDD14	base-editing-nicking	DddA_505	A	163	off_target	1.09
TDD14	base-editing-nicking	DddA_506	T	76	off_target	0.7175
TDD14	base-editing-nicking	DddA_507	T	91	off_target	0.4825
TDD14	base-editing-nicking	DddA_508	T	117	off_target	0.6575
TDD14	base-editing-nicking	DddA_509	T	93	off_target	1.355
TDD14	base-editing-nicking	DddA_51	T	84	off_target	0.275
TDD14	base-editing-nicking	DddA_510	A	133	off_target	0.0725
TDD14	base-editing-nicking	DddA_512	A	90	off_target	1.7675
TDD14	base-editing-nicking	DddA_513	A	121	off_target	0.18
TDD14	base-editing-nicking	DddA_514	T	102	off_target	0.923333
TDD14	base-editing-nicking	DddA_515	A	80	off_target	2.89
TDD14	base-editing-nicking	DddA_516	T	88	off_target	0.245
TDD14	base-editing-nicking	DddA_517	A	69	off_target	4.185
TDD14	base-editing-nicking	DddA_519	A	80	off_target	2.645
TDD14	base-editing-nicking	DddA_520	T	97	off_target	0.2125
TDD14	base-editing-nicking	DddA_522	T	115	off_target	0.075
TDD14	base-editing-nicking	DddA_524	T	101	off_target	0.585
TDD14	base-editing-nicking	DddA_525	T	148	off_target	0.0825
TDD14	base-editing-nicking	DddA_526	T	171	off_target	0.4975
TDD14	base-editing-nicking	DddA_527	T	72	off_target	0.2
TDD14	base-editing-nicking	DddA_528	A	106	off_target	0.8675
TDD14	base-editing-nicking	DddA_529	T	113	off_target	1.9375
TDD14	base-editing-nicking	DddA_53	A	122	off_target	0.515
TDD14	base-editing-nicking	DddA_530	A	72	off_target	0.965
TDD14	base-editing-nicking	DddA_531	A	75	off_target	0.225
TDD14	base-editing-nicking	DddA_532	T	179	off_target	0.055
TDD14	base-editing-nicking	DddA_533	A	109	off_target	0.1825
TDD14	base-editing-nicking	DddA_534	T	80	off_target	0.8775
TDD14	base-editing-nicking	DddA_535	A	86	off_target	0.32
TDD14	base-editing-nicking	DddA_536	A	102	off_target	0.7625
TDD14	base-editing-nicking	DddA_539	T	169	off_target	0.17
TDD14	base-editing-nicking	DddA_54	A	88	off_target	2.1575
TDD14	base-editing-nicking	DddA_541	T	71	off_target	0.6925
TDD14	base-editing-nicking	DddA_542	T	153	off_target	0.0425
TDD14	base-editing-nicking	DddA_544	T	136	off_target	0.0375
TDD14	base-editing-nicking	DddA_546	T	69	off_target	0.56
TDD14	base-editing-nicking	DddA_548	A	82	off_target	0.9625
TDD14	base-editing-nicking	DddA_549	T	112	off_target	0.065
TDD14	base-editing-nicking	DddA_55	T	73	off_target	0.145
TDD14	base-editing-nicking	DddA_551	A	153	off_target	0.1525
TDD14	base-editing-nicking	DddA_552	T	98	off_target	0.335
TDD14	base-editing-nicking	DddA_556	A	155	off_target	0.285
TDD14	base-editing-nicking	DddA_559	A	169	off_target	0.1475
TDD14	base-editing-nicking	DddA_560	T	161	off_target	0.1925
TDD14	base-editing-nicking	DddA_564	A	127	off_target	0.12
TDD14	base-editing-nicking	DddA_565	A	60	off_target	0.14
TDD14	base-editing-nicking	DddA_566	T	88	off_target	0.565
TDD14	base-editing-nicking	DddA_567	A	64	off_target	0.22
TDD14	base-editing-nicking	DddA_569	T	128	off_target	0.2125
TDD14	base-editing-nicking	DddA_570	A	69	off_target	0.0975
TDD14	base-editing-nicking	DddA_571	T	90	off_target	0.8675
TDD14	base-editing-nicking	DddA_572	T	40	off_target	0.095
TDD14	base-editing-nicking	DddA_573	T	117	off_target	0.0475
TDD14	base-editing-nicking	DddA_575	T	156	off_target	0.175
TDD14	base-editing-nicking	DddA_58	T	100	off_target	0.1275
TDD14	base-editing-nicking	DddA_59	T	93	off_target	2.5775
TDD14	base-editing-nicking	DddA_6	A	78	off_target	3.9675
TDD14	base-editing-nicking	DddA_60	A	83	off_target	1.2525
TDD14	base-editing-nicking	DddA_61	T	86	off_target	2.015
TDD14	base-editing-nicking	DddA_63	T	96	off_target	0.4875
TDD14	base-editing-nicking	DddA_64	T	117	off_target	2.7025
TDD14	base-editing-nicking	DddA_65	T	91	off_target	0.0925
TDD14	base-editing-nicking	DddA_67	T	144	off_target	0.6075
TDD14	base-editing-nicking	DddA_68	T	101	off_target	1.375
TDD14	base-editing-nicking	DddA_69	A	73	off_target	0.7625
TDD14	base-editing-nicking	DddA_70	T	81	off_target	6.125
TDD14	base-editing-nicking	DddA_71	A	65	off_target	0.7475
TDD14	base-editing-nicking	DddA_72	T	84	off_target	0.8975
TDD14	base-editing-nicking	DddA_73	T	83	off_target	0.46
TDD14	base-editing-nicking	DddA_75	T	107	off_target	0.655
TDD14	base-editing-nicking	DddA_76	T	134	off_target	0.395
TDD14	base-editing-nicking	DddA_77	A	137	off_target	0.0475
TDD14	base-editing-nicking	DddA_78	A	91	off_target	0.1725
TDD14	base-editing-nicking	DddA_79	T	116	off_target	0.8225
TDD14	base-editing-nicking	DddA_81	A	106	off_target	3.7275
TDD14	base-editing-nicking	DddA_82	A	101	off_target	0.305
TDD14	base-editing-nicking	DddA_83	A	109	off_target	0.3625
TDD14	base-editing-nicking	DddA_84	T	82	off_target	0.555
TDD14	base-editing-nicking	DddA_85	T	84	off_target	1.4375
TDD14	base-editing-nicking	DddA_86	T	70	off_target	0.14
TDD14	base-editing-nicking	DddA_87	T	140	off_target	1.13
TDD14	base-editing-nicking	DddA_88	A	105	off_target	0.16
TDD14	base-editing-nicking	DddA_89	T	91	off_target	2.48
TDD14	base-editing-nicking	DddA_9	A	134	off_target	0.2675
TDD14	base-editing-nicking	DddA_92	T	107	off_target	0.24
TDD14	base-editing-nicking	DddA_93	A	115	off_target	4.6475
TDD14	base-editing-nicking	DddA_94	A	74	off_target	0.8425
TDD14	base-editing-nicking	DddA_96	A	120	off_target	0.33
TDD14	base-editing-nicking	DddA_98	T	141	off_target	1.2575
TDD14	base-editing-nicking	DddA_100_TDD14_57	A	99	off_target	1.1425
TDD14	base-editing-nicking	DddA_108_TDD14_9	T	68	off_target	8.335
TDD14	base-editing-nicking	DddA_110_TDD14_12	T	102	off_target	7.325
TDD14	base-editing-nicking	DddA_11_TDD14_6	T	92	off_target	0.76
TDD14	base-editing-nicking	DddA_182_TDD14_30	A	94	off_target	4.175
TDD14	base-editing-nicking	DddA_197_TDD14_11	T	100	off_target	1.52
TDD14	base-editing-nicking	DddA_246_TDD14_28	T	90	off_target	1.5575
TDD14	base-editing-nicking	DddA_24_TDD14_23	A	98	off_target	1.6125
TDD14	base-editing-nicking	DddA_2_TDD14_41	T	69	off_target	1.7425
TDD14	base-editing-nicking	DddA_31_TDD14_17	T	95	off_target	2.8275
TDD14	base-editing-nicking	DddA_368_TDD14_19	T	102	off_target	7.97
TDD14	base-editing-nicking	DddA_417_TDD14_39	A	72	off_target	0.1125
TDD14	base-editing-nicking	DddA_41_TDD14_24	T	87	off_target	4.2725
TDD14	base-editing-nicking	DddA_42_TDD14_15	A	137	off_target	5.075
TDD14	base-editing-nicking	DddA_470_TDD14_55	T	77	off_target	1.1825
TDD14	base-editing-nicking	DddA_49_TDD14_67	T	88	off_target	1.9825
TDD14	base-editing-nicking	DddA_538_TDD14_86	A	193	off_target	2.485
TDD14	base-editing-nicking	DddA_555_TDD14_84	A	102	off_target	0.105
TDD14	base-editing-nicking	DddA_7_TDD14_1	T	97	off_target	2.2
TDD14	base-editing-nicking	DddA_80_TDD14_47	T	95	off_target	1.355
TDD14	base-editing-nicking	DddA_97_TDD14_43	T	79	off_target	3.2825
TDD14	base-editing-nicking	TDD14_14	A	80	off_target	2.655
TDD14	base-editing-nicking	TDD14_16	A	67	off_target	3.5925
TDD14	base-editing-nicking	TDD14_18	A	72	off_target	2.98
TDD14	base-editing-nicking	TDD14_20	T	98	off_target	7.305
TDD14	base-editing-nicking	TDD14_22	T	129	off_target	2.2625
TDD14	base-editing-nicking	TDD14_25	A	126	off_target	0.4575
TDD14	base-editing-nicking	TDD14_27	A	86	off_target	2.545
TDD14	base-editing-nicking	TDD14_3	A	131	off_target	0.8875
TDD14	base-editing-nicking	TDD14_31	T	69	off_target	7.11
TDD14	base-editing-nicking	TDD14_33	A	100	off_target	1.4175
TDD14	base-editing-nicking	TDD14_34	T	104	off_target	1.205
TDD14	base-editing-nicking	TDD14_36	A	95	off_target	1.7
TDD14	base-editing-nicking	TDD14_37	T	93	off_target	5.445
TDD14	base-editing-nicking	TDD14_38	T	89	off_target	3.6425
TDD14	base-editing-nicking	TDD14_40	T	159	off_target	0.89
TDD14	base-editing-nicking	TDD14_44	A	147	off_target	0.075
TDD14	base-editing-nicking	TDD14_45	T	114	off_target	1.715
TDD14	base-editing-nicking	TDD14_48	T	94	off_target	0.1325
TDD14	base-editing-nicking	TDD14_5	T	107	off_target	4.3925
TDD14	base-editing-nicking	TDD14_50	T	97	off_target	0.14
TDD14	base-editing-nicking	TDD14_51	A	90	off_target	1.35
TDD14	base-editing-nicking	TDD14_56	T	86	off_target	0.53
TDD14	base-editing-nicking	TDD14_58	A	146	off_target	3.0975
TDD14	base-editing-nicking	TDD14_60	A	129	off_target	1.68
TDD14	base-editing-nicking	TDD14_62	A	88	off_target	2.76
TDD14	base-editing-nicking	TDD14_63	T	108	off_target	2.325
TDD14	base-editing-nicking	TDD14_65	T	152	off_target	2.2325
TDD14	base-editing-nicking	TDD14_66	A	73	off_target	1.405
TDD14	base-editing-nicking	TDD14_69	A	88	off_target	6.73
TDD14	base-editing-nicking	TDD14_70	A	26	off_target	0.105
TDD14	base-editing-nicking	TDD14_72	A	65	off_target	0.0975
TDD14	base-editing-nicking	TDD14_74	A	144	off_target	0.18
TDD14	base-editing-nicking	TDD14_76	A	103	off_target	0.09
TDD14	base-editing-nicking	TDD14_77	A	127	off_target	0.0975
TDD14	base-editing-nicking	TDD14_78	T	82	off_target	0.1075
TDD14	base-editing-nicking	TDD14_8	T	85	off_target	3.98
TDD14	base-editing-nicking	TDD14_80	T	61	off_target	0.185
TDD14	base-editing-nicking	TDD14_81	T	41	off_target	0.175
TDD14	base-editing-nicking	TDD14_90	T	107	off_target	0.09
TDD14	base-editing-nicking	TDD14_94	A	81	off_target	0.0475
TDD14	base-editing-nicking	TDD14_97	A	28	off_target	0.0975

[truncated: 33 more sheets: SI Figure 1B, SI Figure 1D, SI Figure 1F, SI Figure 2B, SI Figure 2D, SI Figure 2E, SI Figure 3B, SI Figure 3C, SI Figure 3D, SI Figure 4A, SI Figure 4B, SI Figure 4C, SI Figure 5A, SI Figure 5B, SI Figure 5C, SI Figure 6A, SI Figure 6B, SI Figure 7B, SI Figure 7C, SI Figure 7D …]
